# Supplementary material for: Genomic Analysis of Shewanella sp. O23S—The Natural Host of the pSheB Plasmid Carrying Genes for Arsenic Resistance and Dissimilatory Reduction
Source: Int J Mol Sci. 2019 Feb 26;20(5):1018. doi: 10.3390/ijms20051018 (PMC6429310; doi:10.3390/ijms20051018)
Supplement: Supplementary file 1 [file ijms-20-01018-s001.zip]

Archive with 8 entries (7 files):
- Appendix B/
- Appendix B/O23S_chromosome.gbk
- Appendix B/O23S_pSheA.gbk
- Appendix B/O23S_pSheB.gbk
- Appendix B/O23S_pSheC.gbk
- Appendix B/O23S_pSheD.gbk
- Appendix B/O23S_pSheE.gbk
- Appendix A.pdf
