# Supplementary material for: Genomic Analysis of Shewanella sp. O23S—The Natural Host of the pSheB Plasmid Carrying Genes for Arsenic Resistance and Dissimilatory Reduction
Source: Int J Mol Sci. 2019 Feb 26;20(5):1018. doi: 10.3390/ijms20051018 (PMC6429310; doi:10.3390/ijms20051018)
Supplement: Supplementary file 1 [file ijms-20-01018-s001.zip › Appendix B/O23S_chromosome.gbk]

LOCUS       22.96                5098757 bp    dna     linear   UNK 
ACCESSION   Shewanella_023S_genome_v3
KEYWORDS    .
FEATURES             Location/Qualifiers
     gene            1..1389
                     /locus_tag="O23S_p00001"
     CDS             1..1389
                     /transl_table=11
                     /product="Chromosomal replication initiator protein DnaA"
                     /locus_tag="O23S_p00001"
     gene            1409..2509
                     /locus_tag="O23S_p00002"
     CDS             1409..2509
                     /EC_number="2.7.7.7"
                     /transl_table=11
                     /product="DNA polymerase III beta subunit (EC 2.7.7.7)"
                     /locus_tag="O23S_p00002"
     gene            2553..2714
                     /locus_tag="O23S_p00003"
     CDS             2553..2714
                     /transl_table=11
                     /product="FIG01058515: hypothetical protein"
                     /locus_tag="O23S_p00003"
     gene            2711..3793
                     /locus_tag="O23S_p00004"
     CDS             2711..3793
                     /transl_table=11
                     /product="DNA recombination and repair protein RecF"
                     /locus_tag="O23S_p00004"
     gene            3810..6227
                     /locus_tag="O23S_p00005"
     CDS             3810..6227
                     /EC_number="5.99.1.3"
                     /product="DNA gyrase subunit B (EC 5.99.1.3)"
                     /transl_table=11
                     /locus_tag="O23S_p00005"
     gene            complement(6340..7002)
                     /locus_tag="O23S_p00006c"
     CDS             complement(6340..7002)
                     /transl_table=11
                     /product="Glutathione S-transferase"
                     /locus_tag="O23S_p00006c"
     gene            7216..7545
                     /locus_tag="O23S_p00007"
     CDS             7216..7545
                     /product="cytochrome c554"
                     /transl_table=11
                     /locus_tag="O23S_p00007"
     gene            7547..8773
                     /locus_tag="O23S_p00008"
     CDS             7547..8773
                     /transl_table=11
                     /product="Oxidoreductase, molybdopterin-binding"
                     /locus_tag="O23S_p00008"
     gene            8773..9156
                     /locus_tag="O23S_p00009"
     CDS             8773..9156
                     /product="Putative periplasmic protein"
                     /transl_table=11
                     /locus_tag="O23S_p00009"
     gene            9153..9488
                     /locus_tag="O23S_p00010"
     CDS             9153..9488
                     /transl_table=11
                     /product="monoheme cytochrome c"
                     /locus_tag="O23S_p00010"
     gene            complement(9583..10503)
                     /locus_tag="O23S_p00011c"
     CDS             complement(9583..10503)
                     /transl_table=11
                     /product="Allophanate hydrolase 2 subunit 2 (EC 3.5.1.54)"
                     /EC_number="3.5.1.54"
                     /locus_tag="O23S_p00011c"
     gene            10601..10720
                     /locus_tag="O23S_p00012"
     CDS             10601..10720
                     /transl_table=11
                     /product="hypothetical protein"
                     /locus_tag="O23S_p00012"
     gene            10837..11877
                     /locus_tag="O23S_p00013"
     CDS             10837..11877
                     /transl_table=11
                     /product="hypothetical protein"
                     /locus_tag="O23S_p00013"
     gene            complement(11979..14048)
                     /locus_tag="O23S_p00014c"
     CDS             complement(11979..14048)
                     /transl_table=11
                     /product="Glycyl-tRNA synthetase beta chain (EC 6.1.1.14)"
                     /EC_number="6.1.1.14"
                     /locus_tag="O23S_p00014c"
     gene            complement(14059..14964)
                     /locus_tag="O23S_p00015c"
     CDS             complement(14059..14964)
                     /product="Glycyl-tRNA synthetase alpha chain (EC
                     6.1.1.14)"
                     /transl_table=11
                     /EC_number="6.1.1.14"
                     /locus_tag="O23S_p00015c"
     gene            15082..15678
                     /locus_tag="O23S_p00016"
     CDS             15082..15678
                     /transl_table=11
                     /product="DNA-3-methyladenine glycosylase (EC 3.2.2.20)"
                     /EC_number="3.2.2.20"
                     /locus_tag="O23S_p00016"
     gene            complement(15847..19038)
                     /locus_tag="O23S_p00017c"
     CDS             complement(15847..19038)
                     /product="hypothetical protein"
                     /transl_table=11
                     /locus_tag="O23S_p00017c"
     gene            complement(19284..19730)
                     /locus_tag="O23S_p00018c"
     CDS             complement(19284..19730)
                     /product="MOSC domain protein"
                     /transl_table=11
                     /locus_tag="O23S_p00018c"
     gene            complement(19780..20025)
                     /locus_tag="O23S_p00019c"
     CDS             complement(19780..20025)
                     /product="tRNA 5-methylaminomethyl-2-thiouridine synthesis
                     sulfur carrier protein TusA"
                     /transl_table=11
                     /locus_tag="O23S_p00019c"
     gene            complement(20054..20167)
                     /locus_tag="O23S_p00020c"
     CDS             complement(20054..20167)
                     /product="hypothetical protein"
                     /transl_table=11
                     /locus_tag="O23S_p00020c"
     gene            complement(20201..21367)
                     /locus_tag="O23S_p00021c"
     CDS             complement(20201..21367)
                     /transl_table=11
                     /product="conserved hypothetical protein, GGDEF domain"
                     /locus_tag="O23S_p00021c"
     gene            complement(21417..21563)
                     /locus_tag="O23S_p00022c"
     CDS             complement(21417..21563)
                     /product="hypothetical protein"
                     /transl_table=11
                     /locus_tag="O23S_p00022c"
     gene            complement(21612..22775)
                     /locus_tag="O23S_p00023c"
     CDS             complement(21612..22775)
                     /transl_table=11
                     /product="3-ketoacyl-CoA thiolase (EC 2.3.1.16)"
                     /EC_number="2.3.1.16"
                     /locus_tag="O23S_p00023c"
     gene            complement(22798..24948)
                     /locus_tag="O23S_p00024c"
     CDS             complement(22798..24948)
                     /product="Enoyl-CoA hydratase (EC 4.2.1.17) /
                     Delta(3)-cis-delta(2)-trans-enoyl-CoA isomerase (EC
                     5.3.3.8) / 3-hydroxyacyl-CoA dehydrogenase (EC 1.1.1.35) /
                     3-hydroxybutyryl-CoA epimerase (EC 5.1.2.3)"
                     /transl_table=11
                     /EC_number="5.1.2.3"
                     /EC_number="1.1.1.35"
                     /EC_number="4.2.1.17"
                     /EC_number="5.3.3.8"
                     /locus_tag="O23S_p00024c"
     gene            25209..25331
                     /locus_tag="O23S_p00025"
     CDS             25209..25331
                     /transl_table=11
                     /product="hypothetical protein"
                     /locus_tag="O23S_p00025"
     gene            25439..26761
                     /locus_tag="O23S_p00026"
     CDS             25439..26761
                     /EC_number="3.4.13.9"
                     /transl_table=11
                     /product="Xaa-Pro dipeptidase PepQ (EC 3.4.13.9)"
                     /locus_tag="O23S_p00026"
     gene            26789..27403
                     /locus_tag="O23S_p00027"
     CDS             26789..27403
                     /product="FIG000605: protein co-occurring with transport
                     systems (COG1739)"
                     /transl_table=11
                     /locus_tag="O23S_p00027"
     gene            27481..28938
                     /locus_tag="O23S_p00028"
     CDS             27481..28938
                     /transl_table=11
                     /product="Trk potassium uptake system protein TrkH"
                     /locus_tag="O23S_p00028"
     gene            28941..29465
                     /locus_tag="O23S_p00029"
     CDS             28941..29465
                     /transl_table=11
                     /product="Protoporphyrinogen IX oxidase,
                     oxygen-independent, HemG (EC 1.3.-.-)"
                     /locus_tag="O23S_p00029"
     gene            complement(29529..29837)
                     /locus_tag="O23S_p00030c"
     CDS             complement(29529..29837)
                     /product="Transcriptional regulator, ArsR family"
                     /transl_table=11
                     /locus_tag="O23S_p00030c"
     gene            30037..30588
                     /locus_tag="O23S_p00031"
     CDS             30037..30588
                     /product="Protoporphyrinogen IX oxidase,
                     oxygen-independent, HemG (EC 1.3.-.-)"
                     /transl_table=11
                     /locus_tag="O23S_p00031"
     gene            complement(30658..32100)
                     /locus_tag="O23S_p00032c"
     CDS             complement(30658..32100)
                     /product="Trk potassium uptake system protein TrkH"
                     /transl_table=11
                     /locus_tag="O23S_p00032c"
     gene            complement(32121..33530)
                     /locus_tag="O23S_p00033c"
     CDS             complement(32121..33530)
                     /product="Trk potassium uptake system protein TrkA"
                     /transl_table=11
                     /locus_tag="O23S_p00033c"
     gene            complement(33546..34832)
                     /locus_tag="O23S_p00034c"
     CDS             complement(33546..34832)
                     /EC_number="2.1.1.176"
                     /product="16S rRNA (cytosine(967)-C(5))-methyltransferase
                     (EC 2.1.1.176)"
                     /transl_table=11
                     /locus_tag="O23S_p00034c"
     gene            complement(34835..35791)
                     /locus_tag="O23S_p00035c"
     CDS             complement(34835..35791)
                     /transl_table=11
                     /product="Methionyl-tRNA formyltransferase (EC 2.1.2.9)"
                     /EC_number="2.1.2.9"
                     /locus_tag="O23S_p00035c"
     gene            complement(35800..36312)
                     /locus_tag="O23S_p00036c"
     CDS             complement(35800..36312)
                     /EC_number="3.5.1.88"
                     /transl_table=11
                     /product="Peptide deformylase (EC 3.5.1.88)"
                     /locus_tag="O23S_p00036c"
     gene            36450..37568
                     /locus_tag="O23S_p00037"
     CDS             36450..37568
                     /product="Uncharacterized protein with LysM domain,
                     COG1652"
                     /transl_table=11
                     /locus_tag="O23S_p00037"
     gene            37652..38668
                     /locus_tag="O23S_p00038"
     CDS             37652..38668
                     /product="Rossmann fold nucleotide-binding protein Smf
                     possibly involved in DNA uptake"
                     /transl_table=11
                     /locus_tag="O23S_p00038"
     gene            38671..39144
                     /locus_tag="O23S_p00039"
     CDS             38671..39144
                     /product="Protein of unknown function Smg"
                     /transl_table=11
                     /locus_tag="O23S_p00039"
     gene            39264..39827
                     /locus_tag="O23S_p00040"
     CDS             39264..39827
                     /product="Uncharacterized protein YrdD"
                     /transl_table=11
                     /locus_tag="O23S_p00040"
     gene            39975..40541
                     /locus_tag="O23S_p00041"
     CDS             39975..40541
                     /EC_number="2.7.7.87"
                     /product="Threonylcarbamoyl-AMP synthase (EC 2.7.7.87)"
                     /transl_table=11
                     /locus_tag="O23S_p00041"
     gene            40567..41475
                     /locus_tag="O23S_p00042"
     CDS             40567..41475
                     /EC_number="1.3.3.3"
                     /product="Coproporphyrinogen III oxidase, aerobic (EC
                     1.3.3.3)"
                     /transl_table=11
                     /locus_tag="O23S_p00042"
     gene            complement(41510..41947)
                     /locus_tag="O23S_p00043c"
     CDS             complement(41510..41947)
                     /product="Hemoglobin-like protein HbO"
                     /transl_table=11
                     /locus_tag="O23S_p00043c"
     gene            42099..42947
                     /locus_tag="O23S_p00044"
     CDS             42099..42947
                     /product="Shikimate 5-dehydrogenase I alpha (EC 1.1.1.25)"
                     /transl_table=11
                     /EC_number="1.1.1.25"
                     /locus_tag="O23S_p00044"
     gene            42953..43228
                     /locus_tag="O23S_p00045"
     CDS             42953..43228
                     /transl_table=11
                     /product="FIG034389 (not subsystem-based): hypothetical
                     protein"
                     /locus_tag="O23S_p00045"
     gene            complement(43363..43911)
                     /locus_tag="O23S_p00046c"
     CDS             complement(43363..43911)
                     /transl_table=11
                     /product="Protein YrdA"
                     /locus_tag="O23S_p00046c"
     repeat_region   44023..49801
                     /note="rasttk_feature_creation_tool=svr_big_repeats |
                     svr_condense_repeats"
     rRNA            44471..46017
                     /product="16S ribosomal RNA"
                     /locus_tag="O23S_r00001"
     rRNA            46378..49282
                     /product="23S ribosomal RNA"
                     /locus_tag="O23S_r00002"
     rRNA            49416..49537
                     /product="5S ribosomal RNA"
                     /locus_tag="O23S_r00003"
     tRNA            49571..49647
                     /product="tRNA-Asp-GTC"
                     /locus_tag="O23S_t00001"
     gene            49984..50238
                     /locus_tag="O23S_p00047"
     CDS             49984..50238
                     /product="Fe-S-cluster domain"
                     /transl_table=11
                     /locus_tag="O23S_p00047"
     gene            50261..50716
                     /locus_tag="O23S_p00048"
     CDS             50261..50716
                     /transl_table=11
                     /product="Nitrite-sensitive transcriptional repressor
                     NsrR"
                     /locus_tag="O23S_p00048"
     gene            complement(50691..51446)
                     /locus_tag="O23S_p00049c"
     CDS             complement(50691..51446)
                     /transl_table=11
                     /product="periplasmic protein YibQ"
                     /locus_tag="O23S_p00049c"
     gene            complement(51456..52664)
                     /locus_tag="O23S_p00050c"
     CDS             complement(51456..52664)
                     /EC_number="3.4.21.102"
                     /transl_table=11
                     /product="Carboxyl-terminal protease (EC 3.4.21.102)"
                     /locus_tag="O23S_p00050c"
     gene            complement(52697..53830)
                     /locus_tag="O23S_p00051c"
     CDS             complement(52697..53830)
                     /transl_table=11
                     /product="Murein hydrolase activator EnvC"
                     /locus_tag="O23S_p00051c"
     gene            complement(53841..55385)
                     /locus_tag="O23S_p00052c"
     CDS             complement(53841..55385)
                     /transl_table=11
                     /product="2,3-bisphosphoglycerate-independent
                     phosphoglycerate mutase (EC 5.4.2.12)"
                     /EC_number="5.4.2.12"
                     /locus_tag="O23S_p00052c"
     gene            55569..56087
                     /locus_tag="O23S_p00053"
     CDS             55569..56087
                     /transl_table=11
                     /product="Rhodanese-related sulfurtransferase YibN"
                     /locus_tag="O23S_p00053"
     gene            56383..56868
                     /locus_tag="O23S_p00054"
     CDS             56383..56868
                     /transl_table=11
                     /product="Protein-export protein SecB (maintains
                     pre-export unfolded state)"
                     /locus_tag="O23S_p00054"
     gene            56873..57889
                     /locus_tag="O23S_p00055"
     CDS             56873..57889
                     /EC_number="1.1.1.94"
                     /product="Glycerol-3-phosphate dehydrogenase [NAD(P)+] (EC
                     1.1.1.94)"
                     /transl_table=11
                     /locus_tag="O23S_p00055"
     gene            58136..59320
                     /locus_tag="O23S_p00056"
     CDS             58136..59320
                     /product="Uncharacterized protein YhiN"
                     /transl_table=11
                     /locus_tag="O23S_p00056"
     gene            complement(59447..61096)
                     /locus_tag="O23S_p00057c"
     CDS             complement(59447..61096)
                     /transl_table=11
                     /product="Type I restriction-modification system,
                     DNA-methyltransferase subunit M (EC 2.1.1.72)"
                     /EC_number="2.1.1.72"
                     /locus_tag="O23S_p00057c"
     gene            complement(61098..62303)
                     /locus_tag="O23S_p00058c"
     CDS             complement(61098..62303)
                     /transl_table=11
                     /product="Anticodon nuclease"
                     /locus_tag="O23S_p00058c"
     gene            complement(62300..63658)
                     /locus_tag="O23S_p00059c"
     CDS             complement(62300..63658)
                     /transl_table=11
                     /product="Type I restriction-modification system,
                     specificity subunit S"
                     /locus_tag="O23S_p00059c"
     gene            complement(63651..64745)
                     /locus_tag="O23S_p00060c"
     CDS             complement(63651..64745)
                     /transl_table=11
                     /product="hypothetical protein"
                     /locus_tag="O23S_p00060c"
     gene            complement(64738..67800)
                     /locus_tag="O23S_p00061c"
     CDS             complement(64738..67800)
                     /EC_number="3.1.21.3"
                     /product="Type I restriction-modification system,
                     restriction subunit R (EC 3.1.21.3)"
                     /transl_table=11
                     /locus_tag="O23S_p00061c"
     gene            complement(68279..69619)
                     /locus_tag="O23S_p00062c"
     CDS             complement(68279..69619)
                     /transl_table=11
                     /product="KtrAB potassium uptake system, integral membrane
                     component KtrB"
                     /locus_tag="O23S_p00062c"
     gene            complement(69645..70346)
                     /locus_tag="O23S_p00063c"
     CDS             complement(69645..70346)
                     /transl_table=11
                     /product="KtrAB potassium uptake system, peripheral
                     membrane component KtrA"
                     /locus_tag="O23S_p00063c"
     gene            complement(70379..71062)
                     /locus_tag="O23S_p00064c"
     CDS             complement(70379..71062)
                     /product="DNA-binding response regulator KdpE"
                     /transl_table=11
                     /locus_tag="O23S_p00064c"
     gene            complement(71063..72109)
                     /locus_tag="O23S_p00065c"
     CDS             complement(71063..72109)
                     /product="Osmosensitive K+ channel histidine kinase KdpD"
                     /transl_table=11
                     /locus_tag="O23S_p00065c"
     gene            complement(72393..73316)
                     /locus_tag="O23S_p00066c"
     CDS             complement(72393..73316)
                     /product="Pirin"
                     /transl_table=11
                     /locus_tag="O23S_p00066c"
     gene            73570..73839
                     /locus_tag="O23S_p00067"
     CDS             73570..73839
                     /product="hypothetical protein"
                     /transl_table=11
                     /locus_tag="O23S_p00067"
     gene            73867..75540
                     /locus_tag="O23S_p00068"
     CDS             73867..75540
                     /product="Sensor histidine kinase YpdA"
                     /transl_table=11
                     /locus_tag="O23S_p00068"
     gene            75534..76265
                     /locus_tag="O23S_p00069"
     CDS             75534..76265
                     /transl_table=11
                     /product="Two-component transcriptional response regulator
                     YpdB"
                     /locus_tag="O23S_p00069"
     gene            76373..77617
                     /locus_tag="O23S_p00070"
     CDS             76373..77617
                     /product="Putative resistance protein"
                     /transl_table=11
                     /locus_tag="O23S_p00070"
     gene            77852..78334
                     /locus_tag="O23S_p00071"
     CDS             77852..78334
                     /product="Integral membrane protein"
                     /transl_table=11
                     /locus_tag="O23S_p00071"
     gene            78325..78588
                     /locus_tag="O23S_p00072"
     CDS             78325..78588
                     /transl_table=11
                     /product="Integral membrane protein"
                     /locus_tag="O23S_p00072"
     gene            78725..79189
                     /locus_tag="O23S_p00073"
     CDS             78725..79189
                     /product="Cell wall-associated hydrolase"
                     /transl_table=11
                     /locus_tag="O23S_p00073"
     gene            79248..80711
                     /locus_tag="O23S_p00074"
     CDS             79248..80711
                     /transl_table=11
                     /product="Uncharacterized MFS-type transporter"
                     /locus_tag="O23S_p00074"
     gene            80804..81835
                     /locus_tag="O23S_p00075"
     CDS             80804..81835
                     /product="Sucrose repressor, LacI family, Shewanella
                     subfamily"
                     /transl_table=11
                     /locus_tag="O23S_p00075"
     gene            complement(81950..83428)
                     /locus_tag="O23S_p00076c"
     CDS             complement(81950..83428)
                     /EC_number="2.4.1.7"
                     /product="Sucrose phosphorylase (EC 2.4.1.7)"
                     /transl_table=11
                     /locus_tag="O23S_p00076c"
     gene            83690..84910
                     /locus_tag="O23S_p00077"
     CDS             83690..84910
                     /product="Predicted sucrose permease, MFS family, FucP
                     subfamily"
                     /transl_table=11
                     /locus_tag="O23S_p00077"
     gene            85189..87585
                     /locus_tag="O23S_p00078"
     CDS             85189..87585
                     /product="Predicted sucrose-specific TonB-dependent
                     receptor"
                     /transl_table=11
                     /locus_tag="O23S_p00078"
     gene            87705..88688
                     /locus_tag="O23S_p00079"
     CDS             87705..88688
                     /product="Fructokinase (EC 2.7.1.4)"
                     /transl_table=11
                     /EC_number="2.7.1.4"
                     /locus_tag="O23S_p00079"
     gene            88916..89302
                     /locus_tag="O23S_p00080"
     CDS             88916..89302
                     /transl_table=11
                     /product="hypothetical protein"
                     /locus_tag="O23S_p00080"
     gene            89299..90603
                     /locus_tag="O23S_p00081"
     CDS             89299..90603
                     /transl_table=11
                     /product="hypothetical protein"
                     /locus_tag="O23S_p00081"
     gene            90846..91379
                     /locus_tag="O23S_p00082"
     CDS             90846..91379
                     /product="Molybdopterin adenylyltransferase (EC 2.7.7.75)"
                     /transl_table=11
                     /EC_number="2.7.7.75"
                     /locus_tag="O23S_p00082"
     gene            complement(91592..92740)
                     /locus_tag="O23S_p00083c"
     CDS             complement(91592..92740)
                     /product="ABC-type Na+ efflux pump not coupled with H+ or
                     K+ uptake, permease component NatB"
                     /transl_table=11
                     /locus_tag="O23S_p00083c"
     gene            complement(92835..93569)
                     /locus_tag="O23S_p00084c"
     CDS             complement(92835..93569)
                     /product="ABC-type Na+ transport system not coupled with
                     H+ or K+ uptake, ATPase component NatA"
                     /transl_table=11
                     /locus_tag="O23S_p00084c"
     gene            complement(93573..95201)
                     /locus_tag="O23S_p00085c"
     CDS             complement(93573..95201)
                     /product="FIG032621: Hydrolase, alpha/beta hydrolase fold
                     family"
                     /transl_table=11
                     /locus_tag="O23S_p00085c"
     gene            95543..97351
                     /locus_tag="O23S_p00086"
     CDS             95543..97351
                     /product="Long-chain-fatty-acid--CoA ligase (EC 6.2.1.3)"
                     /transl_table=11
                     /EC_number="6.2.1.3"
                     /locus_tag="O23S_p00086"
     gene            97494..99950
                     /locus_tag="O23S_p00087"
     CDS             97494..99950
                     /transl_table=11
                     /product="Tetratricopeptide repeat family protein"
                     /locus_tag="O23S_p00087"
     gene            100076..100486
                     /locus_tag="O23S_p00088"
     CDS             100076..100486
                     /product="hypothetical protein"
                     /transl_table=11
                     /locus_tag="O23S_p00088"
     gene            100610..101158
                     /locus_tag="O23S_p00089"
     CDS             100610..101158
                     /product="Membrane protein, HPP family"
                     /transl_table=11
                     /locus_tag="O23S_p00089"
     gene            complement(101180..101443)
                     /locus_tag="O23S_p00090c"
     CDS             complement(101180..101443)
                     /product="hypothetical protein"
                     /transl_table=11
                     /locus_tag="O23S_p00090c"
     gene            complement(101505..101978)
                     /locus_tag="O23S_p00091c"
     CDS             complement(101505..101978)
                     /product="Predicted thioesterase"
                     /transl_table=11
                     /locus_tag="O23S_p00091c"
     gene            102128..102487
                     /locus_tag="O23S_p00092"
     CDS             102128..102487
                     /transl_table=11
                     /product="Transcriptional regulator, MerR family"
                     /locus_tag="O23S_p00092"
     gene            102555..103133
                     /locus_tag="O23S_p00093"
     CDS             102555..103133
                     /product="NAD(P)H dehydrogenase (quinone) family protein"
                     /transl_table=11
                     /locus_tag="O23S_p00093"
     gene            103158..103553
                     /locus_tag="O23S_p00094"
     CDS             103158..103553
                     /product="Gfa-like protein"
                     /transl_table=11
                     /locus_tag="O23S_p00094"
     gene            103557..103913
                     /locus_tag="O23S_p00095"
     CDS             103557..103913
                     /transl_table=11
                     /product="Transcriptional regulator, MerR family"
                     /locus_tag="O23S_p00095"
     gene            104123..104509
                     /locus_tag="O23S_p00096"
     CDS             104123..104509
                     /EC_number="4.1.1.44"
                     /product="4-carboxymuconolactone decarboxylase (EC
                     4.1.1.44)"
                     /transl_table=11
                     /locus_tag="O23S_p00096"
     gene            104651..105868
                     /locus_tag="O23S_p00097"
     CDS             104651..105868
                     /product="hypothetical protein"
                     /transl_table=11
                     /locus_tag="O23S_p00097"
     gene            complement(105983..106663)
                     /locus_tag="O23S_p00098c"
     CDS             complement(105983..106663)
                     /product="2,3-diketo-5-methylthiopentyl-1-phosphate
                     enolase-phosphatase related protein"
                     /transl_table=11
                     /locus_tag="O23S_p00098c"
     gene            107045..107476
                     /locus_tag="O23S_p00099"
     CDS             107045..107476
                     /transl_table=11
                     /product="hypothetical protein"
                     /locus_tag="O23S_p00099"
     gene            complement(107484..109307)
                     /locus_tag="O23S_p00100c"
     CDS             complement(107484..109307)
                     /EC_number="3.1.4.46"
                     /product="membrane-anchoring domain / Glycerophosphoryl
                     diester phosphodiesterase (EC 3.1.4.46)"
                     /transl_table=11
                     /locus_tag="O23S_p00100c"
     gene            complement(109480..110097)
                     /locus_tag="O23S_p00101c"
     CDS             complement(109480..110097)
                     /product="Transcriptional regulator"
                     /transl_table=11
                     /locus_tag="O23S_p00101c"
     repeat_region   110257..111635
                     /note="rasttk_feature_creation_tool=svr_big_repeats |
                     svr_condense_repeats"
     gene            complement(110520..110984)
                     /locus_tag="O23S_p00102c"
     CDS             complement(110520..110984)
                     /product="transposase IS116/IS110/IS902 family protein"
                     /transl_table=11
                     /locus_tag="O23S_p00102c"
     gene            complement(110984..111535)
                     /locus_tag="O23S_p00103c"
     CDS             complement(110984..111535)
                     /product="Mobile element protein"
                     /transl_table=11
                     /locus_tag="O23S_p00103c"
     gene            112220..112669
                     /locus_tag="O23S_p00104"
     CDS             112220..112669
                     /transl_table=11
                     /product="hypothetical protein"
                     /locus_tag="O23S_p00104"
     gene            112802..113254
                     /locus_tag="O23S_p00105"
     CDS             112802..113254
                     /product="hypothetical protein"
                     /transl_table=11
                     /locus_tag="O23S_p00105"
     gene            113689..114249
                     /locus_tag="O23S_p00106"
     CDS             113689..114249
                     /transl_table=11
                     /product="Transcriptional regulator, MarR family"
                     /locus_tag="O23S_p00106"
     gene            114242..114994
                     /locus_tag="O23S_p00107"
     CDS             114242..114994
                     /product="Utilization protein for unknown
                     catechol-siderophore X"
                     /transl_table=11
                     /locus_tag="O23S_p00107"
     gene            complement(115092..116318)
                     /locus_tag="O23S_p00108c"
     CDS             complement(115092..116318)
                     /transl_table=11
                     /product="Imidazolonepropionase (EC 3.5.2.7)"
                     /EC_number="3.5.2.7"
                     /locus_tag="O23S_p00108c"
     gene            116492..117199
                     /locus_tag="O23S_p00109"
     CDS             116492..117199
                     /transl_table=11
                     /product="Histidine utilization repressor"
                     /locus_tag="O23S_p00109"
     gene            117344..119011
                     /locus_tag="O23S_p00110"
     CDS             117344..119011
                     /EC_number="4.2.1.49"
                     /product="Urocanate hydratase (EC 4.2.1.49)"
                     /transl_table=11
                     /locus_tag="O23S_p00110"
     gene            119064..120605
                     /locus_tag="O23S_p00111"
     CDS             119064..120605
                     /product="Histidine ammonia-lyase (EC 4.3.1.3)"
                     /transl_table=11
                     /EC_number="4.3.1.3"
                     /locus_tag="O23S_p00111"
     gene            121281..121862
                     /locus_tag="O23S_p00112"
     CDS             121281..121862
                     /EC_number="1.2.1.2"
                     /product="Formate dehydrogenase N alpha subunit,
                     selenocysteine-containing"
                     /transl_table=11
                     /locus_tag="O23S_p00112"
     gene            121911..124295
                     /locus_tag="O23S_p00113"
     CDS             121911..124295
                     /EC_number="1.2.1.2"
                     /product="Formate dehydrogenase N alpha subunit,
                     selenocysteine-containing"
                     /transl_table=11
                     /locus_tag="O23S_p00113"
     gene            124298..125209
                     /locus_tag="O23S_p00114"
     CDS             124298..125209
                     /product="Formate dehydrogenase N beta subunit (EC
                     1.2.1.2)"
                     /transl_table=11
                     /EC_number="1.2.1.2"
                     /locus_tag="O23S_p00114"
     gene            125206..125847
                     /locus_tag="O23S_p00115"
     CDS             125206..125847
                     /EC_number="1.2.1.2"
                     /product="Formate dehydrogenase O gamma subunit (EC
                     1.2.1.2)"
                     /transl_table=11
                     /locus_tag="O23S_p00115"
     gene            125847..126752
                     /locus_tag="O23S_p00116"
     CDS             125847..126752
                     /transl_table=11
                     /product="Formate dehydrogenase formation protein FdhE"
                     /locus_tag="O23S_p00116"
     gene            126840..128270
                     /locus_tag="O23S_p00117"
     CDS             126840..128270
                     /EC_number="2.9.1.1"
                     /product="L-seryl-tRNA(Sec) selenium transferase (EC
                     2.9.1.1)"
                     /transl_table=11
                     /locus_tag="O23S_p00117"
     gene            128267..130312
                     /locus_tag="O23S_p00118"
     CDS             128267..130312
                     /product="Selenocysteine-specific translation elongation
                     factor"
                     /transl_table=11
                     /locus_tag="O23S_p00118"
     gene            130420..131256
                     /locus_tag="O23S_p00119"
     CDS             130420..131256
                     /product="Sulfur carrier protein FdhD"
                     /transl_table=11
                     /locus_tag="O23S_p00119"
     gene            131367..132581
                     /locus_tag="O23S_p00120"
     CDS             131367..132581
                     /transl_table=11
                     /product="UPF0394 inner membrane protein YedE"
                     /locus_tag="O23S_p00120"
     gene            132581..132814
                     /locus_tag="O23S_p00121"
     CDS             132581..132814
                     /transl_table=11
                     /product="UPF0033 protein YedF"
                     /locus_tag="O23S_p00121"
     gene            132825..133862
                     /locus_tag="O23S_p00122"
     CDS             132825..133862
                     /transl_table=11
                     /product="UPF0394 inner membrane protein YeeE"
                     /locus_tag="O23S_p00122"
     gene            133883..134107
                     /locus_tag="O23S_p00123"
     CDS             133883..134107
                     /transl_table=11
                     /product="UPF0033 protein YeeD"
                     /locus_tag="O23S_p00123"
     gene            complement(134153..135481)
                     /locus_tag="O23S_p00124c"
     CDS             complement(134153..135481)
                     /product="Zn-dependent protease"
                     /transl_table=11
                     /locus_tag="O23S_p00124c"
     gene            135934..136572
                     /locus_tag="O23S_p00125"
     CDS             135934..136572
                     /product="putative lipoprotein"
                     /transl_table=11
                     /locus_tag="O23S_p00125"
     gene            136591..137043
                     /locus_tag="O23S_p00126"
     CDS             136591..137043
                     /product="Glyoxalase family protein"
                     /transl_table=11
                     /locus_tag="O23S_p00126"
     gene            complement(137026..138021)
                     /locus_tag="O23S_p00127c"
     CDS             complement(137026..138021)
                     /transl_table=11
                     /product="Peptide chain release factor RF-3"
                     /locus_tag="O23S_p00127c"
     gene            complement(138173..138802)
                     /locus_tag="O23S_p00128c"
     CDS             complement(138173..138802)
                     /transl_table=11
                     /product="hypothetical protein"
                     /locus_tag="O23S_p00128c"
     gene            139014..139406
                     /locus_tag="O23S_p00129"
     CDS             139014..139406
                     /product="Protein yqjC precursor"
                     /transl_table=11
                     /locus_tag="O23S_p00129"
     gene            complement(139439..140017)
                     /locus_tag="O23S_p00130c"
     CDS             complement(139439..140017)
                     /product="hypothetical protein"
                     /transl_table=11
                     /locus_tag="O23S_p00130c"
     gene            140227..141492
                     /locus_tag="O23S_p00131"
     CDS             140227..141492
                     /transl_table=11
                     /product="Miniconductance mechanosensitive channel YbdG"
                     /locus_tag="O23S_p00131"
     gene            complement(141519..142142)
                     /locus_tag="O23S_p00132c"
     CDS             complement(141519..142142)
                     /product="Homoserine/homoserine lactone efflux protein"
                     /transl_table=11
                     /locus_tag="O23S_p00132c"
     gene            complement(142169..142732)
                     /locus_tag="O23S_p00133c"
     CDS             complement(142169..142732)
                     /transl_table=11
                     /product="Acyltransferase"
                     /locus_tag="O23S_p00133c"
     gene            143129..143581
                     /locus_tag="O23S_p00134"
     CDS             143129..143581
                     /transl_table=11
                     /product="Domain of unknown function DUF4440"
                     /locus_tag="O23S_p00134"
     gene            complement(143621..144424)
                     /locus_tag="O23S_p00135c"
     CDS             complement(143621..144424)
                     /product="Uncharacterized NRDE family protein"
                     /transl_table=11
                     /locus_tag="O23S_p00135c"
     gene            complement(144486..146138)
                     /locus_tag="O23S_p00136c"
     CDS             complement(144486..146138)
                     /product="hypothetical protein"
                     /transl_table=11
                     /locus_tag="O23S_p00136c"
     repeat_region   146318..146631
                     /note="rasttk_feature_creation_tool=svr_big_repeats |
                     svr_condense_repeats"
     gene            146671..147264
                     /locus_tag="O23S_p00137"
     CDS             146671..147264
                     /transl_table=11
                     /product="MarC family integral membrane protein"
                     /locus_tag="O23S_p00137"
     gene            147580..150171
                     /locus_tag="O23S_p00138"
     CDS             147580..150171
                     /product="Protease precursor"
                     /transl_table=11
                     /locus_tag="O23S_p00138"
     gene            complement(150273..150836)
                     /locus_tag="O23S_p00139c"
     CDS             complement(150273..150836)
                     /EC_number="4.1.3.40"
                     /transl_table=11
                     /product="Chorismate--pyruvate lyase (EC 4.1.3.40)"
                     /locus_tag="O23S_p00139c"
     gene            151007..151435
                     /locus_tag="O23S_p00140"
     CDS             151007..151435
                     /transl_table=11
                     /product="Similar to flagellar basal body-associated
                     protein FliL"
                     /locus_tag="O23S_p00140"
     gene            151494..152594
                     /locus_tag="O23S_p00141"
     CDS             151494..152594
                     /EC_number="2.1.1.181"
                     /product="23S rRNA (adenine(1618)-N(6))-methyltransferase
                     (EC 2.1.1.181)"
                     /transl_table=11
                     /locus_tag="O23S_p00141"
     gene            complement(152681..152926)
                     /locus_tag="O23S_p00142c"
     CDS             complement(152681..152926)
                     /transl_table=11
                     /product="hypothetical protein"
                     /locus_tag="O23S_p00142c"
     gene            complement(152944..153606)
                     /locus_tag="O23S_p00143c"
     CDS             complement(152944..153606)
                     /product="Integral membrane protein"
                     /transl_table=11
                     /locus_tag="O23S_p00143c"
     gene            complement(153735..154505)
                     /locus_tag="O23S_p00144c"
     CDS             complement(153735..154505)
                     /product="Molybdopterin-synthase adenylyltransferase (EC
                     2.7.7.80)"
                     /transl_table=11
                     /EC_number="2.7.7.80"
                     /locus_tag="O23S_p00144c"
     gene            complement(154516..155769)
                     /locus_tag="O23S_p00145c"
     CDS             complement(154516..155769)
                     /transl_table=11
                     /product="Molybdopterin molybdenumtransferase (EC
                     2.10.1.1)"
                     /EC_number="2.10.1.1"
                     /locus_tag="O23S_p00145c"
     gene            156119..156655
                     /locus_tag="O23S_p00146"
     CDS             156119..156655
                     /transl_table=11
                     /product="Ferritin-like protein 2"
                     /locus_tag="O23S_p00146"
     gene            complement(156727..159951)
                     /locus_tag="O23S_p00147c"
     CDS             complement(156727..159951)
                     /product="Sensory box protein"
                     /transl_table=11
                     /locus_tag="O23S_p00147c"
     gene            complement(160389..161042)
                     /locus_tag="O23S_p00148c"
     CDS             complement(160389..161042)
                     /EC_number="4.1.99.12"
                     /product="3,4-dihydroxy-2-butanone 4-phosphate synthase
                     (EC 4.1.99.12)"
                     /transl_table=11
                     /locus_tag="O23S_p00148c"
     gene            complement(161054..161176)
                     /locus_tag="O23S_p00149c"
     CDS             complement(161054..161176)
                     /product="hypothetical protein"
                     /transl_table=11
                     /locus_tag="O23S_p00149c"
     gene            complement(161405..161557)
                     /locus_tag="O23S_p00150c"
     CDS             complement(161405..161557)
                     /transl_table=11
                     /product="FIG01059700: hypothetical protein"
                     /locus_tag="O23S_p00150c"
     gene            161645..163780
                     /locus_tag="O23S_p00151"
     CDS             161645..163780
                     /EC_number="3.4.21.83"
                     /transl_table=11
                     /product="Protease II (EC 3.4.21.83)"
                     /locus_tag="O23S_p00151"
     gene            163792..164250
                     /locus_tag="O23S_p00152"
     CDS             163792..164250
                     /transl_table=11
                     /product="UPF0213 protein YhbQ"
                     /locus_tag="O23S_p00152"
     gene            164520..164633
                     /locus_tag="O23S_p00153"
     CDS             164520..164633
                     /transl_table=11
                     /product="hypothetical protein"
                     /locus_tag="O23S_p00153"
     gene            164717..165415
                     /locus_tag="O23S_p00154"
     CDS             164717..165415
                     /product="Mobile element protein"
                     /transl_table=11
                     /locus_tag="O23S_p00154"
     repeat_region   164973..165190
                     /note="rasttk_feature_creation_tool=svr_big_repeats |
                     svr_condense_repeats"
     gene            165647..166708
                     /locus_tag="O23S_p00155"
     CDS             165647..166708
                     /product="hypothetical protein"
                     /transl_table=11
                     /locus_tag="O23S_p00155"
     gene            complement(167155..167280)
                     /locus_tag="O23S_p00156c"
     CDS             complement(167155..167280)
                     /transl_table=11
                     /product="hypothetical protein"
                     /locus_tag="O23S_p00156c"
     gene            complement(167354..168046)
                     /locus_tag="O23S_p00157c"
     CDS             complement(167354..168046)
                     /product="FIG01064336: hypothetical protein"
                     /transl_table=11
                     /locus_tag="O23S_p00157c"
     gene            complement(168168..168638)
                     /locus_tag="O23S_p00158c"
     CDS             complement(168168..168638)
                     /transl_table=11
                     /product="FIG01067657: hypothetical protein"
                     /locus_tag="O23S_p00158c"
     gene            complement(168677..168796)
                     /locus_tag="O23S_p00159c"
     CDS             complement(168677..168796)
                     /product="hypothetical protein"
                     /transl_table=11
                     /locus_tag="O23S_p00159c"
     gene            complement(168948..169733)
                     /locus_tag="O23S_p00160c"
     CDS             complement(168948..169733)
                     /product="putative lipoprotein"
                     /transl_table=11
                     /locus_tag="O23S_p00160c"
     gene            170003..170770
                     /locus_tag="O23S_p00161"
     CDS             170003..170770
                     /product="hypothetical protein"
                     /transl_table=11
                     /locus_tag="O23S_p00161"
     gene            complement(170796..172832)
                     /locus_tag="O23S_p00162c"
     CDS             complement(170796..172832)
                     /transl_table=11
                     /product="Gll2474 protein"
                     /locus_tag="O23S_p00162c"
     gene            complement(172966..174102)
                     /locus_tag="O23S_p00163c"
     CDS             complement(172966..174102)
                     /transl_table=11
                     /product="hypothetical protein"
                     /locus_tag="O23S_p00163c"
     gene            complement(174169..174303)
                     /locus_tag="O23S_p00164c"
     CDS             complement(174169..174303)
                     /product="hypothetical protein"
                     /transl_table=11
                     /locus_tag="O23S_p00164c"
     gene            complement(174377..175627)
                     /locus_tag="O23S_p00165c"
     CDS             complement(174377..175627)
                     /product="Proton/glutamate symporter, Sodium/glutamate
                     symporter"
                     /transl_table=11
                     /locus_tag="O23S_p00165c"
     gene            175952..176116
                     /locus_tag="O23S_p00166"
     CDS             175952..176116
                     /transl_table=11
                     /product="hypothetical protein"
                     /locus_tag="O23S_p00166"
     gene            176176..176532
                     /locus_tag="O23S_p00167"
     CDS             176176..176532
                     /transl_table=11
                     /product="hypothetical protein"
                     /locus_tag="O23S_p00167"
     gene            complement(176729..178288)
                     /locus_tag="O23S_p00168c"
     CDS             complement(176729..178288)
                     /product="Aminobenzoyl-glutamate transport protein"
                     /transl_table=11
                     /locus_tag="O23S_p00168c"
     gene            complement(178542..180083)
                     /locus_tag="O23S_p00169c"
     CDS             complement(178542..180083)
                     /EC_number="4.1.1.49"
                     /transl_table=11
                     /product="Phosphoenolpyruvate carboxykinase [ATP] (EC
                     4.1.1.49)"
                     /locus_tag="O23S_p00169c"
     gene            complement(180282..181142)
                     /locus_tag="O23S_p00170c"
     CDS             complement(180282..181142)
                     /transl_table=11
                     /product="33 kDa chaperonin HslO"
                     /locus_tag="O23S_p00170c"
     gene            complement(181157..181555)
                     /locus_tag="O23S_p00171c"
     CDS             complement(181157..181555)
                     /transl_table=11
                     /product="Ribosome-associated heat shock protein
                     implicated in the recycling of the 50S subunit"
                     /locus_tag="O23S_p00171c"
     gene            181588..181701
                     /locus_tag="O23S_p00172"
     CDS             181588..181701
                     /transl_table=11
                     /product="hypothetical protein"
                     /locus_tag="O23S_p00172"
     gene            181809..182738
                     /locus_tag="O23S_p00173"
     CDS             181809..182738
                     /transl_table=11
                     /product="General secretion pathway protein C"
                     /locus_tag="O23S_p00173"
     gene            182763..184877
                     /locus_tag="O23S_p00174"
     CDS             182763..184877
                     /transl_table=11
                     /product="General secretion pathway protein D"
                     /locus_tag="O23S_p00174"
     gene            184870..186435
                     /locus_tag="O23S_p00175"
     CDS             184870..186435
                     /product="General secretion pathway protein E"
                     /transl_table=11
                     /locus_tag="O23S_p00175"
     gene            186439..187662
                     /locus_tag="O23S_p00176"
     CDS             186439..187662
                     /product="General secretion pathway protein F"
                     /transl_table=11
                     /locus_tag="O23S_p00176"
     gene            187725..188159
                     /locus_tag="O23S_p00177"
     CDS             187725..188159
                     /transl_table=11
                     /product="General secretion pathway protein G"
                     /locus_tag="O23S_p00177"
     gene            188161..188736
                     /locus_tag="O23S_p00178"
     CDS             188161..188736
                     /transl_table=11
                     /product="General secretion pathway protein H"
                     /locus_tag="O23S_p00178"
     gene            188723..189091
                     /locus_tag="O23S_p00179"
     CDS             188723..189091
                     /transl_table=11
                     /product="General secretion pathway protein I"
                     /locus_tag="O23S_p00179"
     gene            189072..189854
                     /locus_tag="O23S_p00180"
     CDS             189072..189854
                     /transl_table=11
                     /product="General secretion pathway protein J"
                     /locus_tag="O23S_p00180"
     gene            189851..190849
                     /locus_tag="O23S_p00181"
     CDS             189851..190849
                     /transl_table=11
                     /product="General secretion pathway protein K"
                     /locus_tag="O23S_p00181"
     gene            190849..190941
                     /locus_tag="O23S_p00182"
     CDS             190849..190941
                     /transl_table=11
                     /product="hypothetical protein"
                     /locus_tag="O23S_p00182"
     gene            191079..192266
                     /locus_tag="O23S_p00183"
     CDS             191079..192266
                     /product="General secretion pathway protein L"
                     /transl_table=11
                     /locus_tag="O23S_p00183"
     gene            192268..192744
                     /locus_tag="O23S_p00184"
     CDS             192268..192744
                     /product="General secretion pathway protein M"
                     /transl_table=11
                     /locus_tag="O23S_p00184"
     gene            192759..193520
                     /locus_tag="O23S_p00185"
     CDS             192759..193520
                     /transl_table=11
                     /product="General secretion pathway protein N"
                     /locus_tag="O23S_p00185"
     gene            complement(193664..194326)
                     /locus_tag="O23S_p00186c"
     CDS             complement(193664..194326)
                     /product="GMP/IMP nucleotidase YrfG"
                     /transl_table=11
                     /locus_tag="O23S_p00186c"
     gene            194487..195074
                     /locus_tag="O23S_p00187"
     CDS             194487..195074
                     /transl_table=11
                     /product="Aspartyl/asparaginyl beta-hydroxylase and
                     related dioxygenases"
                     /locus_tag="O23S_p00187"
     gene            195052..197097
                     /locus_tag="O23S_p00188"
     CDS             195052..197097
                     /product="hypothetical protein"
                     /transl_table=11
                     /locus_tag="O23S_p00188"
     gene            197097..198236
                     /locus_tag="O23S_p00189"
     CDS             197097..198236
                     /transl_table=11
                     /product="hypothetical protein"
                     /locus_tag="O23S_p00189"
     gene            198515..199006
                     /locus_tag="O23S_p00190"
     CDS             198515..199006
                     /transl_table=11
                     /product="Acetyltransferase, GNAT family"
                     /locus_tag="O23S_p00190"
     gene            199091..199612
                     /locus_tag="O23S_p00191"
     CDS             199091..199612
                     /product="Microcystin dependent protein"
                     /transl_table=11
                     /locus_tag="O23S_p00191"
     gene            199625..200155
                     /locus_tag="O23S_p00192"
     CDS             199625..200155
                     /product="Microcystin dependent protein"
                     /transl_table=11
                     /locus_tag="O23S_p00192"
     gene            200167..200703
                     /locus_tag="O23S_p00193"
     CDS             200167..200703
                     /transl_table=11
                     /product="Microcystin dependent protein"
                     /locus_tag="O23S_p00193"
     gene            200773..201633
                     /locus_tag="O23S_p00194"
     CDS             200773..201633
                     /product="hypothetical protein"
                     /transl_table=11
                     /locus_tag="O23S_p00194"
     gene            201630..210500
                     /locus_tag="O23S_p00195"
     CDS             201630..210500
                     /transl_table=11
                     /product="Fibronectin type III domain protein"
                     /locus_tag="O23S_p00195"
     gene            210472..210891
                     /locus_tag="O23S_p00196"
     CDS             210472..210891
                     /transl_table=11
                     /product="Fibronectin type III domain protein"
                     /locus_tag="O23S_p00196"
     gene            210878..211708
                     /locus_tag="O23S_p00197"
     CDS             210878..211708
                     /transl_table=11
                     /product="Fibronectin type III domain protein"
                     /locus_tag="O23S_p00197"
     gene            211708..212445
                     /locus_tag="O23S_p00198"
     CDS             211708..212445
                     /transl_table=11
                     /product="Fibronectin type III domain protein"
                     /locus_tag="O23S_p00198"
     gene            212453..212710
                     /locus_tag="O23S_p00199"
     CDS             212453..212710
                     /product="Fibronectin type III domain protein"
                     /transl_table=11
                     /locus_tag="O23S_p00199"
     gene            212682..213122
                     /locus_tag="O23S_p00200"
     CDS             212682..213122
                     /transl_table=11
                     /product="Fibronectin type III domain protein"
                     /locus_tag="O23S_p00200"
     gene            213134..213538
                     /locus_tag="O23S_p00201"
     CDS             213134..213538
                     /product="Fibronectin type III domain protein"
                     /transl_table=11
                     /locus_tag="O23S_p00201"
     gene            213510..217661
                     /locus_tag="O23S_p00202"
     CDS             213510..217661
                     /transl_table=11
                     /product="Fibronectin type III domain protein"
                     /locus_tag="O23S_p00202"
     gene            217897..218478
                     /locus_tag="O23S_p00203"
     CDS             217897..218478
                     /transl_table=11
                     /product="ADP compounds hydrolase NudE (EC 3.6.1.-)"
                     /locus_tag="O23S_p00203"
     repeat_region   218433..218702
                     /note="rasttk_feature_creation_tool=svr_big_repeats |
                     svr_condense_repeats"
     gene            218783..219595
                     /locus_tag="O23S_p00204"
     CDS             218783..219595
                     /EC_number="3.1.3.7"
                     /transl_table=11
                     /product="3'(2'),5'-bisphosphate nucleotidase (EC
                     3.1.3.7)"
                     /locus_tag="O23S_p00204"
     gene            219603..220046
                     /locus_tag="O23S_p00205"
     CDS             219603..220046
                     /product="Acetyltransferase"
                     /transl_table=11
                     /locus_tag="O23S_p00205"
     gene            220364..220975
                     /locus_tag="O23S_p00206"
     CDS             220364..220975
                     /product="Transcriptional regulator, AcrR family"
                     /transl_table=11
                     /locus_tag="O23S_p00206"
     gene            220966..222828
                     /locus_tag="O23S_p00207"
     CDS             220966..222828
                     /EC_number="2.3.1.40"
                     /transl_table=11
                     /product="Lysophospholipid transporter LplT /
                     2-acylglycerophosphoethanolamine acyltransferase (EC
                     2.3.1.40)"
                     /locus_tag="O23S_p00207"
     gene            complement(222903..224009)
                     /locus_tag="O23S_p00208c"
     CDS             complement(222903..224009)
                     /product="Selenophosphate-dependent tRNA 2-selenouridine
                     synthase"
                     /transl_table=11
                     /locus_tag="O23S_p00208c"
     gene            complement(224009..225067)
                     /locus_tag="O23S_p00209c"
     CDS             complement(224009..225067)
                     /transl_table=11
                     /product="Selenide,water dikinase (EC 2.7.9.3)"
                     /EC_number="2.7.9.3"
                     /locus_tag="O23S_p00209c"
     gene            complement(225163..226269)
                     /locus_tag="O23S_p00210c"
     CDS             complement(225163..226269)
                     /EC_number="1.14.19.1"
                     /transl_table=11
                     /product="Fatty acid desaturase (EC 1.14.19.1); Delta-9
                     fatty acid desaturase (EC 1.14.19.1)"
                     /locus_tag="O23S_p00210c"
     gene            226414..227028
                     /locus_tag="O23S_p00211"
     CDS             226414..227028
                     /transl_table=11
                     /product="Unsaturated fatty acid biosythesis repressor
                     FabR, TetR family"
                     /locus_tag="O23S_p00211"
     gene            complement(227137..228234)
                     /locus_tag="O23S_p00212c"
     CDS             complement(227137..228234)
                     /EC_number="2.1.1.35"
                     /product="tRNA (uracil(54)-C5)-methyltransferase, tmRNA
                     (uracil(341)-C5)-methyltransferase"
                     /transl_table=11
                     /locus_tag="O23S_p00212c"
     gene            228291..228407
                     /locus_tag="O23S_p00213"
     CDS             228291..228407
                     /transl_table=11
                     /product="hypothetical protein"
                     /locus_tag="O23S_p00213"
     gene            228457..229281
                     /locus_tag="O23S_p00214"
     CDS             228457..229281
                     /EC_number="5.1.1.3"
                     /product="Glutamate racemase (EC 5.1.1.3)"
                     /transl_table=11
                     /locus_tag="O23S_p00214"
     gene            complement(229318..229779)
                     /locus_tag="O23S_p00215c"
     CDS             complement(229318..229779)
                     /transl_table=11
                     /product="RNA-binding protein"
                     /locus_tag="O23S_p00215c"
     repeat_region   229997..235995
                     /note="rasttk_feature_creation_tool=svr_big_repeats |
                     svr_condense_repeats"
     rRNA            230474..232020
                     /product="16S ribosomal RNA"
                     /locus_tag="O23S_r00004"
     tRNA            232117..232193
                     /product="tRNA-Ile-GAT"
                     /locus_tag="O23S_t00002"
     tRNA            232331..232406
                     /product="tRNA-Ala-TGC"
                     /locus_tag="O23S_t00003"
     rRNA            232769..235673
                     /product="23S ribosomal RNA"
                     /locus_tag="O23S_r00005"
     rRNA            235807..235928
                     /product="5S ribosomal RNA"
                     /locus_tag="O23S_r00006"
     gene            236114..237139
                     /locus_tag="O23S_p00216"
     CDS             236114..237139
                     /EC_number="1.3.1.98"
                     /transl_table=11
                     /product="UDP-N-acetylenolpyruvoylglucosamine reductase
                     (EC 1.3.1.98)"
                     /locus_tag="O23S_p00216"
     gene            237132..238091
                     /locus_tag="O23S_p00217"
     CDS             237132..238091
                     /transl_table=11
                     /product="Biotin operon repressor / Biotin--protein ligase
                     (EC 6.3.4.9)(EC 6.3.4.10)(EC 6.3.4.11)(EC 6.3.4.15)"
                     /EC_number="6.3.4.9"
                     /locus_tag="O23S_p00217"
     gene            complement(238119..239069)
                     /locus_tag="O23S_p00218c"
     CDS             complement(238119..239069)
                     /transl_table=11
                     /product="Pantothenate kinase (EC 2.7.1.33)"
                     /EC_number="2.7.1.33"
                     /locus_tag="O23S_p00218c"
     tRNA            239305..239380
                     /product="tRNA-Thr-TGT"
                     /locus_tag="O23S_t00004"
     tRNA            239389..239473
                     /product="tRNA-Tyr-GTA"
                     /locus_tag="O23S_t00005"
     tRNA            239512..239585
                     /product="tRNA-Gly-TCC"
                     /locus_tag="O23S_t00006"
     tRNA            239594..239669
                     /product="tRNA-Thr-GGT"
                     /locus_tag="O23S_t00007"
     gene            239787..240971
                     /locus_tag="O23S_p00219"
     CDS             239787..240971
                     /transl_table=11
                     /product="Translation elongation factor Tu"
                     /locus_tag="O23S_p00219"
     gene            241233..241604
                     /locus_tag="O23S_p00220"
     CDS             241233..241604
                     /transl_table=11
                     /product="Protein translocase subunit SecE"
                     /locus_tag="O23S_p00220"
     gene            241614..242165
                     /locus_tag="O23S_p00221"
     CDS             241614..242165
                     /transl_table=11
                     /product="Transcription antitermination protein NusG"
                     /locus_tag="O23S_p00221"
     gene            242293..242721
                     /locus_tag="O23S_p00222"
     CDS             242293..242721
                     /transl_table=11
                     /product="LSU ribosomal protein L11p (L12e)"
                     /locus_tag="O23S_p00222"
     gene            242726..243427
                     /locus_tag="O23S_p00223"
     CDS             242726..243427
                     /transl_table=11
                     /product="LSU ribosomal protein L1p (L10Ae)"
                     /locus_tag="O23S_p00223"
     gene            complement(243508..243636)
                     /locus_tag="O23S_p00224c"
     CDS             complement(243508..243636)
                     /transl_table=11
                     /product="hypothetical protein"
                     /locus_tag="O23S_p00224c"
     gene            243696..244196
                     /locus_tag="O23S_p00225"
     CDS             243696..244196
                     /transl_table=11
                     /product="LSU ribosomal protein L10p (P0)"
                     /locus_tag="O23S_p00225"
     gene            244251..244616
                     /locus_tag="O23S_p00226"
     CDS             244251..244616
                     /product="LSU ribosomal protein L7p/L12p (P1/P2)"
                     /transl_table=11
                     /locus_tag="O23S_p00226"
     gene            244860..248891
                     /locus_tag="O23S_p00227"
     CDS             244860..248891
                     /EC_number="2.7.7.6"
                     /product="DNA-directed RNA polymerase beta subunit (EC
                     2.7.7.6)"
                     /transl_table=11
                     /locus_tag="O23S_p00227"
     gene            248976..253193
                     /locus_tag="O23S_p00228"
     CDS             248976..253193
                     /EC_number="2.7.7.6"
                     /transl_table=11
                     /product="DNA-directed RNA polymerase beta' subunit (EC
                     2.7.7.6)"
                     /locus_tag="O23S_p00228"
     gene            253373..253747
                     /locus_tag="O23S_p00229"
     CDS             253373..253747
                     /product="SSU ribosomal protein S12p (S23e)"
                     /transl_table=11
                     /locus_tag="O23S_p00229"
     gene            253829..254299
                     /locus_tag="O23S_p00230"
     CDS             253829..254299
                     /product="SSU ribosomal protein S7p (S5e)"
                     /transl_table=11
                     /locus_tag="O23S_p00230"
     gene            254378..256474
                     /locus_tag="O23S_p00231"
     CDS             254378..256474
                     /transl_table=11
                     /product="Translation elongation factor G"
                     /locus_tag="O23S_p00231"
     gene            256547..257731
                     /locus_tag="O23S_p00232"
     CDS             256547..257731
                     /product="Translation elongation factor Tu"
                     /transl_table=11
                     /locus_tag="O23S_p00232"
     gene            258066..258377
                     /locus_tag="O23S_p00233"
     CDS             258066..258377
                     /transl_table=11
                     /product="SSU ribosomal protein S10p (S20e)"
                     /locus_tag="O23S_p00233"
     gene            258408..259046
                     /locus_tag="O23S_p00234"
     CDS             258408..259046
                     /product="LSU ribosomal protein L3p (L3e)"
                     /transl_table=11
                     /locus_tag="O23S_p00234"
     gene            259064..259669
                     /locus_tag="O23S_p00235"
     CDS             259064..259669
                     /product="LSU ribosomal protein L4p (L1e)"
                     /transl_table=11
                     /locus_tag="O23S_p00235"
     gene            259666..259971
                     /locus_tag="O23S_p00236"
     CDS             259666..259971
                     /product="LSU ribosomal protein L23p (L23Ae)"
                     /transl_table=11
                     /locus_tag="O23S_p00236"
     gene            259988..260812
                     /locus_tag="O23S_p00237"
     CDS             259988..260812
                     /product="LSU ribosomal protein L2p (L8e)"
                     /transl_table=11
                     /locus_tag="O23S_p00237"
     gene            260827..261105
                     /locus_tag="O23S_p00238"
     CDS             260827..261105
                     /product="SSU ribosomal protein S19p (S15e)"
                     /transl_table=11
                     /locus_tag="O23S_p00238"
     gene            261121..261453
                     /locus_tag="O23S_p00239"
     CDS             261121..261453
                     /product="LSU ribosomal protein L22p (L17e)"
                     /transl_table=11
                     /locus_tag="O23S_p00239"
     gene            261463..262155
                     /locus_tag="O23S_p00240"
     CDS             261463..262155
                     /transl_table=11
                     /product="SSU ribosomal protein S3p (S3e)"
                     /locus_tag="O23S_p00240"
     gene            262167..262577
                     /locus_tag="O23S_p00241"
     CDS             262167..262577
                     /product="LSU ribosomal protein L16p (L10e)"
                     /transl_table=11
                     /locus_tag="O23S_p00241"
     gene            262577..262768
                     /locus_tag="O23S_p00242"
     CDS             262577..262768
                     /product="LSU ribosomal protein L29p (L35e)"
                     /transl_table=11
                     /locus_tag="O23S_p00242"
     gene            262768..263016
                     /locus_tag="O23S_p00243"
     CDS             262768..263016
                     /product="SSU ribosomal protein S17p (S11e)"
                     /transl_table=11
                     /locus_tag="O23S_p00243"
     gene            263197..263565
                     /locus_tag="O23S_p00244"
     CDS             263197..263565
                     /product="LSU ribosomal protein L14p (L23e)"
                     /transl_table=11
                     /locus_tag="O23S_p00244"
     gene            263577..263891
                     /locus_tag="O23S_p00245"
     CDS             263577..263891
                     /product="LSU ribosomal protein L24p (L26e)"
                     /transl_table=11
                     /locus_tag="O23S_p00245"
     gene            263904..264443
                     /locus_tag="O23S_p00246"
     CDS             263904..264443
                     /transl_table=11
                     /product="LSU ribosomal protein L5p (L11e)"
                     /locus_tag="O23S_p00246"
     gene            264454..264759
                     /locus_tag="O23S_p00247"
     CDS             264454..264759
                     /product="SSU ribosomal protein S14p (S29e),
                     zinc-independent"
                     /transl_table=11
                     /locus_tag="O23S_p00247"
     gene            264784..265176
                     /locus_tag="O23S_p00248"
     CDS             264784..265176
                     /transl_table=11
                     /product="SSU ribosomal protein S8p (S15Ae)"
                     /locus_tag="O23S_p00248"
     gene            265187..265720
                     /locus_tag="O23S_p00249"
     CDS             265187..265720
                     /product="LSU ribosomal protein L6p (L9e)"
                     /transl_table=11
                     /locus_tag="O23S_p00249"
     gene            265731..266081
                     /locus_tag="O23S_p00250"
     CDS             265731..266081
                     /product="LSU ribosomal protein L18p (L5e)"
                     /transl_table=11
                     /locus_tag="O23S_p00250"
     gene            266093..266596
                     /locus_tag="O23S_p00251"
     CDS             266093..266596
                     /product="SSU ribosomal protein S5p (S2e)"
                     /transl_table=11
                     /locus_tag="O23S_p00251"
     gene            266603..266785
                     /locus_tag="O23S_p00252"
     CDS             266603..266785
                     /transl_table=11
                     /product="LSU ribosomal protein L30p (L7e)"
                     /locus_tag="O23S_p00252"
     gene            266789..267223
                     /locus_tag="O23S_p00253"
     CDS             266789..267223
                     /product="LSU ribosomal protein L15p (L27Ae)"
                     /transl_table=11
                     /locus_tag="O23S_p00253"
     gene            267231..268571
                     /locus_tag="O23S_p00254"
     CDS             267231..268571
                     /product="Protein translocase subunit SecY"
                     /transl_table=11
                     /locus_tag="O23S_p00254"
     gene            268824..269180
                     /locus_tag="O23S_p00255"
     CDS             268824..269180
                     /transl_table=11
                     /product="SSU ribosomal protein S13p (S18e)"
                     /locus_tag="O23S_p00255"
     gene            269196..269588
                     /locus_tag="O23S_p00256"
     CDS             269196..269588
                     /product="SSU ribosomal protein S11p (S14e)"
                     /transl_table=11
                     /locus_tag="O23S_p00256"
     gene            269621..270241
                     /locus_tag="O23S_p00257"
     CDS             269621..270241
                     /product="SSU ribosomal protein S4p (S9e),
                     zinc-independent"
                     /transl_table=11
                     /locus_tag="O23S_p00257"
     gene            270266..271255
                     /locus_tag="O23S_p00258"
     CDS             270266..271255
                     /EC_number="2.7.7.6"
                     /transl_table=11
                     /product="DNA-directed RNA polymerase alpha subunit (EC
                     2.7.7.6)"
                     /locus_tag="O23S_p00258"
     gene            271296..271691
                     /locus_tag="O23S_p00259"
     CDS             271296..271691
                     /product="LSU ribosomal protein L17p"
                     /transl_table=11
                     /locus_tag="O23S_p00259"
     gene            complement(271749..272762)
                     /locus_tag="O23S_p00260c"
     CDS             complement(271749..272762)
                     /product="ABC-type sugar transport system, ATPase
                     component"
                     /transl_table=11
                     /locus_tag="O23S_p00260c"
     gene            complement(272896..273384)
                     /locus_tag="O23S_p00261c"
     CDS             complement(272896..273384)
                     /transl_table=11
                     /product="Cytochrome c-type biogenesis protein CcmE, heme
                     chaperone"
                     /locus_tag="O23S_p00261c"
     gene            complement(273381..273584)
                     /locus_tag="O23S_p00262c"
     CDS             complement(273381..273584)
                     /transl_table=11
                     /product="Cytochrome c-type biogenesis protein CcmD,
                     interacts with CcmCE"
                     /locus_tag="O23S_p00262c"
     gene            complement(273581..274327)
                     /locus_tag="O23S_p00263c"
     CDS             complement(273581..274327)
                     /product="Cytochrome c-type biogenesis protein CcmC,
                     putative heme lyase for CcmE"
                     /transl_table=11
                     /locus_tag="O23S_p00263c"
     gene            complement(274329..275015)
                     /locus_tag="O23S_p00264c"
     CDS             complement(274329..275015)
                     /transl_table=11
                     /product="ABC transporter involved in cytochrome c
                     biogenesis, CcmB subunit"
                     /locus_tag="O23S_p00264c"
     gene            complement(275027..275677)
                     /locus_tag="O23S_p00265c"
     CDS             complement(275027..275677)
                     /transl_table=11
                     /product="ABC transporter involved in cytochrome c
                     biogenesis, ATPase component CcmA"
                     /locus_tag="O23S_p00265c"
     gene            275996..276295
                     /locus_tag="O23S_p00266"
     CDS             275996..276295
                     /transl_table=11
                     /product="Cytochrome c-type protein"
                     /locus_tag="O23S_p00266"
     gene            complement(276357..277607)
                     /locus_tag="O23S_p00267c"
     CDS             complement(276357..277607)
                     /product="Cytochrome c heme lyase subunit CcmH"
                     /transl_table=11
                     /locus_tag="O23S_p00267c"
     gene            278008..279987
                     /locus_tag="O23S_p00268"
     CDS             278008..279987
                     /transl_table=11
                     /product="Cytochrome c heme lyase subunit CcmF"
                     /locus_tag="O23S_p00268"
     gene            279999..280553
                     /locus_tag="O23S_p00269"
     CDS             279999..280553
                     /transl_table=11
                     /product="Cytochrome c-type biogenesis protein CcmG/DsbE,
                     thiol:disulfide oxidoreductase"
                     /locus_tag="O23S_p00269"
     gene            280550..281029
                     /locus_tag="O23S_p00270"
     CDS             280550..281029
                     /transl_table=11
                     /product="Cytochrome c heme lyase subunit CcmL"
                     /locus_tag="O23S_p00270"
     gene            281026..281613
                     /locus_tag="O23S_p00271"
     CDS             281026..281613
                     /transl_table=11
                     /product="Thioredoxin"
                     /locus_tag="O23S_p00271"
     repeat_region   281679..281840
                     /note="rasttk_feature_creation_tool=svr_big_repeats |
                     svr_condense_repeats"
     gene            281804..281920
                     /locus_tag="O23S_p00272"
     CDS             281804..281920
                     /transl_table=11
                     /product="hypothetical protein"
                     /locus_tag="O23S_p00272"
     repeat_region   281894..287552
                     /note="rasttk_feature_creation_tool=svr_big_repeats |
                     svr_condense_repeats"
     rRNA            282113..283660
                     /product="16S ribosomal RNA"
                     /locus_tag="O23S_r00007"
     rRNA            284021..286925
                     /product="23S ribosomal RNA"
                     /locus_tag="O23S_r00008"
     rRNA            287057..287178
                     /product="5S ribosomal RNA"
                     /locus_tag="O23S_r00009"
     gene            287742..289016
                     /locus_tag="O23S_p00273"
     CDS             287742..289016
                     /EC_number="3.6.1.13"
                     /EC_number="3.5.1.42"
                     /product="ADP-ribose pyrophosphatase of COG1058 family (EC
                     3.6.1.13) / Nicotinamide-nucleotide amidase (EC 3.5.1.42)"
                     /transl_table=11
                     /locus_tag="O23S_p00273"
     gene            complement(289108..289653)
                     /locus_tag="O23S_p00274c"
     CDS             complement(289108..289653)
                     /transl_table=11
                     /product="Uncharacterized lipoprotein yceB precursor"
                     /locus_tag="O23S_p00274c"
     gene            complement(289653..292322)
                     /locus_tag="O23S_p00275c"
     CDS             complement(289653..292322)
                     /EC_number="4.1.1.31"
                     /transl_table=11
                     /product="Phosphoenolpyruvate carboxylase (EC 4.1.1.31)"
                     /locus_tag="O23S_p00275c"
     repeat_region   292362..292628
                     /note="rasttk_feature_creation_tool=svr_big_repeats |
                     svr_condense_repeats"
     gene            293208..294188
                     /locus_tag="O23S_p00276"
     CDS             293208..294188
                     /transl_table=11
                     /product="N-acetyl-gamma-glutamyl-phosphate reductase (EC
                     1.2.1.38)"
                     /EC_number="1.2.1.38"
                     /locus_tag="O23S_p00276"
     gene            294220..295002
                     /locus_tag="O23S_p00277"
     CDS             294220..295002
                     /transl_table=11
                     /product="Acetylglutamate kinase (EC 2.7.2.8)"
                     /EC_number="2.7.2.8"
                     /locus_tag="O23S_p00277"
     gene            295015..295920
                     /locus_tag="O23S_p00278"
     CDS             295015..295920
                     /EC_number="2.1.3.3"
                     /transl_table=11
                     /product="Ornithine carbamoyltransferase (EC 2.1.3.3)"
                     /locus_tag="O23S_p00278"
     gene            295980..297218
                     /locus_tag="O23S_p00279"
     CDS             295980..297218
                     /product="Argininosuccinate synthase (EC 6.3.4.5)"
                     /transl_table=11
                     /EC_number="6.3.4.5"
                     /locus_tag="O23S_p00279"
     gene            297327..298694
                     /locus_tag="O23S_p00280"
     CDS             297327..298694
                     /EC_number="4.3.2.1"
                     /transl_table=11
                     /product="Argininosuccinate lyase (EC 4.3.2.1)"
                     /locus_tag="O23S_p00280"
     gene            complement(298792..301314)
                     /locus_tag="O23S_p00281c"
     CDS             complement(298792..301314)
                     /product="Multimodular transpeptidase-transglycosylase (EC
                     2.4.1.129) (EC 3.4.-.-)"
                     /transl_table=11
                     /EC_number="2.4.1.129"
                     /locus_tag="O23S_p00281c"
     gene            301539..302582
                     /locus_tag="O23S_p00282"
     CDS             301539..302582
                     /transl_table=11
                     /product="Type IV pilus biogenesis protein PilM"
                     /locus_tag="O23S_p00282"
     gene            302570..303154
                     /locus_tag="O23S_p00283"
     CDS             302570..303154
                     /transl_table=11
                     /product="Type IV pilus biogenesis protein PilN"
                     /locus_tag="O23S_p00283"
     gene            303151..303774
                     /locus_tag="O23S_p00284"
     CDS             303151..303774
                     /product="Type IV pilus biogenesis protein PilO"
                     /transl_table=11
                     /locus_tag="O23S_p00284"
     gene            303774..304289
                     /locus_tag="O23S_p00285"
     CDS             303774..304289
                     /transl_table=11
                     /product="Type IV pilus biogenesis protein PilP"
                     /locus_tag="O23S_p00285"
     gene            304311..306362
                     /locus_tag="O23S_p00286"
     CDS             304311..306362
                     /transl_table=11
                     /product="Type IV pilus biogenesis protein PilQ"
                     /locus_tag="O23S_p00286"
     gene            306579..307094
                     /locus_tag="O23S_p00287"
     CDS             306579..307094
                     /EC_number="2.7.1.71"
                     /product="Shikimate kinase I (EC 2.7.1.71)"
                     /transl_table=11
                     /locus_tag="O23S_p00287"
     gene            307104..308180
                     /locus_tag="O23S_p00288"
     CDS             307104..308180
                     /EC_number="4.2.3.4"
                     /product="3-dehydroquinate synthase (EC 4.2.3.4)"
                     /transl_table=11
                     /locus_tag="O23S_p00288"
     gene            308220..309635
                     /locus_tag="O23S_p00289"
     CDS             308220..309635
                     /transl_table=11
                     /product="Septum-associated cell division protein DamX"
                     /locus_tag="O23S_p00289"
     gene            309684..310523
                     /locus_tag="O23S_p00290"
     CDS             309684..310523
                     /transl_table=11
                     /product="Methyl-directed repair DNA adenine methylase (EC
                     2.1.1.72)"
                     /EC_number="2.1.1.72"
                     /locus_tag="O23S_p00290"
     gene            complement(310542..310727)
                     /locus_tag="O23S_p00291c"
     CDS             complement(310542..310727)
                     /transl_table=11
                     /product="hypothetical protein"
                     /locus_tag="O23S_p00291c"
     gene            complement(310727..311092)
                     /locus_tag="O23S_p00292c"
     CDS             complement(310727..311092)
                     /transl_table=11
                     /product="hypothetical protein"
                     /locus_tag="O23S_p00292c"
     gene            311369..312043
                     /locus_tag="O23S_p00293"
     CDS             311369..312043
                     /product="Ribulose-phosphate 3-epimerase (EC 5.1.3.1)"
                     /transl_table=11
                     /EC_number="5.1.3.1"
                     /locus_tag="O23S_p00293"
     gene            312046..312723
                     /locus_tag="O23S_p00294"
     CDS             312046..312723
                     /EC_number="3.1.3.18"
                     /transl_table=11
                     /product="Phosphoglycolate phosphatase (EC 3.1.3.18)"
                     /locus_tag="O23S_p00294"
     gene            312790..313788
                     /locus_tag="O23S_p00295"
     CDS             312790..313788
                     /EC_number="6.1.1.2"
                     /product="Tryptophanyl-tRNA synthetase (EC 6.1.1.2)"
                     /transl_table=11
                     /locus_tag="O23S_p00295"
     gene            complement(313849..314721)
                     /locus_tag="O23S_p00296c"
     CDS             complement(313849..314721)
                     /transl_table=11
                     /product="Transcriptional regulator, LysR family"
                     /locus_tag="O23S_p00296c"
     gene            314842..315726
                     /locus_tag="O23S_p00297"
     CDS             314842..315726
                     /product="Integral membrane domain protein"
                     /transl_table=11
                     /locus_tag="O23S_p00297"
     gene            complement(315802..316368)
                     /locus_tag="O23S_p00298c"
     CDS             complement(315802..316368)
                     /product="Uncharacterized protein YraP"
                     /transl_table=11
                     /locus_tag="O23S_p00298c"
     gene            complement(316365..316958)
                     /locus_tag="O23S_p00299c"
     CDS             complement(316365..316958)
                     /product="DnaA initiator-associating protein DiaA"
                     /transl_table=11
                     /locus_tag="O23S_p00299c"
     gene            complement(317067..317393)
                     /locus_tag="O23S_p00300c"
     CDS             complement(317067..317393)
                     /transl_table=11
                     /product="UPF0102 protein YraN"
                     /locus_tag="O23S_p00300c"
     gene            complement(317390..319291)
                     /locus_tag="O23S_p00301c"
     CDS             complement(317390..319291)
                     /transl_table=11
                     /product="Penicillin-binding protein activator LpoA"
                     /locus_tag="O23S_p00301c"
     gene            319380..320222
                     /locus_tag="O23S_p00302"
     CDS             319380..320222
                     /transl_table=11
                     /product="16S rRNA (cytidine(1402)-2'-O)-methyltransferase
                     (EC 2.1.1.198)"
                     /EC_number="2.1.1.198"
                     /locus_tag="O23S_p00302"
     gene            320678..322084
                     /locus_tag="O23S_p00303"
     CDS             320678..322084
                     /transl_table=11
                     /product="hypothetical protein"
                     /locus_tag="O23S_p00303"
     gene            322163..322825
                     /locus_tag="O23S_p00304"
     CDS             322163..322825
                     /transl_table=11
                     /product="hypothetical protein"
                     /locus_tag="O23S_p00304"
     gene            complement(322808..323848)
                     /locus_tag="O23S_p00305c"
     CDS             complement(322808..323848)
                     /product="hypothetical protein"
                     /transl_table=11
                     /locus_tag="O23S_p00305c"
     gene            complement(323845..324387)
                     /locus_tag="O23S_p00306c"
     CDS             complement(323845..324387)
                     /transl_table=11
                     /product="hypothetical protein"
                     /locus_tag="O23S_p00306c"
     gene            complement(324390..325034)
                     /locus_tag="O23S_p00307c"
     CDS             complement(324390..325034)
                     /transl_table=11
                     /product="hypothetical protein"
                     /locus_tag="O23S_p00307c"
     repeat_region   325171..325865
                     /note="rasttk_feature_creation_tool=svr_big_repeats |
                     svr_condense_repeats"
     gene            325264..325887
                     /locus_tag="O23S_p00308"
     CDS             325264..325887
                     /product="Resolvase"
                     /transl_table=11
                     /locus_tag="O23S_p00308"
     gene            326099..326407
                     /locus_tag="O23S_p00309"
     CDS             326099..326407
                     /product="hypothetical protein"
                     /transl_table=11
                     /locus_tag="O23S_p00309"
     repeat_region   326372..327485
                     /note="rasttk_feature_creation_tool=svr_big_repeats |
                     svr_condense_repeats"
     gene            326407..326742
                     /locus_tag="O23S_p00310"
     CDS             326407..326742
                     /product="hypothetical protein"
                     /transl_table=11
                     /locus_tag="O23S_p00310"
     gene            326744..326923
                     /locus_tag="O23S_p00311"
     CDS             326744..326923
                     /product="hypothetical protein"
                     /transl_table=11
                     /locus_tag="O23S_p00311"
     gene            326916..327437
                     /locus_tag="O23S_p00312"
     CDS             326916..327437
                     /product="hypothetical protein"
                     /transl_table=11
                     /locus_tag="O23S_p00312"
     gene            327503..328381
                     /locus_tag="O23S_p00313"
     CDS             327503..328381
                     /transl_table=11
                     /product="hypothetical protein"
                     /locus_tag="O23S_p00313"
     gene            329271..329594
                     /locus_tag="O23S_p00314"
     CDS             329271..329594
                     /product="hypothetical protein"
                     /transl_table=11
                     /locus_tag="O23S_p00314"
     gene            329604..330107
                     /locus_tag="O23S_p00315"
     CDS             329604..330107
                     /transl_table=11
                     /product="hypothetical protein"
                     /locus_tag="O23S_p00315"
     gene            330119..330373
                     /locus_tag="O23S_p00316"
     CDS             330119..330373
                     /transl_table=11
                     /product="hypothetical protein"
                     /locus_tag="O23S_p00316"
     gene            complement(330401..331027)
                     /locus_tag="O23S_p00317c"
     CDS             complement(330401..331027)
                     /transl_table=11
                     /product="Transcriptional regulator, TetR family"
                     /locus_tag="O23S_p00317c"
     gene            331266..331970
                     /locus_tag="O23S_p00318"
     CDS             331266..331970
                     /product="Intracellular protease"
                     /transl_table=11
                     /locus_tag="O23S_p00318"
     gene            complement(332036..333682)
                     /locus_tag="O23S_p00319c"
     CDS             complement(332036..333682)
                     /transl_table=11
                     /product="hypothetical protein"
                     /locus_tag="O23S_p00319c"
     gene            complement(333874..335094)
                     /locus_tag="O23S_p00320c"
     CDS             complement(333874..335094)
                     /transl_table=11
                     /product="Protein of unknown function DUF1212"
                     /locus_tag="O23S_p00320c"
     gene            335252..335662
                     /locus_tag="O23S_p00321"
     CDS             335252..335662
                     /product="glutathione S-transfersae-related protein"
                     /transl_table=11
                     /locus_tag="O23S_p00321"
     gene            335878..338313
                     /locus_tag="O23S_p00322"
     CDS             335878..338313
                     /product="UPF0313 [4Fe-4S] protein YgiQ"
                     /transl_table=11
                     /locus_tag="O23S_p00322"
     gene            338536..339534
                     /locus_tag="O23S_p00323"
     CDS             338536..339534
                     /transl_table=11
                     /product="Gluconate utilization system Gnt-I
                     transcriptional repressor"
                     /locus_tag="O23S_p00323"
     gene            complement(339588..340931)
                     /locus_tag="O23S_p00324c"
     CDS             complement(339588..340931)
                     /transl_table=11
                     /product="Low-affinity gluconate/H+ symporter GntU"
                     /locus_tag="O23S_p00324c"
     gene            341002..341577
                     /locus_tag="O23S_p00325"
     CDS             341002..341577
                     /transl_table=11
                     /product="Gluconokinase (EC 2.7.1.12)"
                     /EC_number="2.7.1.12"
                     /locus_tag="O23S_p00325"
     gene            complement(342032..343207)
                     /locus_tag="O23S_p00326c"
     CDS             complement(342032..343207)
                     /transl_table=11
                     /product="outer membrane porin, putative"
                     /locus_tag="O23S_p00326c"
     gene            complement(343311..344630)
                     /locus_tag="O23S_p00327c"
     CDS             complement(343311..344630)
                     /transl_table=11
                     /product="Putrescine/proton symporter,
                     putrescine/ornithine antiporter PotE"
                     /locus_tag="O23S_p00327c"
     gene            complement(344717..346879)
                     /locus_tag="O23S_p00328c"
     CDS             complement(344717..346879)
                     /EC_number="4.1.1.17"
                     /product="Ornithine decarboxylase (EC 4.1.1.17)"
                     /transl_table=11
                     /locus_tag="O23S_p00328c"
     gene            347788..348330
                     /locus_tag="O23S_p00329"
     CDS             347788..348330
                     /transl_table=11
                     /product="Phospholipid-binding protein"
                     /locus_tag="O23S_p00329"
     gene            348355..349113
                     /locus_tag="O23S_p00330"
     CDS             348355..349113
                     /transl_table=11
                     /product="Transcriptional regulator, AraC family"
                     /locus_tag="O23S_p00330"
     gene            349163..349513
                     /locus_tag="O23S_p00331"
     CDS             349163..349513
                     /product="COGs COG3339"
                     /transl_table=11
                     /locus_tag="O23S_p00331"
     gene            349563..349679
                     /locus_tag="O23S_p00332"
     CDS             349563..349679
                     /transl_table=11
                     /product="hypothetical protein"
                     /locus_tag="O23S_p00332"
     gene            349707..351104
                     /locus_tag="O23S_p00333"
     CDS             349707..351104
                     /transl_table=11
                     /product="hypothetical protein"
                     /locus_tag="O23S_p00333"
     gene            351107..352144
                     /locus_tag="O23S_p00334"
     CDS             351107..352144
                     /transl_table=11
                     /product="hypothetical protein"
                     /locus_tag="O23S_p00334"
     gene            352241..352846
                     /locus_tag="O23S_p00335"
     CDS             352241..352846
                     /product="hypothetical protein"
                     /transl_table=11
                     /locus_tag="O23S_p00335"
     gene            353404..354624
                     /locus_tag="O23S_p00336"
     CDS             353404..354624
                     /product="Predicted signal transduction protein"
                     /transl_table=11
                     /locus_tag="O23S_p00336"
     gene            354657..357326
                     /locus_tag="O23S_p00337"
     CDS             354657..357326
                     /transl_table=11
                     /product="hypothetical protein"
                     /locus_tag="O23S_p00337"
     gene            357319..358569
                     /locus_tag="O23S_p00338"
     CDS             357319..358569
                     /product="Response regulator receiver:ATP-binding region,
                     ATPase-like:Histidine kinase, HAMP region:Histidine kinase
                     A, N-terminal:Hpt"
                     /transl_table=11
                     /locus_tag="O23S_p00338"
     gene            358863..361970
                     /locus_tag="O23S_p00339"
     CDS             358863..361970
                     /product="hypothetical protein"
                     /transl_table=11
                     /locus_tag="O23S_p00339"
     gene            complement(362129..362851)
                     /locus_tag="O23S_p00340c"
     CDS             complement(362129..362851)
                     /transl_table=11
                     /product="Arsenic resistance protein ArsH"
                     /locus_tag="O23S_p00340c"
     gene            complement(362848..363291)
                     /locus_tag="O23S_p00341c"
     CDS             complement(362848..363291)
                     /transl_table=11
                     /product="Arsenate reductase (EC 1.20.4.1)
                     glutaredoxin-coupled, glutaredoxin-like family"
                     /EC_number="1.20.4.1"
                     /locus_tag="O23S_p00341c"
     gene            complement(363370..364653)
                     /locus_tag="O23S_p00342c"
     CDS             complement(363370..364653)
                     /transl_table=11
                     /product="Arsenite/antimonite:H+ antiporter ArsB"
                     /locus_tag="O23S_p00342c"
     gene            365011..365358
                     /locus_tag="O23S_p00343"
     CDS             365011..365358
                     /transl_table=11
                     /product="Arsenical resistance operon repressor"
                     /locus_tag="O23S_p00343"
     gene            365449..366447
                     /locus_tag="O23S_p00344"
     CDS             365449..366447
                     /transl_table=11
                     /product="Uncharacterized membrane protein, YraQ family"
                     /locus_tag="O23S_p00344"
     gene            366459..366572
                     /locus_tag="O23S_p00345"
     CDS             366459..366572
                     /product="Redox-active disulfide protein 2"
                     /transl_table=11
                     /locus_tag="O23S_p00345"
     gene            366637..367647
                     /locus_tag="O23S_p00346"
     CDS             366637..367647
                     /EC_number="1.2.1.12"
                     /product="NAD-dependent glyceraldehyde-3-phosphate
                     dehydrogenase (EC 1.2.1.12) for arsenate detoxification"
                     /transl_table=11
                     /locus_tag="O23S_p00346"
     gene            367653..368903
                     /locus_tag="O23S_p00347"
     CDS             367653..368903
                     /transl_table=11
                     /product="MFS-type efflux pump ArsJ specific for
                     1-arseno-3-phosphoglycerate"
                     /locus_tag="O23S_p00347"
     gene            369359..370849
                     /locus_tag="O23S_p00348"
     CDS             369359..370849
                     /product="Sulfate permease"
                     /transl_table=11
                     /locus_tag="O23S_p00348"
     gene            370882..371736
                     /locus_tag="O23S_p00349"
     CDS             370882..371736
                     /transl_table=11
                     /product="UspA-related nucleotide-binding protein"
                     /locus_tag="O23S_p00349"
     gene            complement(371884..372468)
                     /locus_tag="O23S_p00350c"
     CDS             complement(371884..372468)
                     /product="hypothetical protein"
                     /transl_table=11
                     /locus_tag="O23S_p00350c"
     gene            complement(372621..373535)
                     /locus_tag="O23S_p00351c"
     CDS             complement(372621..373535)
                     /product="hypothetical protein"
                     /transl_table=11
                     /locus_tag="O23S_p00351c"
     gene            complement(373593..373991)
                     /locus_tag="O23S_p00352c"
     CDS             complement(373593..373991)
                     /product="Uncharacterized protein YgbA"
                     /transl_table=11
                     /locus_tag="O23S_p00352c"
     gene            complement(374139..374498)
                     /locus_tag="O23S_p00353c"
     CDS             complement(374139..374498)
                     /product="Protein YchN"
                     /transl_table=11
                     /locus_tag="O23S_p00353c"
     gene            374772..375608
                     /locus_tag="O23S_p00354"
     CDS             374772..375608
                     /product="hypothetical protein"
                     /transl_table=11
                     /locus_tag="O23S_p00354"
     gene            375752..376063
                     /locus_tag="O23S_p00355"
     CDS             375752..376063
                     /product="hypothetical protein"
                     /transl_table=11
                     /locus_tag="O23S_p00355"
     gene            376073..377527
                     /locus_tag="O23S_p00356"
     CDS             376073..377527
                     /product="UPF0061 protein YdiU"
                     /transl_table=11
                     /locus_tag="O23S_p00356"
     gene            377541..377873
                     /locus_tag="O23S_p00357"
     CDS             377541..377873
                     /transl_table=11
                     /product="Aminopeptidase N"
                     /locus_tag="O23S_p00357"
     gene            377876..378898
                     /locus_tag="O23S_p00358"
     CDS             377876..378898
                     /product="YihE protein, a ser/thr kinase implicated in LPS
                     synthesis and Cpx signalling"
                     /transl_table=11
                     /locus_tag="O23S_p00358"
     gene            379028..379636
                     /locus_tag="O23S_p00359"
     CDS             379028..379636
                     /product="Periplasmic thiol:disulfide interchange protein
                     DsbA"
                     /transl_table=11
                     /locus_tag="O23S_p00359"
     gene            380141..380353
                     /locus_tag="O23S_p00360"
     CDS             380141..380353
                     /transl_table=11
                     /product="hypothetical protein"
                     /locus_tag="O23S_p00360"
     gene            complement(380350..380571)
                     /locus_tag="O23S_p00361c"
     CDS             complement(380350..380571)
                     /transl_table=11
                     /product="Cell division protein ZapB"
                     /locus_tag="O23S_p00361c"
     gene            380751..382244
                     /locus_tag="O23S_p00362"
     CDS             380751..382244
                     /product="Na+/H+ antiporter"
                     /transl_table=11
                     /locus_tag="O23S_p00362"
     gene            382326..382679
                     /locus_tag="O23S_p00363"
     CDS             382326..382679
                     /transl_table=11
                     /product="RidA/YER057c/UK114 superfamily, group 2,
                     YoaB-like protein"
                     /locus_tag="O23S_p00363"
     gene            complement(382842..383183)
                     /locus_tag="O23S_p00364c"
     CDS             complement(382842..383183)
                     /product="hypothetical protein"
                     /transl_table=11
                     /locus_tag="O23S_p00364c"
     gene            complement(383203..383469)
                     /locus_tag="O23S_p00365c"
     CDS             complement(383203..383469)
                     /product="Rho-specific inhibitor of transcription
                     termination (YaeO)"
                     /transl_table=11
                     /locus_tag="O23S_p00365c"
     gene            383699..384790
                     /locus_tag="O23S_p00366"
     CDS             383699..384790
                     /product="Branched-chain amino acid aminotransferase (EC
                     2.6.1.42)"
                     /transl_table=11
                     /EC_number="2.6.1.42"
                     /locus_tag="O23S_p00366"
     gene            complement(384863..389389)
                     /locus_tag="O23S_p00367c"
     CDS             complement(384863..389389)
                     /product="diguanylate cyclase/phosphodiesterase (GGDEF &
                     EAL domains) with PAS/PAC sensor(s)"
                     /transl_table=11
                     /locus_tag="O23S_p00367c"
     gene            complement(389774..390976)
                     /locus_tag="O23S_p00368c"
     CDS             complement(389774..390976)
                     /product="2-methylaconitate isomerase"
                     /transl_table=11
                     /locus_tag="O23S_p00368c"
     gene            complement(391070..393673)
                     /locus_tag="O23S_p00369c"
     CDS             complement(391070..393673)
                     /EC_number="4.2.1.117"
                     /product="2-methylcitrate dehydratase
                     (2-methyl-trans-aconitate forming) (EC 4.2.1.117)"
                     /transl_table=11
                     /locus_tag="O23S_p00369c"
     gene            complement(393754..394881)
                     /locus_tag="O23S_p00370c"
     CDS             complement(393754..394881)
                     /transl_table=11
                     /product="2-methylcitrate synthase (EC 2.3.3.5)"
                     /EC_number="2.3.3.5"
                     /locus_tag="O23S_p00370c"
     gene            394924..395115
                     /locus_tag="O23S_p00371"
     CDS             394924..395115
                     /product="FIG01060773: hypothetical protein"
                     /transl_table=11
                     /locus_tag="O23S_p00371"
     gene            complement(395157..396035)
                     /locus_tag="O23S_p00372c"
     CDS             complement(395157..396035)
                     /EC_number="4.1.3.30"
                     /product="Methylisocitrate lyase (EC 4.1.3.30)"
                     /transl_table=11
                     /locus_tag="O23S_p00372c"
     gene            complement(396088..396855)
                     /locus_tag="O23S_p00373c"
     CDS             complement(396088..396855)
                     /product="Propionate catabolism operon transcriptional
                     regulator of GntR family"
                     /transl_table=11
                     /locus_tag="O23S_p00373c"
     gene            397180..397650
                     /locus_tag="O23S_p00374"
     CDS             397180..397650
                     /transl_table=11
                     /product="Uncharacterized protein YbbK"
                     /locus_tag="O23S_p00374"
     gene            complement(397658..398602)
                     /locus_tag="O23S_p00375c"
     CDS             complement(397658..398602)
                     /product="Probable acyltransferase YihG"
                     /transl_table=11
                     /locus_tag="O23S_p00375c"
     gene            complement(398616..399512)
                     /locus_tag="O23S_p00376c"
     CDS             complement(398616..399512)
                     /product="Probable acyltransferase PA0834"
                     /transl_table=11
                     /locus_tag="O23S_p00376c"
     gene            complement(399625..401151)
                     /locus_tag="O23S_p00377c"
     CDS             complement(399625..401151)
                     /product="AAA+ ATPase superfamily protein YifB/ComM,
                     associated with DNA recombination"
                     /transl_table=11
                     /locus_tag="O23S_p00377c"
     gene            401368..402513
                     /locus_tag="O23S_p00378"
     CDS             401368..402513
                     /product="hypothetical protein"
                     /transl_table=11
                     /locus_tag="O23S_p00378"
     gene            402532..402630
                     /locus_tag="O23S_p00379"
     CDS             402532..402630
                     /product="hypothetical protein"
                     /transl_table=11
                     /locus_tag="O23S_p00379"
     gene            complement(403042..403158)
                     /locus_tag="O23S_p00380c"
     CDS             complement(403042..403158)
                     /product="hypothetical protein"
                     /transl_table=11
                     /locus_tag="O23S_p00380c"
     gene            403178..404206
                     /locus_tag="O23S_p00381"
     CDS             403178..404206
                     /transl_table=11
                     /product="Periplasmic sugar-binding domain protein"
                     /locus_tag="O23S_p00381"
     gene            404219..406036
                     /locus_tag="O23S_p00382"
     CDS             404219..406036
                     /product="Phytochrome-like protein; Cph2"
                     /transl_table=11
                     /locus_tag="O23S_p00382"
     gene            complement(406616..406741)
                     /locus_tag="O23S_p00383c"
     CDS             complement(406616..406741)
                     /transl_table=11
                     /product="hypothetical protein"
                     /locus_tag="O23S_p00383c"
     gene            406792..408108
                     /locus_tag="O23S_p00384"
     CDS             406792..408108
                     /product="UPF0053 inner membrane protein YtfL"
                     /transl_table=11
                     /locus_tag="O23S_p00384"
     gene            complement(408300..409172)
                     /locus_tag="O23S_p00385c"
     CDS             complement(408300..409172)
                     /transl_table=11
                     /product="Transcriptional regulator IlvY, LysR family"
                     /locus_tag="O23S_p00385c"
     gene            409404..410882
                     /locus_tag="O23S_p00386"
     CDS             409404..410882
                     /EC_number="1.1.1.86"
                     /transl_table=11
                     /product="Ketol-acid reductoisomerase (NADP(+)) (EC
                     1.1.1.86)"
                     /locus_tag="O23S_p00386"
     gene            complement(411139..411288)
                     /locus_tag="O23S_p00387c"
     CDS             complement(411139..411288)
                     /product="hypothetical protein"
                     /transl_table=11
                     /locus_tag="O23S_p00387c"
     gene            411574..413247
                     /locus_tag="O23S_p00388"
     CDS             411574..413247
                     /transl_table=11
                     /product="Acetolactate synthase large subunit (EC
                     2.2.1.6)"
                     /EC_number="2.2.1.6"
                     /locus_tag="O23S_p00388"
     gene            413244..413501
                     /locus_tag="O23S_p00389"
     CDS             413244..413501
                     /EC_number="2.2.1.6"
                     /product="Acetolactate synthase small subunit (EC
                     2.2.1.6)"
                     /transl_table=11
                     /locus_tag="O23S_p00389"
     gene            413638..415497
                     /locus_tag="O23S_p00390"
     CDS             413638..415497
                     /EC_number="4.2.1.9"
                     /product="Dihydroxy-acid dehydratase (EC 4.2.1.9)"
                     /transl_table=11
                     /locus_tag="O23S_p00390"
     gene            415500..417116
                     /locus_tag="O23S_p00391"
     CDS             415500..417116
                     /product="Threonine dehydratase biosynthetic (EC
                     4.3.1.19)"
                     /transl_table=11
                     /EC_number="4.3.1.19"
                     /locus_tag="O23S_p00391"
     gene            417326..418459
                     /locus_tag="O23S_p00392"
     CDS             417326..418459
                     /EC_number="2.6.1.44"
                     /EC_number="2.6.1.51"
                     /product="Serine--pyruvate aminotransferase (EC 2.6.1.51)
                     / L-alanine:glyoxylate aminotransferase (EC 2.6.1.44)"
                     /transl_table=11
                     /locus_tag="O23S_p00392"
     gene            418461..418721
                     /locus_tag="O23S_p00393"
     CDS             418461..418721
                     /product="hypothetical protein"
                     /transl_table=11
                     /locus_tag="O23S_p00393"
     repeat_region   418754..419005
                     /note="rasttk_feature_creation_tool=svr_big_repeats |
                     svr_condense_repeats"
     gene            complement(419190..419810)
                     /locus_tag="O23S_p00394c"
     CDS             complement(419190..419810)
                     /product="hypothetical protein"
                     /transl_table=11
                     /locus_tag="O23S_p00394c"
     gene            complement(420113..420601)
                     /locus_tag="O23S_p00395c"
     CDS             complement(420113..420601)
                     /transl_table=11
                     /product="hypothetical protein"
                     /locus_tag="O23S_p00395c"
     gene            421138..422001
                     /locus_tag="O23S_p00396"
     CDS             421138..422001
                     /product="hypothetical protein"
                     /transl_table=11
                     /locus_tag="O23S_p00396"
     gene            complement(422244..423608)
                     /locus_tag="O23S_p00397c"
     CDS             complement(422244..423608)
                     /product="Sodium-dependent transporter"
                     /transl_table=11
                     /locus_tag="O23S_p00397c"
     gene            complement(423949..424449)
                     /locus_tag="O23S_p00398c"
     CDS             complement(423949..424449)
                     /product="Transcriptional regulator, AsnC family"
                     /transl_table=11
                     /locus_tag="O23S_p00398c"
     gene            424639..425364
                     /locus_tag="O23S_p00399"
     CDS             424639..425364
                     /product="ABC-type amino acid transport/signal
                     transduction system, periplasmic component/domain"
                     /transl_table=11
                     /locus_tag="O23S_p00399"
     gene            complement(425448..426257)
                     /locus_tag="O23S_p00400c"
     CDS             complement(425448..426257)
                     /transl_table=11
                     /product="Phosphatidylglycerophosphatase B (EC 3.1.3.27)"
                     /EC_number="3.1.3.27"
                     /locus_tag="O23S_p00400c"
     gene            complement(426351..427829)
                     /locus_tag="O23S_p00401c"
     CDS             complement(426351..427829)
                     /transl_table=11
                     /product="Inner membrane protein CreD"
                     /locus_tag="O23S_p00401c"
     gene            complement(427863..428003)
                     /locus_tag="O23S_p00402c"
     CDS             complement(427863..428003)
                     /transl_table=11
                     /product="hypothetical protein"
                     /locus_tag="O23S_p00402c"
     gene            complement(428006..428536)
                     /locus_tag="O23S_p00403c"
     CDS             complement(428006..428536)
                     /product="hypothetical protein"
                     /transl_table=11
                     /locus_tag="O23S_p00403c"
     gene            428786..429958
                     /locus_tag="O23S_p00404"
     CDS             428786..429958
                     /product="hypothetical protein"
                     /transl_table=11
                     /locus_tag="O23S_p00404"
     gene            complement(429955..430302)
                     /locus_tag="O23S_p00405c"
     CDS             complement(429955..430302)
                     /product="hypothetical protein"
                     /transl_table=11
                     /locus_tag="O23S_p00405c"
     gene            complement(430339..430704)
                     /locus_tag="O23S_p00406c"
     CDS             complement(430339..430704)
                     /transl_table=11
                     /product="hypothetical protein"
                     /locus_tag="O23S_p00406c"
     gene            complement(430798..431052)
                     /locus_tag="O23S_p00407c"
     CDS             complement(430798..431052)
                     /transl_table=11
                     /product="Uncharacterized protein YqiC"
                     /locus_tag="O23S_p00407c"
     gene            431287..433299
                     /locus_tag="O23S_p00408"
     CDS             431287..433299
                     /product="ATP-dependent DNA helicase Rep"
                     /transl_table=11
                     /locus_tag="O23S_p00408"
     gene            complement(433347..435995)
                     /locus_tag="O23S_p00409c"
     CDS             complement(433347..435995)
                     /product="GAF domain/GGDEF domain/EAL domain protein"
                     /transl_table=11
                     /locus_tag="O23S_p00409c"
     tRNA            436202..436278
                     /product="tRNA-Arg-CCG"
                     /locus_tag="O23S_t00008"
     tRNA            436332..436407
                     /product="tRNA-His-GTG"
                     /locus_tag="O23S_t00009"
     tRNA            436440..436516
                     /product="tRNA-Pro-TGG"
                     /locus_tag="O23S_t00010"
     tRNA            436673..436749
                     /product="tRNA-Pro-TGG"
                     /locus_tag="O23S_t00011"
     gene            complement(437010..438929)
                     /locus_tag="O23S_p00410c"
     CDS             complement(437010..438929)
                     /transl_table=11
                     /product="Membrane bound c-di-GMP receptor LapD"
                     /locus_tag="O23S_p00410c"
     gene            complement(438938..439645)
                     /locus_tag="O23S_p00411c"
     CDS             complement(438938..439645)
                     /product="T1SS associated transglutaminase-like cysteine
                     proteinase LapP"
                     /transl_table=11
                     /locus_tag="O23S_p00411c"
     gene            complement(439665..440273)
                     /locus_tag="O23S_p00412c"
     CDS             complement(439665..440273)
                     /product="T1SS peptidoglycan-associated lipoprotein LapL"
                     /transl_table=11
                     /locus_tag="O23S_p00412c"
     gene            complement(440270..441691)
                     /locus_tag="O23S_p00413c"
     CDS             complement(440270..441691)
                     /product="Type I secretion system, outer membrane
                     component LapE"
                     /transl_table=11
                     /locus_tag="O23S_p00413c"
     gene            complement(441721..443103)
                     /locus_tag="O23S_p00414c"
     CDS             complement(441721..443103)
                     /product="Type I secretion system, membrane fusion protein
                     LapC"
                     /transl_table=11
                     /locus_tag="O23S_p00414c"
     gene            complement(443100..445277)
                     /locus_tag="O23S_p00415c"
     CDS             complement(443100..445277)
                     /product="Type I secretion system ATPase, LssB family
                     LapB"
                     /transl_table=11
                     /locus_tag="O23S_p00415c"
     gene            complement(445394..449542)
                     /locus_tag="O23S_p00416c"
     CDS             complement(445394..449542)
                     /product="T1SS secreted agglutinin RTX"
                     /transl_table=11
                     /locus_tag="O23S_p00416c"
     gene            complement(449536..450645)
                     /locus_tag="O23S_p00417c"
     CDS             complement(449536..450645)
                     /product="T1SS secreted agglutinin RTX"
                     /transl_table=11
                     /locus_tag="O23S_p00417c"
     gene            complement(450642..463445)
                     /locus_tag="O23S_p00418c"
     CDS             complement(450642..463445)
                     /product="T1SS secreted agglutinin RTX"
                     /transl_table=11
                     /locus_tag="O23S_p00418c"
     gene            complement(463879..465045)
                     /locus_tag="O23S_p00419c"
     CDS             complement(463879..465045)
                     /transl_table=11
                     /product="Uncharacterized protein EC-HemY in
                     Proteobacteria (unrelated to HemY-type PPO in
                     GramPositives)"
                     /locus_tag="O23S_p00419c"
     gene            complement(465042..466223)
                     /locus_tag="O23S_p00420c"
     CDS             complement(465042..466223)
                     /transl_table=11
                     /product="Uncharacterized protein EC-HemX"
                     /locus_tag="O23S_p00420c"
     gene            complement(466284..467024)
                     /locus_tag="O23S_p00421c"
     CDS             complement(466284..467024)
                     /EC_number="4.2.1.75"
                     /product="Uroporphyrinogen-III synthase (EC 4.2.1.75)"
                     /transl_table=11
                     /locus_tag="O23S_p00421c"
     gene            complement(467029..467961)
                     /locus_tag="O23S_p00422c"
     CDS             complement(467029..467961)
                     /transl_table=11
                     /product="Porphobilinogen deaminase (EC 2.5.1.61)"
                     /EC_number="2.5.1.61"
                     /locus_tag="O23S_p00422c"
     gene            468164..470575
                     /locus_tag="O23S_p00423"
     CDS             468164..470575
                     /EC_number="4.6.1.1"
                     /product="Adenylate cyclase (EC 4.6.1.1)"
                     /transl_table=11
                     /locus_tag="O23S_p00423"
     gene            complement(470659..470988)
                     /locus_tag="O23S_p00424c"
     CDS             complement(470659..470988)
                     /product="Frataxin-like protein, CyaY"
                     /note="facilitates Fe-S cluster assembly, interacts with
                     IscS"
                     /transl_table=11
                     /locus_tag="O23S_p00424c"
     gene            471068..471259
                     /locus_tag="O23S_p00425"
     CDS             471068..471259
                     /product="Diaminopimelate decarboxylase and/or
                     diaminopimelate epimerase leader peptide"
                     /transl_table=11
                     /locus_tag="O23S_p00425"
     gene            471317..472561
                     /locus_tag="O23S_p00426"
     CDS             471317..472561
                     /transl_table=11
                     /product="Diaminopimelate decarboxylase (EC 4.1.1.20)"
                     /EC_number="4.1.1.20"
                     /locus_tag="O23S_p00426"
     gene            472638..473465
                     /locus_tag="O23S_p00427"
     CDS             472638..473465
                     /product="Diaminopimelate epimerase (EC 5.1.1.7)"
                     /transl_table=11
                     /EC_number="5.1.1.7"
                     /locus_tag="O23S_p00427"
     gene            473477..474091
                     /locus_tag="O23S_p00428"
     CDS             473477..474091
                     /product="Protein of unknown function DUF484"
                     /transl_table=11
                     /locus_tag="O23S_p00428"
     gene            474149..475069
                     /locus_tag="O23S_p00429"
     CDS             474149..475069
                     /transl_table=11
                     /product="Site-specific tyrosine recombinase XerC"
                     /locus_tag="O23S_p00429"
     gene            475069..475800
                     /locus_tag="O23S_p00430"
     CDS             475069..475800
                     /transl_table=11
                     /product="2-haloalkanoic acid dehalogenase (EC 3.8.1.2)"
                     /EC_number="3.8.1.2"
                     /locus_tag="O23S_p00430"
     gene            475914..476492
                     /locus_tag="O23S_p00431"
     CDS             475914..476492
                     /transl_table=11
                     /product="Nickel-binding accessory protein UreJ-HupE"
                     /locus_tag="O23S_p00431"
     gene            complement(476522..477025)
                     /locus_tag="O23S_p00432c"
     CDS             complement(476522..477025)
                     /transl_table=11
                     /product="hypothetical protein"
                     /locus_tag="O23S_p00432c"
     gene            complement(477158..477913)
                     /locus_tag="O23S_p00433c"
     CDS             complement(477158..477913)
                     /product="Repair of Iron Centers di-iron protein"
                     /transl_table=11
                     /locus_tag="O23S_p00433c"
     gene            complement(478562..479236)
                     /locus_tag="O23S_p00434c"
     CDS             complement(478562..479236)
                     /product="FIG01064440: hypothetical protein"
                     /transl_table=11
                     /locus_tag="O23S_p00434c"
     gene            complement(479498..479803)
                     /locus_tag="O23S_p00435c"
     CDS             complement(479498..479803)
                     /product="DNA-binding protein Fis"
                     /transl_table=11
                     /locus_tag="O23S_p00435c"
     gene            complement(479820..480788)
                     /locus_tag="O23S_p00436c"
     CDS             complement(479820..480788)
                     /transl_table=11
                     /product="tRNA-dihydrouridine synthase DusB"
                     /locus_tag="O23S_p00436c"
     gene            complement(480963..481844)
                     /locus_tag="O23S_p00437c"
     CDS             complement(480963..481844)
                     /product="Ribosomal protein L11 methyltransferase"
                     /transl_table=11
                     /locus_tag="O23S_p00437c"
     gene            482299..483021
                     /locus_tag="O23S_p00438"
     CDS             482299..483021
                     /transl_table=11
                     /product="Fumarate reductase cytochrome b subunit"
                     /locus_tag="O23S_p00438"
     gene            483193..483864
                     /locus_tag="O23S_p00439"
     CDS             483193..483864
                     /product="Fumarate reductase cytochrome b subunit"
                     /transl_table=11
                     /locus_tag="O23S_p00439"
     gene            483958..485964
                     /locus_tag="O23S_p00440"
     CDS             483958..485964
                     /product="Fumarate reductase flavoprotein subunit (EC
                     1.3.5.4)"
                     /transl_table=11
                     /EC_number="1.3.5.4"
                     /locus_tag="O23S_p00440"
     gene            485964..486695
                     /locus_tag="O23S_p00441"
     CDS             485964..486695
                     /EC_number="1.3.5.4"
                     /transl_table=11
                     /product="Fumarate reductase iron-sulfur protein (EC
                     1.3.5.4)"
                     /locus_tag="O23S_p00441"
     gene            complement(486746..487030)
                     /locus_tag="O23S_p00442c"
     CDS             complement(486746..487030)
                     /product="hypothetical protein"
                     /transl_table=11
                     /locus_tag="O23S_p00442c"
     gene            complement(487027..488049)
                     /locus_tag="O23S_p00443c"
     CDS             complement(487027..488049)
                     /product="Zinc-type alcohol dehydrogenase-like protein"
                     /transl_table=11
                     /locus_tag="O23S_p00443c"
     gene            488184..489113
                     /locus_tag="O23S_p00444"
     CDS             488184..489113
                     /transl_table=11
                     /product="Transcriptional regulator, LysR family"
                     /locus_tag="O23S_p00444"
     gene            489417..489836
                     /locus_tag="O23S_p00445"
     CDS             489417..489836
                     /product="hypothetical protein"
                     /transl_table=11
                     /locus_tag="O23S_p00445"
     gene            489901..490770
                     /locus_tag="O23S_p00446"
     CDS             489901..490770
                     /transl_table=11
                     /product="hypothetical protein"
                     /locus_tag="O23S_p00446"
     gene            490793..494248
                     /locus_tag="O23S_p00447"
     CDS             490793..494248
                     /product="FIG022979: MoxR-like ATPases"
                     /transl_table=11
                     /locus_tag="O23S_p00447"
     gene            complement(494349..495614)
                     /locus_tag="O23S_p00448c"
     CDS             complement(494349..495614)
                     /product="Transcription termination factor Rho"
                     /transl_table=11
                     /locus_tag="O23S_p00448c"
     gene            complement(495824..496150)
                     /locus_tag="O23S_p00449c"
     CDS             complement(495824..496150)
                     /product="Thioredoxin"
                     /transl_table=11
                     /locus_tag="O23S_p00449c"
     gene            496303..497619
                     /locus_tag="O23S_p00450"
     CDS             496303..497619
                     /EC_number="3.6.4.13"
                     /transl_table=11
                     /product="ATP-dependent RNA helicase RhlB (EC 3.6.4.13)"
                     /locus_tag="O23S_p00450"
     gene            497620..498546
                     /locus_tag="O23S_p00451"
     CDS             497620..498546
                     /EC_number="3.6.1.40"
                     /transl_table=11
                     /product="Guanosine-5'-triphosphate,3'-diphosphate
                     pyrophosphatase (EC 3.6.1.40)"
                     /locus_tag="O23S_p00451"
     gene            complement(498613..499149)
                     /locus_tag="O23S_p00452c"
     CDS             complement(498613..499149)
                     /product="FIG032767: hypothetical protein"
                     /transl_table=11
                     /locus_tag="O23S_p00452c"
     repeat_region   499263..499526
                     /note="rasttk_feature_creation_tool=svr_big_repeats |
                     svr_condense_repeats"
     gene            complement(499643..500035)
                     /locus_tag="O23S_p00453c"
     CDS             complement(499643..500035)
                     /product="Mutator MutT protein
                     (7,8-dihydro-8-oxoguanine-triphosphatase) (EC 3.6.1.-)"
                     /transl_table=11
                     /locus_tag="O23S_p00453c"
     gene            complement(500114..500323)
                     /locus_tag="O23S_p00454c"
     CDS             complement(500114..500323)
                     /transl_table=11
                     /product="DNA gyrase inhibitor YacG"
                     /locus_tag="O23S_p00454c"
     gene            complement(500397..501131)
                     /locus_tag="O23S_p00455c"
     CDS             complement(500397..501131)
                     /product="Cell division protein ZapD"
                     /transl_table=11
                     /locus_tag="O23S_p00455c"
     gene            complement(501124..501741)
                     /locus_tag="O23S_p00456c"
     CDS             complement(501124..501741)
                     /EC_number="2.7.1.24"
                     /product="Dephospho-CoA kinase (EC 2.7.1.24)"
                     /transl_table=11
                     /locus_tag="O23S_p00456c"
     gene            complement(501781..502707)
                     /locus_tag="O23S_p00457c"
     CDS             complement(501781..502707)
                     /transl_table=11
                     /product="Leader peptidase (Prepilin peptidase) (EC
                     3.4.23.43) / N-methyltransferase (EC 2.1.1.-)"
                     /EC_number="3.4.23.43"
                     /locus_tag="O23S_p00457c"
     gene            complement(502747..504018)
                     /locus_tag="O23S_p00458c"
     CDS             complement(502747..504018)
                     /transl_table=11
                     /product="Type IV fimbrial assembly protein PilC"
                     /locus_tag="O23S_p00458c"
     gene            complement(504072..505781)
                     /locus_tag="O23S_p00459c"
     CDS             complement(504072..505781)
                     /transl_table=11
                     /product="Type IV fimbrial assembly, ATPase PilB"
                     /locus_tag="O23S_p00459c"
     gene            complement(505877..506311)
                     /locus_tag="O23S_p00460c"
     CDS             complement(505877..506311)
                     /transl_table=11
                     /product="Type IV pilin PilA"
                     /locus_tag="O23S_p00460c"
     gene            complement(507060..507941)
                     /locus_tag="O23S_p00461c"
     CDS             complement(507060..507941)
                     /EC_number="2.4.2.19"
                     /transl_table=11
                     /product="Quinolinate phosphoribosyltransferase
                     [decarboxylating] (EC 2.4.2.19)"
                     /locus_tag="O23S_p00461c"
     gene            508200..508763
                     /locus_tag="O23S_p00462"
     CDS             508200..508763
                     /product="1,6-anhydro-N-acetylmuramyl-L-alanine amidase"
                     /transl_table=11
                     /locus_tag="O23S_p00462"
     gene            508845..509696
                     /locus_tag="O23S_p00463"
     CDS             508845..509696
                     /transl_table=11
                     /product="AmpE protein"
                     /locus_tag="O23S_p00463"
     gene            510016..510768
                     /locus_tag="O23S_p00464"
     CDS             510016..510768
                     /transl_table=11
                     /product="Transcriptional repressor for pyruvate
                     dehydrogenase complex"
                     /locus_tag="O23S_p00464"
     gene            510850..513516
                     /locus_tag="O23S_p00465"
     CDS             510850..513516
                     /EC_number="1.2.4.1"
                     /transl_table=11
                     /product="Pyruvate dehydrogenase E1 component (EC
                     1.2.4.1)"
                     /locus_tag="O23S_p00465"
     gene            513529..515520
                     /locus_tag="O23S_p00466"
     CDS             513529..515520
                     /product="Dihydrolipoamide acetyltransferase component of
                     pyruvate dehydrogenase complex (EC 2.3.1.12)"
                     /transl_table=11
                     /EC_number="2.3.1.12"
                     /locus_tag="O23S_p00466"
     gene            515668..517095
                     /locus_tag="O23S_p00467"
     CDS             515668..517095
                     /product="Dihydrolipoamide dehydrogenase of pyruvate
                     dehydrogenase complex, Dihydrolipoamide dehydrogenase"
                     /transl_table=11
                     /EC_number="1.8.1.4"
                     /locus_tag="O23S_p00467"
     gene            517475..521968
                     /locus_tag="O23S_p00468"
     CDS             517475..521968
                     /product="Sensory box protein"
                     /transl_table=11
                     /locus_tag="O23S_p00468"
     gene            complement(522004..522117)
                     /locus_tag="O23S_p00469c"
     CDS             complement(522004..522117)
                     /transl_table=11
                     /product="hypothetical protein"
                     /locus_tag="O23S_p00469c"
     gene            522250..524466
                     /locus_tag="O23S_p00470"
     CDS             522250..524466
                     /transl_table=11
                     /product="bifunctional outer membrane translocase /
                     extracellular lipase, PlpD"
                     /locus_tag="O23S_p00470"
     gene            524641..526737
                     /locus_tag="O23S_p00471"
     CDS             524641..526737
                     /product="Peptidase, M13 family"
                     /transl_table=11
                     /locus_tag="O23S_p00471"
     gene            complement(526818..527159)
                     /locus_tag="O23S_p00472c"
     CDS             complement(526818..527159)
                     /product="hypothetical protein"
                     /transl_table=11
                     /locus_tag="O23S_p00472c"
     gene            complement(527255..527914)
                     /locus_tag="O23S_p00473c"
     CDS             complement(527255..527914)
                     /EC_number="3.1.3.22"
                     /EC_number="3.1.3.50"
                     /EC_number="3.1.3.68"
                     /product="2-deoxyglucose-6-phosphate hydrolase,
                     Mannitol-1-phosphatase, Sorbitol-6-phosphatase"
                     /transl_table=11
                     /locus_tag="O23S_p00473c"
     gene            528349..530946
                     /locus_tag="O23S_p00474"
     CDS             528349..530946
                     /product="Aconitate hydratase 2, 2-methylisocitrate
                     dehydratase"
                     /transl_table=11
                     /EC_number="4.2.1.3"
                     /EC_number="4.2.1.99"
                     /locus_tag="O23S_p00474"
     repeat_region   531278..537135
                     /note="rasttk_feature_creation_tool=svr_big_repeats |
                     svr_condense_repeats"
     rRNA            531805..533351
                     /product="16S ribosomal RNA"
                     /locus_tag="O23S_r00010"
     rRNA            533712..536616
                     /product="23S ribosomal RNA"
                     /locus_tag="O23S_r00011"
     rRNA            536751..536872
                     /product="5S ribosomal RNA"
                     /locus_tag="O23S_r00012"
     tRNA            536906..536982
                     /product="tRNA-Asp-GTC"
                     /locus_tag="O23S_t00012"
     gene            complement(537477..537956)
                     /locus_tag="O23S_p00475c"
     CDS             complement(537477..537956)
                     /product="Regulator of sigma D"
                     /transl_table=11
                     /locus_tag="O23S_p00475c"
     gene            538052..538321
                     /locus_tag="O23S_p00476"
     CDS             538052..538321
                     /product="hypothetical protein"
                     /transl_table=11
                     /locus_tag="O23S_p00476"
     gene            538414..539478
                     /locus_tag="O23S_p00477"
     CDS             538414..539478
                     /EC_number="4.1.1.37"
                     /product="Uroporphyrinogen III decarboxylase (EC
                     4.1.1.37)"
                     /transl_table=11
                     /locus_tag="O23S_p00477"
     gene            539885..542464
                     /locus_tag="O23S_p00478"
     CDS             539885..542464
                     /product="c-di-GMP phosphodiesterase, Maltose-binding"
                     /transl_table=11
                     /EC_number="3.1.4.52"
                     /locus_tag="O23S_p00478"
     gene            542540..543343
                     /locus_tag="O23S_p00479"
     CDS             542540..543343
                     /product="Short-chain dehydrogenase/reductase SDR"
                     /transl_table=11
                     /locus_tag="O23S_p00479"
     gene            complement(543362..543589)
                     /locus_tag="O23S_p00480c"
     CDS             complement(543362..543589)
                     /transl_table=11
                     /product="hypothetical protein"
                     /locus_tag="O23S_p00480c"
     gene            complement(543748..546981)
                     /locus_tag="O23S_p00481c"
     CDS             complement(543748..546981)
                     /product="hypothetical protein"
                     /transl_table=11
                     /locus_tag="O23S_p00481c"
     gene            complement(547159..548457)
                     /locus_tag="O23S_p00482c"
     CDS             complement(547159..548457)
                     /transl_table=11
                     /product="Phosphoribosylamine--glycine ligase (EC
                     6.3.4.13)"
                     /EC_number="6.3.4.13"
                     /locus_tag="O23S_p00482c"
     gene            complement(548528..550126)
                     /locus_tag="O23S_p00483c"
     CDS             complement(548528..550126)
                     /transl_table=11
                     /product="IMP cyclohydrolase (EC 3.5.4.10) /
                     Phosphoribosylaminoimidazolecarboxamide formyltransferase
                     (EC 2.1.2.3)"
                     /EC_number="2.1.2.3"
                     /EC_number="3.5.4.10"
                     /locus_tag="O23S_p00483c"
     gene            550479..550979
                     /locus_tag="O23S_p00484"
     CDS             550479..550979
                     /transl_table=11
                     /product="Transcriptional regulator ZntR, MerR family"
                     /locus_tag="O23S_p00484"
     gene            550982..552487
                     /locus_tag="O23S_p00485"
     CDS             550982..552487
                     /transl_table=11
                     /product="Uncharacterized membrane protein, YraQ family"
                     /locus_tag="O23S_p00485"
     gene            complement(552651..553352)
                     /locus_tag="O23S_p00486c"
     CDS             complement(552651..553352)
                     /EC_number="5.4.99.19"
                     /transl_table=11
                     /product="Ribosomal small subunit pseudouridine synthase A
                     (EC 5.4.99.19)"
                     /locus_tag="O23S_p00486c"
     gene            complement(553614..554780)
                     /locus_tag="O23S_p00487c"
     CDS             complement(553614..554780)
                     /product="Uncharacterized MFS-type transporter"
                     /transl_table=11
                     /locus_tag="O23S_p00487c"
     gene            complement(554908..555039)
                     /locus_tag="O23S_p00488c"
     CDS             complement(554908..555039)
                     /product="hypothetical protein"
                     /transl_table=11
                     /locus_tag="O23S_p00488c"
     gene            555391..556791
                     /locus_tag="O23S_p00489"
     CDS             555391..556791
                     /transl_table=11
                     /product="Di-and tricarboxylate transporter"
                     /locus_tag="O23S_p00489"
     gene            complement(556956..557378)
                     /locus_tag="O23S_p00490c"
     CDS             complement(556956..557378)
                     /product="hypothetical protein"
                     /transl_table=11
                     /locus_tag="O23S_p00490c"
     gene            complement(557449..557871)
                     /locus_tag="O23S_p00491c"
     CDS             complement(557449..557871)
                     /transl_table=11
                     /product="Thioredoxin 2"
                     /locus_tag="O23S_p00491c"
     gene            558106..558441
                     /locus_tag="O23S_p00492"
     CDS             558106..558441
                     /product="Peptidylprolyl isomerase, FKBP-type (EC
                     5.2.1.8)"
                     /transl_table=11
                     /EC_number="5.2.1.8"
                     /locus_tag="O23S_p00492"
     gene            558584..559561
                     /locus_tag="O23S_p00493"
     CDS             558584..559561
                     /product="Diguanylate cyclase/phosphodiesterase domain 2"
                     /transl_table=11
                     /locus_tag="O23S_p00493"
     gene            complement(559687..560031)
                     /locus_tag="O23S_p00494c"
     CDS             complement(559687..560031)
                     /product="Flavocytochrome c heme subunit"
                     /transl_table=11
                     /locus_tag="O23S_p00494c"
     gene            complement(560101..561780)
                     /locus_tag="O23S_p00495c"
     CDS             complement(560101..561780)
                     /product="redox proteins related to the succinate
                     dehydrogenases and fumarate reductases"
                     /transl_table=11
                     /locus_tag="O23S_p00495c"
     gene            complement(562222..563958)
                     /locus_tag="O23S_p00496c"
     CDS             complement(562222..563958)
                     /transl_table=11
                     /product="Chlorogenate esterase"
                     /locus_tag="O23S_p00496c"
     gene            complement(564099..565334)
                     /locus_tag="O23S_p00497c"
     CDS             complement(564099..565334)
                     /product="hypothetical protein"
                     /transl_table=11
                     /locus_tag="O23S_p00497c"
     gene            565617..566336
                     /locus_tag="O23S_p00498"
     CDS             565617..566336
                     /transl_table=11
                     /product="hypothetical protein"
                     /locus_tag="O23S_p00498"
     gene            complement(566333..566737)
                     /locus_tag="O23S_p00499c"
     CDS             complement(566333..566737)
                     /transl_table=11
                     /product="DUF1850 domain-containing protein"
                     /locus_tag="O23S_p00499c"
     gene            complement(566783..568816)
                     /locus_tag="O23S_p00500c"
     CDS             complement(566783..568816)
                     /transl_table=11
                     /product="TRAP transporter, 4TM/12TM fusion protein,
                     unknown substrate 1"
                     /locus_tag="O23S_p00500c"
     gene            complement(568925..569881)
                     /locus_tag="O23S_p00501c"
     CDS             complement(568925..569881)
                     /product="TRAP transporter solute receptor, unknown
                     substrate 1"
                     /transl_table=11
                     /locus_tag="O23S_p00501c"
     gene            complement(570161..570283)
                     /locus_tag="O23S_p00502c"
     CDS             complement(570161..570283)
                     /transl_table=11
                     /product="hypothetical protein"
                     /locus_tag="O23S_p00502c"
     gene            complement(570649..572145)
                     /locus_tag="O23S_p00503c"
     CDS             complement(570649..572145)
                     /product="Uncharacterized protein YjgR"
                     /transl_table=11
                     /locus_tag="O23S_p00503c"
     gene            572513..572644
                     /locus_tag="O23S_p00504"
     CDS             572513..572644
                     /product="FIG01057775: hypothetical protein"
                     /transl_table=11
                     /locus_tag="O23S_p00504"
     gene            572656..573081
                     /locus_tag="O23S_p00505"
     CDS             572656..573081
                     /product="hypothetical protein"
                     /transl_table=11
                     /locus_tag="O23S_p00505"
     gene            573212..574090
                     /locus_tag="O23S_p00506"
     CDS             573212..574090
                     /transl_table=11
                     /product="YpfJ protein, zinc metalloprotease superfamily"
                     /locus_tag="O23S_p00506"
     gene            574142..574588
                     /locus_tag="O23S_p00507"
     CDS             574142..574588
                     /transl_table=11
                     /product="MutT/Nudix family protein"
                     /locus_tag="O23S_p00507"
     gene            complement(574614..575813)
                     /locus_tag="O23S_p00508c"
     CDS             complement(574614..575813)
                     /product="SAM-dependent methyltransferase"
                     /transl_table=11
                     /locus_tag="O23S_p00508c"
     repeat_region   576006..576115
                     /note="rasttk_feature_creation_tool=svr_big_repeats |
                     svr_condense_repeats"
     gene            complement(576257..577303)
                     /locus_tag="O23S_p00509c"
     CDS             complement(576257..577303)
                     /transl_table=11
                     /product="hypothetical protein"
                     /locus_tag="O23S_p00509c"
     gene            complement(577303..578565)
                     /locus_tag="O23S_p00510c"
     CDS             complement(577303..578565)
                     /transl_table=11
                     /product="hypothetical protein"
                     /locus_tag="O23S_p00510c"
     gene            579196..581364
                     /locus_tag="O23S_p00511"
     CDS             579196..581364
                     /EC_number="3.6.4.12"
                     /transl_table=11
                     /product="ATP-dependent DNA helicase UvrD/PcrA (EC
                     3.6.4.12)"
                     /locus_tag="O23S_p00511"
     gene            581386..581499
                     /locus_tag="O23S_p00512"
     CDS             581386..581499
                     /product="hypothetical protein"
                     /transl_table=11
                     /locus_tag="O23S_p00512"
     gene            581503..582363
                     /locus_tag="O23S_p00513"
     CDS             581503..582363
                     /EC_number="2.5.1.39"
                     /transl_table=11
                     /product="4-hydroxybenzoate polyprenyltransferase (EC
                     2.5.1.39)"
                     /locus_tag="O23S_p00513"
     gene            complement(582370..583443)
                     /locus_tag="O23S_p00514c"
     CDS             complement(582370..583443)
                     /transl_table=11
                     /product="Similar to periplasmic protein TorT"
                     /locus_tag="O23S_p00514c"
     gene            583508..583651
                     /locus_tag="O23S_p00515"
     CDS             583508..583651
                     /product="hypothetical protein"
                     /transl_table=11
                     /locus_tag="O23S_p00515"
     gene            583776..584171
                     /locus_tag="O23S_p00516"
     CDS             583776..584171
                     /transl_table=11
                     /product="Glyoxalase family protein"
                     /locus_tag="O23S_p00516"
     gene            584206..585255
                     /locus_tag="O23S_p00517"
     CDS             584206..585255
                     /transl_table=11
                     /product="putative oxidoreductase, nitronate monooxygenase
                     family"
                     /locus_tag="O23S_p00517"
     gene            585388..586566
                     /locus_tag="O23S_p00518"
     CDS             585388..586566
                     /product="hypothetical protein"
                     /transl_table=11
                     /locus_tag="O23S_p00518"
     gene            586720..587802
                     /locus_tag="O23S_p00519"
     CDS             586720..587802
                     /product="Uncharacterized UPF0118 membrane protein"
                     /transl_table=11
                     /locus_tag="O23S_p00519"
     gene            complement(587814..588101)
                     /locus_tag="O23S_p00520c"
     CDS             complement(587814..588101)
                     /product="Mitomycin resistance protein"
                     /transl_table=11
                     /locus_tag="O23S_p00520c"
     gene            complement(588231..590291)
                     /locus_tag="O23S_p00521c"
     CDS             complement(588231..590291)
                     /transl_table=11
                     /product="hypothetical protein"
                     /locus_tag="O23S_p00521c"
     gene            590450..590968
                     /locus_tag="O23S_p00522"
     CDS             590450..590968
                     /product="hypothetical protein"
                     /transl_table=11
                     /locus_tag="O23S_p00522"
     gene            590971..591189
                     /locus_tag="O23S_p00523"
     CDS             590971..591189
                     /transl_table=11
                     /product="Uncharacterized transcriptional regulator YozG,
                     Cro/CI family"
                     /locus_tag="O23S_p00523"
     gene            complement(591263..591841)
                     /locus_tag="O23S_p00524c"
     CDS             complement(591263..591841)
                     /product="hypothetical protein"
                     /transl_table=11
                     /locus_tag="O23S_p00524c"
     gene            591866..591997
                     /locus_tag="O23S_p00525"
     CDS             591866..591997
                     /product="hypothetical protein"
                     /transl_table=11
                     /locus_tag="O23S_p00525"
     gene            complement(592043..592627)
                     /locus_tag="O23S_p00526c"
     CDS             complement(592043..592627)
                     /transl_table=11
                     /product="Thioredoxin"
                     /locus_tag="O23S_p00526c"
     gene            complement(592645..593064)
                     /locus_tag="O23S_p00527c"
     CDS             complement(592645..593064)
                     /transl_table=11
                     /product="Cytochrome c-type heme lyase subunit nrfF,
                     nitrite reductase complex assembly"
                     /locus_tag="O23S_p00527c"
     gene            complement(593064..595178)
                     /locus_tag="O23S_p00528c"
     CDS             complement(593064..595178)
                     /product="Cytochrome c-type heme lyase subunit nrfE,
                     nitrite reductase complex assembly"
                     /transl_table=11
                     /locus_tag="O23S_p00528c"
     gene            595728..597791
                     /locus_tag="O23S_p00529"
     CDS             595728..597791
                     /product="Putative cytochrome c"
                     /transl_table=11
                     /locus_tag="O23S_p00529"
     gene            597854..598294
                     /locus_tag="O23S_p00530"
     CDS             597854..598294
                     /product="Rhodanese domain protein"
                     /transl_table=11
                     /locus_tag="O23S_p00530"
     gene            598380..599162
                     /locus_tag="O23S_p00531"
     CDS             598380..599162
                     /product="FKBP-type peptidyl-prolyl cis-trans isomerase
                     FkpA precursor (EC 5.2.1.8)"
                     /transl_table=11
                     /EC_number="5.2.1.8"
                     /locus_tag="O23S_p00531"
     gene            599197..599877
                     /locus_tag="O23S_p00532"
     CDS             599197..599877
                     /transl_table=11
                     /product="Cytochrome c-type heme lyase subunit nrfG,
                     nitrite reductase complex assembly"
                     /locus_tag="O23S_p00532"
     gene            599966..600457
                     /locus_tag="O23S_p00533"
     CDS             599966..600457
                     /transl_table=11
                     /product="Nitrous oxide reductase maturation protein,
                     outer-membrane lipoprotein NosL"
                     /locus_tag="O23S_p00533"
     gene            600468..601757
                     /locus_tag="O23S_p00534"
     CDS             600468..601757
                     /transl_table=11
                     /product="Nitrous oxide reductase maturation protein NosD"
                     /locus_tag="O23S_p00534"
     gene            601754..602794
                     /locus_tag="O23S_p00535"
     CDS             601754..602794
                     /transl_table=11
                     /product="Nitrous oxide reductase maturation protein NosF
                     (ATPase)"
                     /locus_tag="O23S_p00535"
     gene            602791..603663
                     /locus_tag="O23S_p00536"
     CDS             602791..603663
                     /product="Nitrous oxide reductase maturation transmembrane
                     protein NosY"
                     /transl_table=11
                     /locus_tag="O23S_p00536"
     gene            603885..605168
                     /locus_tag="O23S_p00537"
     CDS             603885..605168
                     /transl_table=11
                     /product="Transcriptional regulator"
                     /locus_tag="O23S_p00537"
     gene            605404..607518
                     /locus_tag="O23S_p00538"
     CDS             605404..607518
                     /transl_table=11
                     /product="Metallopeptidase"
                     /locus_tag="O23S_p00538"
     gene            complement(607570..609963)
                     /locus_tag="O23S_p00539c"
     CDS             complement(607570..609963)
                     /transl_table=11
                     /product="Fatty acid cis/trans isomerase"
                     /locus_tag="O23S_p00539c"
     gene            610219..610848
                     /locus_tag="O23S_p00540"
     CDS             610219..610848
                     /product="Flavin reductase-like, FMN-binding domain
                     protein"
                     /transl_table=11
                     /locus_tag="O23S_p00540"
     gene            611424..612317
                     /locus_tag="O23S_p00541"
     CDS             611424..612317
                     /transl_table=11
                     /product="hypothetical protein"
                     /locus_tag="O23S_p00541"
     gene            612314..612946
                     /locus_tag="O23S_p00542"
     CDS             612314..612946
                     /transl_table=11
                     /product="hypothetical protein"
                     /locus_tag="O23S_p00542"
     gene            612939..613226
                     /locus_tag="O23S_p00543"
     CDS             612939..613226
                     /product="hypothetical protein"
                     /transl_table=11
                     /locus_tag="O23S_p00543"
     gene            complement(613730..614440)
                     /locus_tag="O23S_p00544c"
     CDS             complement(613730..614440)
                     /transl_table=11
                     /product="NAD(P)H-flavin reductase (EC 1.5.1.41) (EC
                     1.16.1.3)"
                     /EC_number="1.5.1.41"
                     /locus_tag="O23S_p00544c"
     gene            complement(614555..616036)
                     /locus_tag="O23S_p00545c"
     CDS             complement(614555..616036)
                     /transl_table=11
                     /product="3-polyprenyl-4-hydroxybenzoate carboxy-lyase (EC
                     4.1.1.98)"
                     /EC_number="4.1.1.98"
                     /locus_tag="O23S_p00545c"
     gene            616196..617005
                     /locus_tag="O23S_p00546"
     CDS             616196..617005
                     /transl_table=11
                     /product="hypothetical protein"
                     /locus_tag="O23S_p00546"
     gene            617136..618359
                     /locus_tag="O23S_p00547"
     CDS             617136..618359
                     /transl_table=11
                     /product="Uncharacterized MFS-type transporter"
                     /locus_tag="O23S_p00547"
     gene            complement(618414..619091)
                     /locus_tag="O23S_p00548c"
     CDS             complement(618414..619091)
                     /transl_table=11
                     /product="Putative short-chain dehydrogenase"
                     /locus_tag="O23S_p00548c"
     gene            complement(619173..619622)
                     /locus_tag="O23S_p00549c"
     CDS             complement(619173..619622)
                     /transl_table=11
                     /product="Biotin carboxyl carrier protein of acetyl-CoA
                     carboxylase"
                     /locus_tag="O23S_p00549c"
     gene            complement(619658..620098)
                     /locus_tag="O23S_p00550c"
     CDS             complement(619658..620098)
                     /product="3-dehydroquinate dehydratase II (EC 4.2.1.10)"
                     /transl_table=11
                     /EC_number="4.2.1.10"
                     /locus_tag="O23S_p00550c"
     gene            complement(620386..620817)
                     /locus_tag="O23S_p00551c"
     CDS             complement(620386..620817)
                     /EC_number="3.1.1.29"
                     /transl_table=11
                     /product="Peptidyl-tRNA hydrolase ArfB (EC 3.1.1.29)"
                     /locus_tag="O23S_p00551c"
     gene            620954..621319
                     /locus_tag="O23S_p00552"
     CDS             620954..621319
                     /product="hypothetical protein"
                     /transl_table=11
                     /locus_tag="O23S_p00552"
     gene            621356..621565
                     /locus_tag="O23S_p00553"
     CDS             621356..621565
                     /transl_table=11
                     /product="hypothetical protein"
                     /locus_tag="O23S_p00553"
     gene            621761..622237
                     /locus_tag="O23S_p00554"
     CDS             621761..622237
                     /product="hypothetical protein"
                     /transl_table=11
                     /locus_tag="O23S_p00554"
     gene            622566..624059
                     /locus_tag="O23S_p00555"
     CDS             622566..624059
                     /transl_table=11
                     /product="CzcABC family efflux RND transporter, outer
                     membrane protein"
                     /locus_tag="O23S_p00555"
     gene            624070..625335
                     /locus_tag="O23S_p00556"
     CDS             624070..625335
                     /product="CzcABC family efflux RND transporter, membrane
                     fusion protein"
                     /transl_table=11
                     /locus_tag="O23S_p00556"
     gene            625365..628589
                     /locus_tag="O23S_p00557"
     CDS             625365..628589
                     /transl_table=11
                     /product="CzcABC family efflux RND transporter,
                     transmembrane protein"
                     /locus_tag="O23S_p00557"
     gene            628760..629083
                     /locus_tag="O23S_p00558"
     CDS             628760..629083
                     /transl_table=11
                     /product="Mll4602 protein"
                     /locus_tag="O23S_p00558"
     gene            complement(629161..629571)
                     /locus_tag="O23S_p00559c"
     CDS             complement(629161..629571)
                     /product="Large-conductance mechanosensitive channel"
                     /transl_table=11
                     /locus_tag="O23S_p00559c"
     gene            complement(629775..630719)
                     /locus_tag="O23S_p00560c"
     CDS             complement(629775..630719)
                     /transl_table=11
                     /product="Transcriptional regulator, LysR family"
                     /locus_tag="O23S_p00560c"
     gene            630814..631872
                     /locus_tag="O23S_p00561"
     CDS             630814..631872
                     /product="Membrane fusion component of MSF-type tripartite
                     multidrug efflux system"
                     /transl_table=11
                     /locus_tag="O23S_p00561"
     gene            631874..633502
                     /locus_tag="O23S_p00562"
     CDS             631874..633502
                     /product="Inner-membrane proton/drug antiporter (MSF type)
                     of tripartite multidrug efflux system"
                     /transl_table=11
                     /locus_tag="O23S_p00562"
     gene            633664..634119
                     /locus_tag="O23S_p00563"
     CDS             633664..634119
                     /product="N-acetyltransferase ElaA"
                     /transl_table=11
                     /locus_tag="O23S_p00563"
     gene            634219..634545
                     /locus_tag="O23S_p00564"
     CDS             634219..634545
                     /product="hypothetical protein"
                     /transl_table=11
                     /locus_tag="O23S_p00564"
     gene            634752..634895
                     /locus_tag="O23S_p00565"
     CDS             634752..634895
                     /transl_table=11
                     /product="hypothetical protein"
                     /locus_tag="O23S_p00565"
     gene            complement(634904..636541)
                     /locus_tag="O23S_p00566c"
     CDS             complement(634904..636541)
                     /transl_table=11
                     /product="L-lactate permease"
                     /locus_tag="O23S_p00566c"
     gene            637107..637343
                     /locus_tag="O23S_p00567"
     CDS             637107..637343
                     /product="Redox-active disulfide protein 2"
                     /transl_table=11
                     /locus_tag="O23S_p00567"
     gene            637711..638580
                     /locus_tag="O23S_p00568"
     CDS             637711..638580
                     /product="Tellurite resistance protein (telA)"
                     /transl_table=11
                     /locus_tag="O23S_p00568"
     gene            638698..640137
                     /locus_tag="O23S_p00569"
     CDS             638698..640137
                     /product="Metallo-beta-lactamase family protein,
                     RNA-specific"
                     /transl_table=11
                     /locus_tag="O23S_p00569"
     gene            640125..640268
                     /locus_tag="O23S_p00570"
     CDS             640125..640268
                     /product="hypothetical protein"
                     /transl_table=11
                     /locus_tag="O23S_p00570"
     gene            complement(640337..641692)
                     /locus_tag="O23S_p00571c"
     CDS             complement(640337..641692)
                     /product="hypothetical protein"
                     /transl_table=11
                     /locus_tag="O23S_p00571c"
     gene            641955..642215
                     /locus_tag="O23S_p00572"
     CDS             641955..642215
                     /transl_table=11
                     /product="hypothetical protein"
                     /locus_tag="O23S_p00572"
     gene            complement(642234..642410)
                     /locus_tag="O23S_p00573c"
     CDS             complement(642234..642410)
                     /product="hypothetical protein"
                     /transl_table=11
                     /locus_tag="O23S_p00573c"
     gene            642735..644888
                     /locus_tag="O23S_p00574"
     CDS             642735..644888
                     /product="Phytochrome, two-component sensor histidine
                     kinase (EC 2.7.3.-)"
                     /transl_table=11
                     /locus_tag="O23S_p00574"
     gene            644885..645319
                     /locus_tag="O23S_p00575"
     CDS             644885..645319
                     /product="Two-component transcriptional response
                     regulator, LuxR family"
                     /transl_table=11
                     /locus_tag="O23S_p00575"
     gene            645329..647044
                     /locus_tag="O23S_p00576"
     CDS             645329..647044
                     /product="Sensory box/GGDEF family protein"
                     /transl_table=11
                     /locus_tag="O23S_p00576"
     gene            647223..648128
                     /locus_tag="O23S_p00577"
     CDS             647223..648128
                     /transl_table=11
                     /product="Ribosomal protein S6--L-glutamate ligase"
                     /locus_tag="O23S_p00577"
     gene            complement(648188..648880)
                     /locus_tag="O23S_p00578c"
     CDS             complement(648188..648880)
                     /transl_table=11
                     /product="Conserved hypothetical protein 2001"
                     /locus_tag="O23S_p00578c"
     gene            complement(649172..649444)
                     /locus_tag="O23S_p00579c"
     CDS             complement(649172..649444)
                     /product="DNA-binding protein HU-alpha"
                     /transl_table=11
                     /locus_tag="O23S_p00579c"
     gene            complement(649604..650401)
                     /locus_tag="O23S_p00580c"
     CDS             complement(649604..650401)
                     /transl_table=11
                     /product="Chemotaxis regulator - transmits chemoreceptor
                     signals to flagellar motor components CheY"
                     /locus_tag="O23S_p00580c"
     gene            complement(650484..650864)
                     /locus_tag="O23S_p00581c"
     CDS             complement(650484..650864)
                     /product="hypothetical protein"
                     /transl_table=11
                     /locus_tag="O23S_p00581c"
     gene            650992..651501
                     /locus_tag="O23S_p00582"
     CDS             650992..651501
                     /transl_table=11
                     /product="hypothetical protein"
                     /locus_tag="O23S_p00582"
     gene            complement(651515..651829)
                     /locus_tag="O23S_p00583c"
     CDS             complement(651515..651829)
                     /product="hypothetical protein"
                     /transl_table=11
                     /locus_tag="O23S_p00583c"
     gene            complement(651965..652273)
                     /locus_tag="O23S_p00584c"
     CDS             complement(651965..652273)
                     /product="hypothetical protein"
                     /transl_table=11
                     /locus_tag="O23S_p00584c"
     gene            652552..653076
                     /locus_tag="O23S_p00585"
     CDS             652552..653076
                     /transl_table=11
                     /product="hypothetical protein"
                     /locus_tag="O23S_p00585"
     gene            complement(653120..654877)
                     /locus_tag="O23S_p00586c"
     CDS             complement(653120..654877)
                     /product="EAL domain/GGDEF domain protein"
                     /transl_table=11
                     /locus_tag="O23S_p00586c"
     gene            complement(655043..655351)
                     /locus_tag="O23S_p00587c"
     CDS             complement(655043..655351)
                     /transl_table=11
                     /product="hypothetical protein"
                     /locus_tag="O23S_p00587c"
     gene            655400..656302
                     /locus_tag="O23S_p00588"
     CDS             655400..656302
                     /product="hypothetical protein"
                     /transl_table=11
                     /locus_tag="O23S_p00588"
     gene            complement(656336..657109)
                     /locus_tag="O23S_p00589c"
     CDS             complement(656336..657109)
                     /transl_table=11
                     /product="S-adenosylmethionine-dependent methyltransferase
                     Functionally Coupled to the MukBEF Chromosome Partitioning
                     Mechanism"
                     /locus_tag="O23S_p00589c"
     repeat_region   657326..657641
                     /note="rasttk_feature_creation_tool=svr_big_repeats |
                     svr_condense_repeats"
     gene            657804..658667
                     /locus_tag="O23S_p00590"
     CDS             657804..658667
                     /product="Acyl dehydratase"
                     /transl_table=11
                     /locus_tag="O23S_p00590"
     gene            659014..660726
                     /locus_tag="O23S_p00591"
     CDS             659014..660726
                     /transl_table=11
                     /product="Formate--tetrahydrofolate ligase (EC 6.3.4.3)"
                     /EC_number="6.3.4.3"
                     /locus_tag="O23S_p00591"
     gene            complement(660811..662469)
                     /locus_tag="O23S_p00592c"
     CDS             complement(660811..662469)
                     /product="Potassium efflux system KefA protein /
                     Small-conductance mechanosensitive channel"
                     /transl_table=11
                     /locus_tag="O23S_p00592c"
     gene            662704..663033
                     /locus_tag="O23S_p00593"
     CDS             662704..663033
                     /transl_table=11
                     /product="hypothetical protein"
                     /locus_tag="O23S_p00593"
     gene            complement(663179..663304)
                     /locus_tag="O23S_p00594c"
     CDS             complement(663179..663304)
                     /transl_table=11
                     /product="hypothetical protein"
                     /locus_tag="O23S_p00594c"
     gene            663593..663883
                     /locus_tag="O23S_p00595"
     CDS             663593..663883
                     /product="hypothetical protein"
                     /transl_table=11
                     /locus_tag="O23S_p00595"
     gene            663965..665149
                     /locus_tag="O23S_p00596"
     CDS             663965..665149
                     /product="Zinc-regulated TonB-dependent outer membrane
                     receptor"
                     /transl_table=11
                     /locus_tag="O23S_p00596"
     gene            665133..666041
                     /locus_tag="O23S_p00597"
     CDS             665133..666041
                     /product="Zinc ABC transporter, substrate-binding protein
                     ZnuA"
                     /transl_table=11
                     /locus_tag="O23S_p00597"
     gene            666046..666846
                     /locus_tag="O23S_p00598"
     CDS             666046..666846
                     /product="Zinc ABC transporter, permease protein ZnuB"
                     /transl_table=11
                     /locus_tag="O23S_p00598"
     gene            667009..667752
                     /locus_tag="O23S_p00599"
     CDS             667009..667752
                     /product="Acyl-CoA:1-acyl-sn-glycerol-3-phosphate
                     acyltransferase, Acyl-ACP:1-acyl-sn-glycerol-3-phosphate
                     acyltransferase"
                     /transl_table=11
                     /EC_number="2.3.1.51"
                     /locus_tag="O23S_p00599"
     repeat_region   667752..668017
                     /note="rasttk_feature_creation_tool=svr_big_repeats |
                     svr_condense_repeats"
     gene            668058..668465
                     /locus_tag="O23S_p00600"
     CDS             668058..668465
                     /transl_table=11
                     /product="Ribonuclease E inhibitor RraB"
                     /locus_tag="O23S_p00600"
     gene            complement(668548..669522)
                     /locus_tag="O23S_p00601c"
     CDS             complement(668548..669522)
                     /product="diguanylate cyclase (GGDEF domain) with PAS/PAC
                     sensor"
                     /transl_table=11
                     /locus_tag="O23S_p00601c"
     gene            complement(669541..670536)
                     /locus_tag="O23S_p00602c"
     CDS             complement(669541..670536)
                     /transl_table=11
                     /product="Chemotaxis protein CheC -- inhibitor of MCP
                     methylation"
                     /locus_tag="O23S_p00602c"
     gene            671098..671904
                     /locus_tag="O23S_p00603"
     CDS             671098..671904
                     /EC_number="4.2.1.17"
                     /transl_table=11
                     /product="Enoyl-CoA hydratase (EC 4.2.1.17)"
                     /locus_tag="O23S_p00603"
     gene            complement(671940..672842)
                     /locus_tag="O23S_p00604c"
     CDS             complement(671940..672842)
                     /product="hypothetical protein"
                     /transl_table=11
                     /locus_tag="O23S_p00604c"
     gene            complement(673067..675973)
                     /locus_tag="O23S_p00605c"
     CDS             complement(673067..675973)
                     /transl_table=11
                     /product="RNA polymerase associated protein RapA"
                     /locus_tag="O23S_p00605c"
     gene            676380..677774
                     /locus_tag="O23S_p00606"
     CDS             676380..677774
                     /product="Predicted ATPase related to phosphate
                     starvation-inducible protein PhoH"
                     /transl_table=11
                     /locus_tag="O23S_p00606"
     gene            677990..681706
                     /locus_tag="O23S_p00607"
     CDS             677990..681706
                     /product="Sensory box histidine kinase/response regulator"
                     /transl_table=11
                     /locus_tag="O23S_p00607"
     gene            681835..684243
                     /locus_tag="O23S_p00608"
     CDS             681835..684243
                     /product="hypothetical protein"
                     /transl_table=11
                     /locus_tag="O23S_p00608"
     gene            complement(684264..686072)
                     /locus_tag="O23S_p00609c"
     CDS             complement(684264..686072)
                     /transl_table=11
                     /product="Protein kinase"
                     /locus_tag="O23S_p00609c"
     gene            686322..686663
                     /locus_tag="O23S_p00610"
     CDS             686322..686663
                     /transl_table=11
                     /product="hypothetical protein"
                     /locus_tag="O23S_p00610"
     gene            686766..687422
                     /locus_tag="O23S_p00611"
     CDS             686766..687422
                     /transl_table=11
                     /product="Thiopurine S-methyltransferase (EC 2.1.1.67)"
                     /EC_number="2.1.1.67"
                     /locus_tag="O23S_p00611"
     gene            complement(687683..687874)
                     /locus_tag="O23S_p00612c"
     CDS             complement(687683..687874)
                     /transl_table=11
                     /product="Bacterioferritin-associated ferredoxin"
                     /locus_tag="O23S_p00612c"
     gene            688136..689710
                     /locus_tag="O23S_p00613"
     CDS             688136..689710
                     /transl_table=11
                     /product="Aerotaxis sensor receptor protein"
                     /locus_tag="O23S_p00613"
     gene            complement(689797..690732)
                     /locus_tag="O23S_p00614c"
     CDS             complement(689797..690732)
                     /EC_number="1.1.1.95"
                     /transl_table=11
                     /product="D-3-phosphoglycerate dehydrogenase (EC
                     1.1.1.95)"
                     /locus_tag="O23S_p00614c"
     gene            690825..691160
                     /locus_tag="O23S_p00615"
     CDS             690825..691160
                     /transl_table=11
                     /product="hypothetical protein"
                     /locus_tag="O23S_p00615"
     gene            complement(691181..691903)
                     /locus_tag="O23S_p00616c"
     CDS             complement(691181..691903)
                     /EC_number="3.1.4.46"
                     /transl_table=11
                     /product="Glycerophosphoryl diester phosphodiesterase (EC
                     3.1.4.46)"
                     /locus_tag="O23S_p00616c"
     gene            complement(691918..695136)
                     /locus_tag="O23S_p00617c"
     CDS             complement(691918..695136)
                     /transl_table=11
                     /product="Miniconductance mechanosensitive channel MscM"
                     /locus_tag="O23S_p00617c"
     gene            complement(695190..696071)
                     /locus_tag="O23S_p00618c"
     CDS             complement(695190..696071)
                     /transl_table=11
                     /product="Permease of the drug/metabolite transporter
                     (DMT) superfamily"
                     /locus_tag="O23S_p00618c"
     gene            complement(696078..696956)
                     /locus_tag="O23S_p00619c"
     CDS             complement(696078..696956)
                     /EC_number="4.1.1.65"
                     /product="Phosphatidylserine decarboxylase (EC 4.1.1.65)"
                     /transl_table=11
                     /locus_tag="O23S_p00619c"
     gene            complement(697019..698143)
                     /locus_tag="O23S_p00620c"
     CDS             complement(697019..698143)
                     /transl_table=11
                     /product="Ribosome small subunit biogenesis RbfA-release
                     protein RsgA"
                     /locus_tag="O23S_p00620c"
     gene            698196..698741
                     /locus_tag="O23S_p00621"
     CDS             698196..698741
                     /transl_table=11
                     /product="3'-to-5' oligoribonuclease (orn)"
                     /locus_tag="O23S_p00621"
     gene            698846..698959
                     /locus_tag="O23S_p00622"
     CDS             698846..698959
                     /transl_table=11
                     /product="hypothetical protein"
                     /locus_tag="O23S_p00622"
     tRNA            699011..699086
                     /product="tRNA-Gly-GCC"
                     /locus_tag="O23S_t00013"
     tRNA            699129..699204
                     /product="tRNA-Gly-GCC"
                     /locus_tag="O23S_t00014"
     tRNA            699331..699406
                     /product="tRNA-Gly-GCC"
                     /locus_tag="O23S_t00015"
     tRNA            699528..699603
                     /product="tRNA-Gly-GCC"
                     /locus_tag="O23S_t00016"
     gene            700265..700720
                     /locus_tag="O23S_p00623"
     CDS             700265..700720
                     /transl_table=11
                     /product="hypothetical protein"
                     /locus_tag="O23S_p00623"
     gene            700988..702472
                     /locus_tag="O23S_p00624"
     CDS             700988..702472
                     /product="NAD(P)H-hydrate epimerase (EC 5.1.99.6) /
                     ADP-dependent (S)-NAD(P)H-hydrate dehydratase (EC
                     4.2.1.136)"
                     /transl_table=11
                     /EC_number="5.1.99.6"
                     /EC_number="4.2.1.136"
                     /locus_tag="O23S_p00624"
     gene            702575..703033
                     /locus_tag="O23S_p00625"
     CDS             702575..703033
                     /product="tRNA threonylcarbamoyladenosine biosynthesis
                     protein TsaE"
                     /transl_table=11
                     /locus_tag="O23S_p00625"
     gene            703042..704499
                     /locus_tag="O23S_p00626"
     CDS             703042..704499
                     /EC_number="3.5.1.28"
                     /product="N-acetylmuramoyl-L-alanine amidase (EC
                     3.5.1.28)"
                     /transl_table=11
                     /locus_tag="O23S_p00626"
     gene            704513..706426
                     /locus_tag="O23S_p00627"
     CDS             704513..706426
                     /product="DNA mismatch repair protein MutL"
                     /transl_table=11
                     /locus_tag="O23S_p00627"
     gene            706419..707345
                     /locus_tag="O23S_p00628"
     CDS             706419..707345
                     /EC_number="2.5.1.75"
                     /transl_table=11
                     /product="tRNA dimethylallyltransferase (EC 2.5.1.75)"
                     /locus_tag="O23S_p00628"
     gene            707439..707711
                     /locus_tag="O23S_p00629"
     CDS             707439..707711
                     /product="RNA-binding protein Hfq"
                     /transl_table=11
                     /locus_tag="O23S_p00629"
     gene            707735..709042
                     /locus_tag="O23S_p00630"
     CDS             707735..709042
                     /transl_table=11
                     /product="Ribosome LSU-associated GTP-binding protein
                     HflX"
                     /locus_tag="O23S_p00630"
     gene            709079..710218
                     /locus_tag="O23S_p00631"
     CDS             709079..710218
                     /transl_table=11
                     /product="HflK protein"
                     /locus_tag="O23S_p00631"
     gene            710222..711115
                     /locus_tag="O23S_p00632"
     CDS             710222..711115
                     /transl_table=11
                     /product="HflC protein"
                     /locus_tag="O23S_p00632"
     gene            711486..712076
                     /locus_tag="O23S_p00633"
     CDS             711486..712076
                     /transl_table=11
                     /product="Ubiquinol-cytochrome C reductase iron-sulfur
                     subunit (EC 1.10.2.2)"
                     /EC_number="1.10.2.2"
                     /locus_tag="O23S_p00633"
     gene            712076..713290
                     /locus_tag="O23S_p00634"
     CDS             712076..713290
                     /EC_number="1.10.2.2"
                     /transl_table=11
                     /product="Ubiquinol-cytochrome C reductase, cytochrome B
                     subunit (EC 1.10.2.2)"
                     /locus_tag="O23S_p00634"
     gene            713290..713988
                     /locus_tag="O23S_p00635"
     CDS             713290..713988
                     /transl_table=11
                     /product="Ubiquinol-cytochrome C reductase, cytochrome C1
                     subunit"
                     /locus_tag="O23S_p00635"
     gene            714085..714714
                     /locus_tag="O23S_p00636"
     CDS             714085..714714
                     /product="Stringent starvation protein A"
                     /transl_table=11
                     /locus_tag="O23S_p00636"
     gene            714714..715151
                     /locus_tag="O23S_p00637"
     CDS             714714..715151
                     /product="Stringent starvation protein B"
                     /transl_table=11
                     /locus_tag="O23S_p00637"
     gene            715330..715914
                     /locus_tag="O23S_p00638"
     CDS             715330..715914
                     /transl_table=11
                     /product="Para-aminobenzoate synthase, amidotransferase
                     component (EC 2.6.1.85)"
                     /EC_number="2.6.1.85"
                     /locus_tag="O23S_p00638"
     gene            716094..718574
                     /locus_tag="O23S_p00639"
     CDS             716094..718574
                     /transl_table=11
                     /product="Dipeptidyl peptidase IV"
                     /locus_tag="O23S_p00639"
     gene            718780..719925
                     /locus_tag="O23S_p00640"
     CDS             718780..719925
                     /transl_table=11
                     /product="Putative signal transduction protein"
                     /locus_tag="O23S_p00640"
     gene            719980..720891
                     /locus_tag="O23S_p00641"
     CDS             719980..720891
                     /transl_table=11
                     /product="Putative esterase"
                     /locus_tag="O23S_p00641"
     gene            721200..722417
                     /locus_tag="O23S_p00642"
     CDS             721200..722417
                     /EC_number="2.6.1.81"
                     /product="Succinylornithine transaminase (EC 2.6.1.81)"
                     /transl_table=11
                     /locus_tag="O23S_p00642"
     gene            722545..723564
                     /locus_tag="O23S_p00643"
     CDS             722545..723564
                     /EC_number="2.3.1.109"
                     /product="Arginine N-succinyltransferase (EC 2.3.1.109)"
                     /transl_table=11
                     /locus_tag="O23S_p00643"
     gene            723574..725034
                     /locus_tag="O23S_p00644"
     CDS             723574..725034
                     /transl_table=11
                     /product="Succinylglutamic semialdehyde dehydrogenase (EC
                     1.2.1.71)"
                     /EC_number="1.2.1.71"
                     /locus_tag="O23S_p00644"
     gene            725244..726047
                     /locus_tag="O23S_p00645"
     CDS             725244..726047
                     /transl_table=11
                     /product="FIG008480: zinc-binding hydrolase"
                     /locus_tag="O23S_p00645"
     gene            complement(726150..727478)
                     /locus_tag="O23S_p00646c"
     CDS             complement(726150..727478)
                     /product="Sensor protein PA2656"
                     /transl_table=11
                     /locus_tag="O23S_p00646c"
     gene            complement(727475..728149)
                     /locus_tag="O23S_p00647c"
     CDS             complement(727475..728149)
                     /product="Two-component transcriptional response
                     regulator, LuxR family"
                     /transl_table=11
                     /locus_tag="O23S_p00647c"
     gene            complement(728130..728477)
                     /locus_tag="O23S_p00648c"
     CDS             complement(728130..728477)
                     /product="hypothetical protein"
                     /transl_table=11
                     /locus_tag="O23S_p00648c"
     gene            complement(728560..729195)
                     /locus_tag="O23S_p00649c"
     CDS             complement(728560..729195)
                     /transl_table=11
                     /product="Cyclic AMP receptor protein"
                     /locus_tag="O23S_p00649c"
     gene            729627..730406
                     /locus_tag="O23S_p00650"
     CDS             729627..730406
                     /transl_table=11
                     /product="Sel1 domain protein repeat-containing protein
                     precursor"
                     /locus_tag="O23S_p00650"
     gene            complement(730530..731075)
                     /locus_tag="O23S_p00651c"
     CDS             complement(730530..731075)
                     /product="2'-5' RNA ligase"
                     /transl_table=11
                     /locus_tag="O23S_p00651c"
     gene            731276..733495
                     /locus_tag="O23S_p00652"
     CDS             731276..733495
                     /EC_number="3.1.4.52"
                     /product="c-di-GMP phosphodiesterase (EC 3.1.4.52)"
                     /transl_table=11
                     /locus_tag="O23S_p00652"
     gene            733599..736172
                     /locus_tag="O23S_p00653"
     CDS             733599..736172
                     /transl_table=11
                     /product="ATP-dependent helicase HrpB"
                     /locus_tag="O23S_p00653"
     gene            736204..738582
                     /locus_tag="O23S_p00654"
     CDS             736204..738582
                     /EC_number="2.4.1.129"
                     /product="Multimodular transpeptidase-transglycosylase (EC
                     2.4.1.129) (EC 3.4.-.-)"
                     /transl_table=11
                     /locus_tag="O23S_p00654"
     gene            738743..739021
                     /locus_tag="O23S_p00655"
     CDS             738743..739021
                     /EC_number="5.2.1.8"
                     /product="Peptidyl-prolyl cis-trans isomerase PpiC (EC
                     5.2.1.8)"
                     /transl_table=11
                     /locus_tag="O23S_p00655"
     gene            739101..739496
                     /locus_tag="O23S_p00656"
     CDS             739101..739496
                     /transl_table=11
                     /product="hypothetical protein"
                     /locus_tag="O23S_p00656"
     gene            739656..739886
                     /locus_tag="O23S_p00657"
     CDS             739656..739886
                     /transl_table=11
                     /product="hypothetical protein"
                     /locus_tag="O23S_p00657"
     gene            740311..741012
                     /locus_tag="O23S_p00658"
     CDS             740311..741012
                     /transl_table=11
                     /product="hypothetical protein"
                     /locus_tag="O23S_p00658"
     gene            complement(741096..742400)
                     /locus_tag="O23S_p00659c"
     CDS             complement(741096..742400)
                     /transl_table=11
                     /product="Methyl-accepting chemotaxis sensor/transducer
                     protein"
                     /locus_tag="O23S_p00659c"
     gene            complement(742704..745811)
                     /locus_tag="O23S_p00660c"
     CDS             complement(742704..745811)
                     /transl_table=11
                     /product="Tetrathionate reductase subunit A"
                     /locus_tag="O23S_p00660c"
     gene            complement(745847..746929)
                     /locus_tag="O23S_p00661c"
     CDS             complement(745847..746929)
                     /product="Tetrathionate reductase subunit C"
                     /transl_table=11
                     /locus_tag="O23S_p00661c"
     gene            complement(746919..747701)
                     /locus_tag="O23S_p00662c"
     CDS             complement(746919..747701)
                     /product="Tetrathionate reductase subunit B"
                     /transl_table=11
                     /locus_tag="O23S_p00662c"
     gene            747983..749995
                     /locus_tag="O23S_p00663"
     CDS             747983..749995
                     /product="Tetrathionate reductase sensory transduction
                     histidine kinase"
                     /transl_table=11
                     /locus_tag="O23S_p00663"
     gene            749995..750606
                     /locus_tag="O23S_p00664"
     CDS             749995..750606
                     /product="Tetrathionate reductase two-component response
                     regulator"
                     /transl_table=11
                     /locus_tag="O23S_p00664"
     gene            750975..754649
                     /locus_tag="O23S_p00665"
     CDS             750975..754649
                     /transl_table=11
                     /product="FIG020374: hypothetical protein"
                     /locus_tag="O23S_p00665"
     gene            754649..755302
                     /locus_tag="O23S_p00666"
     CDS             754649..755302
                     /product="FIG020042: hypothetical protein"
                     /transl_table=11
                     /locus_tag="O23S_p00666"
     gene            755351..756571
                     /locus_tag="O23S_p00667"
     CDS             755351..756571
                     /product="FIG020568: hypothetical protein"
                     /transl_table=11
                     /locus_tag="O23S_p00667"
     gene            756559..757431
                     /locus_tag="O23S_p00668"
     CDS             756559..757431
                     /product="hypothetical protein"
                     /transl_table=11
                     /locus_tag="O23S_p00668"
     gene            757833..759077
                     /locus_tag="O23S_p00669"
     CDS             757833..759077
                     /transl_table=11
                     /product="Sodium/glutamate symporter"
                     /locus_tag="O23S_p00669"
     gene            complement(759195..759662)
                     /locus_tag="O23S_p00670c"
     CDS             complement(759195..759662)
                     /product="putative membrane protein"
                     /transl_table=11
                     /locus_tag="O23S_p00670c"
     gene            complement(759662..759781)
                     /locus_tag="O23S_p00671c"
     CDS             complement(759662..759781)
                     /transl_table=11
                     /product="hypothetical protein"
                     /locus_tag="O23S_p00671c"
     gene            759801..759980
                     /locus_tag="O23S_p00672"
     CDS             759801..759980
                     /transl_table=11
                     /product="hypothetical protein"
                     /locus_tag="O23S_p00672"
     gene            760083..760652
                     /locus_tag="O23S_p00673"
     CDS             760083..760652
                     /transl_table=11
                     /product="hypothetical protein"
                     /locus_tag="O23S_p00673"
     gene            760870..761217
                     /locus_tag="O23S_p00674"
     CDS             760870..761217
                     /transl_table=11
                     /product="transport-associated"
                     /locus_tag="O23S_p00674"
     repeat_region   761658..761927
                     /note="rasttk_feature_creation_tool=svr_big_repeats |
                     svr_condense_repeats"
     gene            complement(762072..763355)
                     /locus_tag="O23S_p00675c"
     CDS             complement(762072..763355)
                     /product="hypothetical protein"
                     /transl_table=11
                     /locus_tag="O23S_p00675c"
     repeat_region   763907..764008
                     /note="rasttk_feature_creation_tool=svr_big_repeats |
                     svr_condense_repeats"
     gene            complement(764177..765169)
                     /locus_tag="O23S_p00676c"
     CDS             complement(764177..765169)
                     /EC_number="3.1.3.11"
                     /transl_table=11
                     /product="Fructose-1,6-bisphosphatase, type I (EC
                     3.1.3.11)"
                     /locus_tag="O23S_p00676c"
     gene            765222..765362
                     /locus_tag="O23S_p00677"
     CDS             765222..765362
                     /transl_table=11
                     /product="hypothetical protein"
                     /locus_tag="O23S_p00677"
     gene            765436..767748
                     /locus_tag="O23S_p00678"
     CDS             765436..767748
                     /product="Dipeptidyl peptidase IV"
                     /transl_table=11
                     /locus_tag="O23S_p00678"
     gene            complement(767839..768555)
                     /locus_tag="O23S_p00679c"
     CDS             complement(767839..768555)
                     /transl_table=11
                     /product="Aerobic respiration control response regulator
                     ArcA"
                     /locus_tag="O23S_p00679c"
     gene            769144..769578
                     /locus_tag="O23S_p00680"
     CDS             769144..769578
                     /product="hypothetical protein"
                     /transl_table=11
                     /locus_tag="O23S_p00680"
     gene            770004..771359
                     /locus_tag="O23S_p00681"
     CDS             770004..771359
                     /EC_number="2.7.2.4"
                     /transl_table=11
                     /product="Aspartokinase (EC 2.7.2.4)"
                     /locus_tag="O23S_p00681"
     gene            771361..772494
                     /locus_tag="O23S_p00682"
     CDS             771361..772494
                     /transl_table=11
                     /product="ARGININE/ORNITHINE TRANSPORT OPERON PROTEIN AOT"
                     /locus_tag="O23S_p00682"
     gene            complement(772592..773557)
                     /locus_tag="O23S_p00683c"
     CDS             complement(772592..773557)
                     /transl_table=11
                     /product="Magnesium and cobalt transport protein CorA"
                     /locus_tag="O23S_p00683c"
     gene            773754..774128
                     /locus_tag="O23S_p00684"
     CDS             773754..774128
                     /transl_table=11
                     /product="hypothetical protein"
                     /locus_tag="O23S_p00684"
     gene            complement(774220..774849)
                     /locus_tag="O23S_p00685c"
     CDS             complement(774220..774849)
                     /transl_table=11
                     /product="Nitrate/nitrite response regulator protein NarP"
                     /locus_tag="O23S_p00685c"
     gene            complement(774842..776677)
                     /locus_tag="O23S_p00686c"
     CDS             complement(774842..776677)
                     /product="Nitrate/nitrite sensor protein NarQ"
                     /transl_table=11
                     /locus_tag="O23S_p00686c"
     gene            776903..778306
                     /locus_tag="O23S_p00687"
     CDS             776903..778306
                     /transl_table=11
                     /product="Cytochrome c552 precursor (EC 1.7.2.2)"
                     /EC_number="1.7.2.2"
                     /locus_tag="O23S_p00687"
     gene            complement(778462..779004)
                     /locus_tag="O23S_p00688c"
     CDS             complement(778462..779004)
                     /product="Isochorismatase (EC 3.3.2.1)"
                     /transl_table=11
                     /EC_number="3.3.2.1"
                     /locus_tag="O23S_p00688c"
     gene            779349..779687
                     /locus_tag="O23S_p00689"
     CDS             779349..779687
                     /product="Nitrogen regulatory protein P-II, GlnK"
                     /transl_table=11
                     /locus_tag="O23S_p00689"
     gene            779698..780948
                     /locus_tag="O23S_p00690"
     CDS             779698..780948
                     /product="Ammonium transporter"
                     /transl_table=11
                     /locus_tag="O23S_p00690"
     gene            781127..781465
                     /locus_tag="O23S_p00691"
     CDS             781127..781465
                     /product="hypothetical protein"
                     /transl_table=11
                     /locus_tag="O23S_p00691"
     gene            781593..782786
                     /locus_tag="O23S_p00692"
     CDS             781593..782786
                     /product="TPR domain protein"
                     /transl_table=11
                     /locus_tag="O23S_p00692"
     gene            783138..784193
                     /locus_tag="O23S_p00693"
     CDS             783138..784193
                     /transl_table=11
                     /product="2-keto-3-deoxy-D-arabino-heptulosonate-7-
                     phosphate synthase I alpha (EC 2.5.1.54)"
                     /EC_number="2.5.1.54"
                     /locus_tag="O23S_p00693"
     gene            complement(784297..784473)
                     /locus_tag="O23S_p00694c"
     CDS             complement(784297..784473)
                     /product="hypothetical protein"
                     /transl_table=11
                     /locus_tag="O23S_p00694c"
     gene            784946..786742
                     /locus_tag="O23S_p00695"
     CDS             784946..786742
                     /product="Efflux ABC transporter, permease/ATP-binding
                     protein mlr7818"
                     /transl_table=11
                     /locus_tag="O23S_p00695"
     gene            786822..787079
                     /locus_tag="O23S_p00696"
     CDS             786822..787079
                     /product="hypothetical protein"
                     /transl_table=11
                     /locus_tag="O23S_p00696"
     gene            complement(787188..787397)
                     /locus_tag="O23S_p00697c"
     CDS             complement(787188..787397)
                     /product="hypothetical protein"
                     /transl_table=11
                     /locus_tag="O23S_p00697c"
     gene            complement(787549..789039)
                     /locus_tag="O23S_p00698c"
     CDS             complement(787549..789039)
                     /EC_number="1.4.7.1"
                     /product="Ferredoxin-dependent glutamate synthase (EC
                     1.4.7.1)"
                     /transl_table=11
                     /locus_tag="O23S_p00698c"
     gene            complement(789051..789668)
                     /locus_tag="O23S_p00699c"
     CDS             complement(789051..789668)
                     /product="hypothetical protein"
                     /transl_table=11
                     /locus_tag="O23S_p00699c"
     gene            789895..790521
                     /locus_tag="O23S_p00700"
     CDS             789895..790521
                     /product="hypothetical protein"
                     /transl_table=11
                     /locus_tag="O23S_p00700"
     repeat_region   790578..792076
                     /note="rasttk_feature_creation_tool=svr_big_repeats |
                     svr_condense_repeats"
     gene            complement(790589..791842)
                     /locus_tag="O23S_p00701c"
     CDS             complement(790589..791842)
                     /product="Transposase, VIBHAR_02188 family"
                     /transl_table=11
                     /locus_tag="O23S_p00701c"
     gene            792153..792902
                     /locus_tag="O23S_p00702"
     CDS             792153..792902
                     /product="Ferredoxin--NADP(+) reductase (EC 1.18.1.2)"
                     /transl_table=11
                     /EC_number="1.18.1.2"
                     /locus_tag="O23S_p00702"
     gene            792995..793591
                     /locus_tag="O23S_p00703"
     CDS             792995..793591
                     /product="Glutathione S-transferase family protein"
                     /transl_table=11
                     /locus_tag="O23S_p00703"
     gene            complement(793606..794007)
                     /locus_tag="O23S_p00704c"
     CDS             complement(793606..794007)
                     /product="hypothetical protein"
                     /transl_table=11
                     /locus_tag="O23S_p00704c"
     gene            794228..795235
                     /locus_tag="O23S_p00705"
     CDS             794228..795235
                     /transl_table=11
                     /product="Ferric iron ABC transporter, iron-binding
                     protein"
                     /locus_tag="O23S_p00705"
     gene            795312..796943
                     /locus_tag="O23S_p00706"
     CDS             795312..796943
                     /transl_table=11
                     /product="Ferric iron ABC transporter, permease protein"
                     /locus_tag="O23S_p00706"
     gene            796943..798022
                     /locus_tag="O23S_p00707"
     CDS             796943..798022
                     /product="Ferric iron ABC transporter, ATP-binding
                     protein"
                     /transl_table=11
                     /locus_tag="O23S_p00707"
     gene            798243..799880
                     /locus_tag="O23S_p00708"
     CDS             798243..799880
                     /transl_table=11
                     /product="Gamma-glutamyltranspeptidase, Glutathione
                     hydrolase"
                     /EC_number="2.3.2.2"
                     /EC_number="3.4.19.13"
                     /locus_tag="O23S_p00708"
     gene            800129..801064
                     /locus_tag="O23S_p00709"
     CDS             800129..801064
                     /transl_table=11
                     /product="Predicted dye-decolorizing peroxidase (DyP),
                     YfeX-like subgroup"
                     /locus_tag="O23S_p00709"
     gene            complement(801138..802040)
                     /locus_tag="O23S_p00710c"
     CDS             complement(801138..802040)
                     /transl_table=11
                     /product="Transcriptional regulator, LysR family"
                     /locus_tag="O23S_p00710c"
     gene            802147..802779
                     /locus_tag="O23S_p00711"
     CDS             802147..802779
                     /transl_table=11
                     /product="Putative NADH-flavin reductase"
                     /locus_tag="O23S_p00711"
     gene            complement(802927..803397)
                     /locus_tag="O23S_p00712c"
     CDS             complement(802927..803397)
                     /transl_table=11
                     /product="Arginine pathway regulatory protein ArgR,
                     repressor of arg regulon"
                     /locus_tag="O23S_p00712c"
     gene            803692..804627
                     /locus_tag="O23S_p00713"
     CDS             803692..804627
                     /EC_number="1.1.1.37"
                     /transl_table=11
                     /product="Malate dehydrogenase (EC 1.1.1.37)"
                     /locus_tag="O23S_p00713"
     gene            complement(804724..805122)
                     /locus_tag="O23S_p00714c"
     CDS             complement(804724..805122)
                     /product="Cell division inhibitor SulA"
                     /transl_table=11
                     /locus_tag="O23S_p00714c"
     gene            805388..806134
                     /locus_tag="O23S_p00715"
     CDS             805388..806134
                     /product="FolM Alternative dihydrofolate reductase 1"
                     /transl_table=11
                     /locus_tag="O23S_p00715"
     gene            complement(806345..807043)
                     /locus_tag="O23S_p00716c"
     CDS             complement(806345..807043)
                     /transl_table=11
                     /product="5-formyltetrahydrofolate cyclo-ligase (EC
                     6.3.3.2)"
                     /EC_number="6.3.3.2"
                     /locus_tag="O23S_p00716c"
     gene            complement(807351..807653)
                     /locus_tag="O23S_p00717c"
     CDS             complement(807351..807653)
                     /transl_table=11
                     /product="Z-ring-associated protein ZapA"
                     /locus_tag="O23S_p00717c"
     gene            807889..808464
                     /locus_tag="O23S_p00718"
     CDS             807889..808464
                     /transl_table=11
                     /product="FIG037488: Putative conserved exported protein
                     precursor"
                     /locus_tag="O23S_p00718"
     gene            808644..809885
                     /locus_tag="O23S_p00719"
     CDS             808644..809885
                     /product="2-polyprenyl-6-methoxyphenol hydroxylase"
                     /transl_table=11
                     /locus_tag="O23S_p00719"
     gene            809928..811151
                     /locus_tag="O23S_p00720"
     CDS             809928..811151
                     /product="2-polyprenylphenol hydroxylase"
                     /transl_table=11
                     /locus_tag="O23S_p00720"
     gene            811405..812499
                     /locus_tag="O23S_p00721"
     CDS             811405..812499
                     /product="Aminomethyltransferase (glycine cleavage system
                     T protein) (EC 2.1.2.10)"
                     /transl_table=11
                     /EC_number="2.1.2.10"
                     /locus_tag="O23S_p00721"
     gene            812525..812914
                     /locus_tag="O23S_p00722"
     CDS             812525..812914
                     /product="Glycine cleavage system H protein"
                     /transl_table=11
                     /locus_tag="O23S_p00722"
     gene            813037..815925
                     /locus_tag="O23S_p00723"
     CDS             813037..815925
                     /EC_number="1.4.4.2"
                     /transl_table=11
                     /product="Glycine dehydrogenase [decarboxylating] (glycine
                     cleavage system P protein) (EC 1.4.4.2)"
                     /locus_tag="O23S_p00723"
     gene            complement(816341..816571)
                     /locus_tag="O23S_p00724c"
     CDS             complement(816341..816571)
                     /transl_table=11
                     /product="FIG01063128: hypothetical protein"
                     /locus_tag="O23S_p00724c"
     gene            complement(816922..818244)
                     /locus_tag="O23S_p00725c"
     CDS             complement(816922..818244)
                     /product="hypothetical protein"
                     /transl_table=11
                     /locus_tag="O23S_p00725c"
     gene            complement(818241..819356)
                     /locus_tag="O23S_p00726c"
     CDS             complement(818241..819356)
                     /product="hypothetical protein"
                     /transl_table=11
                     /locus_tag="O23S_p00726c"
     gene            complement(819452..819682)
                     /locus_tag="O23S_p00727c"
     CDS             complement(819452..819682)
                     /transl_table=11
                     /product="hypothetical protein"
                     /locus_tag="O23S_p00727c"
     gene            complement(819756..820670)
                     /locus_tag="O23S_p00728c"
     CDS             complement(819756..820670)
                     /product="hypothetical protein"
                     /transl_table=11
                     /locus_tag="O23S_p00728c"
     gene            complement(820722..820853)
                     /locus_tag="O23S_p00729c"
     CDS             complement(820722..820853)
                     /product="hypothetical protein"
                     /transl_table=11
                     /locus_tag="O23S_p00729c"
     gene            821299..822618
                     /locus_tag="O23S_p00730"
     CDS             821299..822618
                     /product="Thermolabile hemolysin precursor"
                     /transl_table=11
                     /locus_tag="O23S_p00730"
     gene            complement(823113..823673)
                     /locus_tag="O23S_p00731c"
     CDS             complement(823113..823673)
                     /product="Potential queD like"
                     /transl_table=11
                     /locus_tag="O23S_p00731c"
     gene            823964..824407
                     /locus_tag="O23S_p00732"
     CDS             823964..824407
                     /transl_table=11
                     /product="hypothetical protein"
                     /locus_tag="O23S_p00732"
     gene            824395..824820
                     /locus_tag="O23S_p00733"
     CDS             824395..824820
                     /transl_table=11
                     /product="Bacterial extracellular solute-binding protein,
                     family 3"
                     /locus_tag="O23S_p00733"
     gene            824961..825083
                     /locus_tag="O23S_p00734"
     CDS             824961..825083
                     /transl_table=11
                     /product="hypothetical protein"
                     /locus_tag="O23S_p00734"
     gene            825220..826416
                     /locus_tag="O23S_p00735"
     CDS             825220..826416
                     /transl_table=11
                     /product="Threonyl-tRNA synthetase, C-terminal domain"
                     /locus_tag="O23S_p00735"
     gene            complement(826607..827137)
                     /locus_tag="O23S_p00736c"
     CDS             complement(826607..827137)
                     /product="hypothetical protein"
                     /transl_table=11
                     /locus_tag="O23S_p00736c"
     gene            complement(827519..827764)
                     /locus_tag="O23S_p00737c"
     CDS             complement(827519..827764)
                     /product="hypothetical protein"
                     /transl_table=11
                     /locus_tag="O23S_p00737c"
     gene            complement(827958..828581)
                     /locus_tag="O23S_p00738c"
     CDS             complement(827958..828581)
                     /transl_table=11
                     /product="Short-chain dehydrogenase"
                     /locus_tag="O23S_p00738c"
     gene            828681..829568
                     /locus_tag="O23S_p00739"
     CDS             828681..829568
                     /transl_table=11
                     /product="LysR-family transcriptional regulator clustered
                     with PA0057"
                     /locus_tag="O23S_p00739"
     gene            829735..830151
                     /locus_tag="O23S_p00740"
     CDS             829735..830151
                     /transl_table=11
                     /product="hypothetical protein"
                     /locus_tag="O23S_p00740"
     gene            complement(830183..830368)
                     /locus_tag="O23S_p00741c"
     CDS             complement(830183..830368)
                     /transl_table=11
                     /product="hypothetical protein"
                     /locus_tag="O23S_p00741c"
     gene            complement(830581..832245)
                     /locus_tag="O23S_p00742c"
     CDS             complement(830581..832245)
                     /product="Methyl-accepting chemotaxis sensor/transducer
                     protein"
                     /transl_table=11
                     /locus_tag="O23S_p00742c"
     gene            832531..832761
                     /locus_tag="O23S_p00743"
     CDS             832531..832761
                     /transl_table=11
                     /product="hypothetical protein"
                     /locus_tag="O23S_p00743"
     gene            833020..835209
                     /locus_tag="O23S_p00744"
     CDS             833020..835209
                     /transl_table=11
                     /product="OsmC-like N-terminal domain / Ribosomal protein
                     S12p methylthiotransferase accessory factor YcaO"
                     /locus_tag="O23S_p00744"
     gene            complement(835370..836278)
                     /locus_tag="O23S_p00745c"
     CDS             complement(835370..836278)
                     /product="putative GGDEF family protein"
                     /transl_table=11
                     /locus_tag="O23S_p00745c"
     gene            836677..837147
                     /locus_tag="O23S_p00746"
     CDS             836677..837147
                     /product="FIG018171: hypothetical protein of Cupin
                     superfamily"
                     /transl_table=11
                     /locus_tag="O23S_p00746"
     gene            837364..838143
                     /locus_tag="O23S_p00747"
     CDS             837364..838143
                     /transl_table=11
                     /product="Prolipoprotein diacylglyceryl transferase"
                     /locus_tag="O23S_p00747"
     gene            complement(838222..839139)
                     /locus_tag="O23S_p00748c"
     CDS             complement(838222..839139)
                     /product="Lipase, GDXG family"
                     /transl_table=11
                     /locus_tag="O23S_p00748c"
     gene            839552..840913
                     /locus_tag="O23S_p00749"
     CDS             839552..840913
                     /product="Na+-driven multidrug efflux pump"
                     /transl_table=11
                     /locus_tag="O23S_p00749"
     gene            complement(840941..841546)
                     /locus_tag="O23S_p00750c"
     CDS             complement(840941..841546)
                     /product="hypothetical protein"
                     /transl_table=11
                     /locus_tag="O23S_p00750c"
     gene            complement(841645..842070)
                     /locus_tag="O23S_p00751c"
     CDS             complement(841645..842070)
                     /transl_table=11
                     /product="CBS domain protein"
                     /locus_tag="O23S_p00751c"
     gene            842326..844092
                     /locus_tag="O23S_p00752"
     CDS             842326..844092
                     /product="Phosphodiesterase/alkaline phosphatase D"
                     /transl_table=11
                     /locus_tag="O23S_p00752"
     gene            844383..844949
                     /locus_tag="O23S_p00753"
     CDS             844383..844949
                     /transl_table=11
                     /product="Hypoxanthine-guanine phosphoribosyltransferase
                     (EC 2.4.2.8)"
                     /EC_number="2.4.2.8"
                     /locus_tag="O23S_p00753"
     gene            complement(845038..846315)
                     /locus_tag="O23S_p00754c"
     CDS             complement(845038..846315)
                     /EC_number="3.1.4.46"
                     /product="Glycerophosphoryl diester phosphodiesterase (EC
                     3.1.4.46)"
                     /transl_table=11
                     /locus_tag="O23S_p00754c"
     gene            846506..846634
                     /locus_tag="O23S_p00755"
     CDS             846506..846634
                     /product="hypothetical protein"
                     /transl_table=11
                     /locus_tag="O23S_p00755"
     gene            846696..846998
                     /locus_tag="O23S_p00756"
     CDS             846696..846998
                     /product="Pressure-regulated ORF-like protein"
                     /transl_table=11
                     /locus_tag="O23S_p00756"
     gene            847379..848563
                     /locus_tag="O23S_p00757"
     CDS             847379..848563
                     /transl_table=11
                     /product="hypothetical protein"
                     /locus_tag="O23S_p00757"
     gene            complement(848651..849127)
                     /locus_tag="O23S_p00758c"
     CDS             complement(848651..849127)
                     /transl_table=11
                     /product="Azurin"
                     /locus_tag="O23S_p00758c"
     gene            complement(849421..850332)
                     /locus_tag="O23S_p00759c"
     CDS             complement(849421..850332)
                     /EC_number="2.7.1.15"
                     /product="Ribokinase (EC 2.7.1.15); Ribokinase in cluster
                     with nucleoside hydrolase (EC 2.7.1.15)"
                     /transl_table=11
                     /locus_tag="O23S_p00759c"
     gene            complement(850352..851308)
                     /locus_tag="O23S_p00760c"
     CDS             complement(850352..851308)
                     /product="Pyrimidine-specific ribonucleoside hydrolase
                     RihA"
                     /transl_table=11
                     /locus_tag="O23S_p00760c"
     gene            851543..852985
                     /locus_tag="O23S_p00761"
     CDS             851543..852985
                     /product="hypothetical protein"
                     /transl_table=11
                     /locus_tag="O23S_p00761"
     gene            853464..855425
                     /locus_tag="O23S_p00762"
     CDS             853464..855425
                     /transl_table=11
                     /product="TonB-dependent receptor"
                     /note="Outer membrane receptor for ferrienterochelin and
                     colicins"
                     /locus_tag="O23S_p00762"
     gene            855705..856433
                     /locus_tag="O23S_p00763"
     CDS             855705..856433
                     /transl_table=11
                     /product="hypothetical protein"
                     /locus_tag="O23S_p00763"
     gene            complement(856514..857419)
                     /locus_tag="O23S_p00764c"
     CDS             complement(856514..857419)
                     /transl_table=11
                     /product="Transcriptional activator MetR"
                     /locus_tag="O23S_p00764c"
     gene            857620..859890
                     /locus_tag="O23S_p00765"
     CDS             857620..859890
                     /EC_number="2.1.1.14"
                     /transl_table=11
                     /product="5-methyltetrahydropteroyltriglutamate--
                     homocysteine methyltransferase (EC 2.1.1.14)"
                     /locus_tag="O23S_p00765"
     gene            complement(859987..861189)
                     /locus_tag="O23S_p00766c"
     CDS             complement(859987..861189)
                     /EC_number="1.17.99.6"
                     /transl_table=11
                     /product="Epoxyqueuosine reductase (EC 1.17.99.6) QueG"
                     /locus_tag="O23S_p00766c"
     gene            861364..862161
                     /locus_tag="O23S_p00767"
     CDS             861364..862161
                     /transl_table=11
                     /product="ABC-type amino acid transport/signal
                     transduction system, periplasmic component/domain"
                     /locus_tag="O23S_p00767"
     gene            complement(862158..864080)
                     /locus_tag="O23S_p00768c"
     CDS             complement(862158..864080)
                     /product="Diguanylate cyclase"
                     /transl_table=11
                     /locus_tag="O23S_p00768c"
     gene            complement(864119..864232)
                     /locus_tag="O23S_p00769c"
     CDS             complement(864119..864232)
                     /product="hypothetical protein"
                     /transl_table=11
                     /locus_tag="O23S_p00769c"
     gene            864235..864759
                     /locus_tag="O23S_p00770"
     CDS             864235..864759
                     /transl_table=11
                     /product="putative membrane-associated phospholipid
                     phosphatase, PAP2 superfamily"
                     /locus_tag="O23S_p00770"
     gene            864791..865225
                     /locus_tag="O23S_p00771"
     CDS             864791..865225
                     /transl_table=11
                     /product="hypothetical protein"
                     /locus_tag="O23S_p00771"
     gene            complement(865339..867027)
                     /locus_tag="O23S_p00772c"
     CDS             complement(865339..867027)
                     /product="NAD-dependent malic enzyme (EC 1.1.1.38)"
                     /transl_table=11
                     /EC_number="1.1.1.38"
                     /locus_tag="O23S_p00772c"
     gene            complement(867297..867761)
                     /locus_tag="O23S_p00773c"
     CDS             complement(867297..867761)
                     /product="Uncharacterized protein YehS"
                     /transl_table=11
                     /locus_tag="O23S_p00773c"
     gene            complement(867902..869089)
                     /locus_tag="O23S_p00774c"
     CDS             complement(867902..869089)
                     /transl_table=11
                     /product="hypothetical protein"
                     /locus_tag="O23S_p00774c"
     gene            complement(869311..869850)
                     /locus_tag="O23S_p00775c"
     CDS             complement(869311..869850)
                     /product="hypothetical protein"
                     /transl_table=11
                     /locus_tag="O23S_p00775c"
     gene            870093..872651
                     /locus_tag="O23S_p00776"
     CDS             870093..872651
                     /transl_table=11
                     /product="TonB-dependent receptor"
                     /locus_tag="O23S_p00776"
     gene            872811..873443
                     /locus_tag="O23S_p00777"
     CDS             872811..873443
                     /transl_table=11
                     /product="Glutathione S-transferase (EC 2.5.1.18)"
                     /EC_number="2.5.1.18"
                     /locus_tag="O23S_p00777"
     gene            complement(873553..874053)
                     /locus_tag="O23S_p00778c"
     CDS             complement(873553..874053)
                     /product="hypothetical protein"
                     /transl_table=11
                     /locus_tag="O23S_p00778c"
     gene            complement(874084..874491)
                     /locus_tag="O23S_p00779c"
     CDS             complement(874084..874491)
                     /product="hypothetical protein"
                     /transl_table=11
                     /locus_tag="O23S_p00779c"
     gene            complement(874662..875447)
                     /locus_tag="O23S_p00780c"
     CDS             complement(874662..875447)
                     /transl_table=11
                     /product="hypothetical protein"
                     /locus_tag="O23S_p00780c"
     gene            complement(875653..877737)
                     /locus_tag="O23S_p00781c"
     CDS             complement(875653..877737)
                     /transl_table=11
                     /product="Peptidase, M13 family"
                     /locus_tag="O23S_p00781c"
     gene            complement(878000..878554)
                     /locus_tag="O23S_p00782c"
     CDS             complement(878000..878554)
                     /EC_number="2.3.1.79"
                     /transl_table=11
                     /product="Maltose O-acetyltransferase (EC 2.3.1.79)"
                     /locus_tag="O23S_p00782c"
     gene            878677..879384
                     /locus_tag="O23S_p00783"
     CDS             878677..879384
                     /transl_table=11
                     /product="Ribosomal small subunit pseudouridine synthase A
                     (EC 5.4.99.19)"
                     /EC_number="5.4.99.19"
                     /locus_tag="O23S_p00783"
     gene            complement(879456..880412)
                     /locus_tag="O23S_p00784c"
     CDS             complement(879456..880412)
                     /product="hypothetical protein"
                     /transl_table=11
                     /locus_tag="O23S_p00784c"
     gene            complement(880409..880993)
                     /locus_tag="O23S_p00785c"
     CDS             complement(880409..880993)
                     /transl_table=11
                     /product="hypothetical protein"
                     /locus_tag="O23S_p00785c"
     gene            complement(880993..881526)
                     /locus_tag="O23S_p00786c"
     CDS             complement(880993..881526)
                     /product="RNA polymerase ECF-type sigma factor"
                     /transl_table=11
                     /locus_tag="O23S_p00786c"
     gene            881966..883828
                     /locus_tag="O23S_p00787"
     CDS             881966..883828
                     /product="Methyl-accepting chemotaxis sensor/transducer
                     protein"
                     /transl_table=11
                     /locus_tag="O23S_p00787"
     gene            complement(884044..884991)
                     /locus_tag="O23S_p00788c"
     CDS             complement(884044..884991)
                     /transl_table=11
                     /product="Ribose-phosphate pyrophosphokinase (EC 2.7.6.1)"
                     /EC_number="2.7.6.1"
                     /locus_tag="O23S_p00788c"
     gene            complement(885104..885958)
                     /locus_tag="O23S_p00789c"
     CDS             complement(885104..885958)
                     /EC_number="2.7.1.148"
                     /transl_table=11
                     /product="4-diphosphocytidyl-2-C-methyl-D-erythritol
                     kinase (EC 2.7.1.148)"
                     /locus_tag="O23S_p00789c"
     gene            complement(885960..886604)
                     /locus_tag="O23S_p00790c"
     CDS             complement(885960..886604)
                     /transl_table=11
                     /product="Outer membrane lipoprotein component of
                     lipoprotein transport system LolB"
                     /locus_tag="O23S_p00790c"
     gene            886858..888108
                     /locus_tag="O23S_p00791"
     CDS             886858..888108
                     /EC_number="1.2.1.70"
                     /transl_table=11
                     /product="Glutamyl-tRNA reductase (EC 1.2.1.70)"
                     /locus_tag="O23S_p00791"
     gene            888123..889214
                     /locus_tag="O23S_p00792"
     CDS             888123..889214
                     /transl_table=11
                     /product="Peptide chain release factor 1"
                     /locus_tag="O23S_p00792"
     gene            889217..890065
                     /locus_tag="O23S_p00793"
     CDS             889217..890065
                     /product="Peptide chain release factor N(5)-glutamine
                     methyltransferase (EC 2.1.1.297)"
                     /transl_table=11
                     /EC_number="2.1.1.297"
                     /locus_tag="O23S_p00793"
     gene            complement(890201..890614)
                     /locus_tag="O23S_p00794c"
     CDS             complement(890201..890614)
                     /transl_table=11
                     /product="Acetyltransferase, GNAT family"
                     /locus_tag="O23S_p00794c"
     gene            890734..891129
                     /locus_tag="O23S_p00795"
     CDS             890734..891129
                     /transl_table=11
                     /product="FIG002082: Protein SirB2"
                     /locus_tag="O23S_p00795"
     gene            891129..891917
                     /locus_tag="O23S_p00796"
     CDS             891129..891917
                     /product="FIG002708: Protein SirB1"
                     /transl_table=11
                     /locus_tag="O23S_p00796"
     gene            892074..893321
                     /locus_tag="O23S_p00797"
     CDS             892074..893321
                     /transl_table=11
                     /product="DUF819 domain-containing protein"
                     /locus_tag="O23S_p00797"
     gene            893380..894228
                     /locus_tag="O23S_p00798"
     CDS             893380..894228
                     /EC_number="2.5.1.55"
                     /transl_table=11
                     /product="2-Keto-3-deoxy-D-manno-octulosonate-8-phosphate
                     synthase (EC 2.5.1.55)"
                     /locus_tag="O23S_p00798"
     gene            894417..895289
                     /locus_tag="O23S_p00799"
     CDS             894417..895289
                     /transl_table=11
                     /product="Permease of the drug/metabolite transporter
                     (DMT) superfamily"
                     /locus_tag="O23S_p00799"
     gene            895450..896970
                     /locus_tag="O23S_p00800"
     CDS             895450..896970
                     /transl_table=11
                     /product="Rtn protein"
                     /locus_tag="O23S_p00800"
     repeat_region   896618..896734
                     /note="rasttk_feature_creation_tool=svr_big_repeats |
                     svr_condense_repeats"
     gene            complement(897060..898373)
                     /locus_tag="O23S_p00801c"
     CDS             complement(897060..898373)
                     /transl_table=11
                     /product="Ammonium transporter"
                     /locus_tag="O23S_p00801c"
     gene            complement(898370..898708)
                     /locus_tag="O23S_p00802c"
     CDS             complement(898370..898708)
                     /product="Nitrogen regulatory protein P-II"
                     /transl_table=11
                     /locus_tag="O23S_p00802c"
     gene            complement(899080..900036)
                     /locus_tag="O23S_p00803c"
     CDS             complement(899080..900036)
                     /EC_number="1.1.1.169"
                     /product="2-dehydropantoate 2-reductase (EC 1.1.1.169)"
                     /transl_table=11
                     /locus_tag="O23S_p00803c"
     gene            complement(900087..900449)
                     /locus_tag="O23S_p00804c"
     CDS             complement(900087..900449)
                     /product="hypothetical protein"
                     /transl_table=11
                     /locus_tag="O23S_p00804c"
     gene            900481..900582
                     /locus_tag="O23S_p00805"
     CDS             900481..900582
                     /transl_table=11
                     /product="hypothetical protein"
                     /locus_tag="O23S_p00805"
     gene            900605..901090
                     /locus_tag="O23S_p00806"
     CDS             900605..901090
                     /product="UPF0234 protein Yitk"
                     /transl_table=11
                     /locus_tag="O23S_p00806"
     gene            complement(901212..902633)
                     /locus_tag="O23S_p00807c"
     CDS             complement(901212..902633)
                     /transl_table=11
                     /product="AmpG permease"
                     /locus_tag="O23S_p00807c"
     gene            complement(902911..903231)
                     /locus_tag="O23S_p00808c"
     CDS             complement(902911..903231)
                     /product="hypothetical protein"
                     /transl_table=11
                     /locus_tag="O23S_p00808c"
     gene            complement(903305..903889)
                     /locus_tag="O23S_p00809c"
     CDS             complement(903305..903889)
                     /product="Peptidyl-prolyl cis-trans isomerase PpiA
                     precursor (EC 5.2.1.8)"
                     /transl_table=11
                     /EC_number="5.2.1.8"
                     /locus_tag="O23S_p00809c"
     gene            complement(903919..904485)
                     /locus_tag="O23S_p00810c"
     CDS             complement(903919..904485)
                     /transl_table=11
                     /product="putative lipoprotein"
                     /locus_tag="O23S_p00810c"
     gene            904674..905237
                     /locus_tag="O23S_p00811"
     CDS             904674..905237
                     /transl_table=11
                     /product="OmpA-like transmembrane domain protein"
                     /locus_tag="O23S_p00811"
     gene            905453..906484
                     /locus_tag="O23S_p00812"
     CDS             905453..906484
                     /transl_table=11
                     /product="hypothetical protein"
                     /locus_tag="O23S_p00812"
     gene            906616..907482
                     /locus_tag="O23S_p00813"
     CDS             906616..907482
                     /transl_table=11
                     /product="Fatty acid hydroxylase family (carotene
                     hydroxylase/sterol desaturase)"
                     /locus_tag="O23S_p00813"
     gene            907652..908275
                     /locus_tag="O23S_p00814"
     CDS             907652..908275
                     /transl_table=11
                     /product="hypothetical protein"
                     /locus_tag="O23S_p00814"
     gene            908474..909868
                     /locus_tag="O23S_p00815"
     CDS             908474..909868
                     /product="UDP-N-acetylmuramate:L-alanyl-gamma-D-glutamyl-
                     meso-diaminopimelate ligase (EC 6.3.2.-)"
                     /transl_table=11
                     /locus_tag="O23S_p00815"
     gene            909870..910529
                     /locus_tag="O23S_p00816"
     CDS             909870..910529
                     /transl_table=11
                     /product="Flavin prenyltransferase UbiX"
                     /locus_tag="O23S_p00816"
     gene            910537..911067
                     /locus_tag="O23S_p00817"
     CDS             910537..911067
                     /transl_table=11
                     /product="Hypoxanthine-guanine phosphoribosyltransferase
                     (EC 2.4.2.8)"
                     /EC_number="2.4.2.8"
                     /locus_tag="O23S_p00817"
     gene            911270..912208
                     /locus_tag="O23S_p00818"
     CDS             911270..912208
                     /transl_table=11
                     /product="Uncharacterized efflux ABC transporter,
                     ATP-binding protein YadG"
                     /locus_tag="O23S_p00818"
     gene            912205..912975
                     /locus_tag="O23S_p00819"
     CDS             912205..912975
                     /transl_table=11
                     /product="Uncharacterized efflux ABC transporter, permease
                     protein YadH"
                     /locus_tag="O23S_p00819"
     gene            complement(913015..913476)
                     /locus_tag="O23S_p00820c"
     CDS             complement(913015..913476)
                     /transl_table=11
                     /product="Regulatory protein AsnC"
                     /locus_tag="O23S_p00820c"
     gene            complement(913572..914249)
                     /locus_tag="O23S_p00821c"
     CDS             complement(913572..914249)
                     /transl_table=11
                     /product="Ribosomal large subunit pseudouridine synthase"
                     /EC_number="5.4.99.29"
                     /EC_number="5.4.99.28"
                     /locus_tag="O23S_p00821c"
     gene            914453..916369
                     /locus_tag="O23S_p00822"
     CDS             914453..916369
                     /transl_table=11
                     /product="Uncharacterized protease YdcP"
                     /locus_tag="O23S_p00822"
     gene            916570..916944
                     /locus_tag="O23S_p00823"
     CDS             916570..916944
                     /transl_table=11
                     /product="Uncharacterized protein YjqA"
                     /locus_tag="O23S_p00823"
     gene            complement(917104..919500)
                     /locus_tag="O23S_p00824c"
     CDS             complement(917104..919500)
                     /product="hypothetical protein"
                     /transl_table=11
                     /locus_tag="O23S_p00824c"
     gene            919681..919998
                     /locus_tag="O23S_p00825"
     CDS             919681..919998
                     /product="hypothetical protein"
                     /transl_table=11
                     /locus_tag="O23S_p00825"
     gene            complement(920017..921189)
                     /locus_tag="O23S_p00826c"
     CDS             complement(920017..921189)
                     /product="Split AAA-ATPase protein PA0787"
                     /transl_table=11
                     /locus_tag="O23S_p00826c"
     gene            complement(921273..922439)
                     /locus_tag="O23S_p00827c"
     CDS             complement(921273..922439)
                     /EC_number="3.4.13.19"
                     /product="Microsomal dipeptidase (EC 3.4.13.19)"
                     /transl_table=11
                     /locus_tag="O23S_p00827c"
     gene            complement(922616..923056)
                     /locus_tag="O23S_p00828c"
     CDS             complement(922616..923056)
                     /product="Sulfur acceptor protein, sulfur transfer pathway
                     protein CsdE"
                     /transl_table=11
                     /locus_tag="O23S_p00828c"
     gene            complement(923126..924475)
                     /locus_tag="O23S_p00829c"
     CDS             complement(923126..924475)
                     /EC_number="2.8.1.7"
                     /product="Cysteine desulfurase, sulfur transfer pathway
                     protein CsdA"
                     /transl_table=11
                     /locus_tag="O23S_p00829c"
     gene            924821..926521
                     /locus_tag="O23S_p00830"
     CDS             924821..926521
                     /transl_table=11
                     /product="Methyl-accepting chemotaxis sensor/transducer
                     protein"
                     /locus_tag="O23S_p00830"
     gene            926796..927641
                     /locus_tag="O23S_p00831"
     CDS             926796..927641
                     /transl_table=11
                     /product="hypothetical protein"
                     /locus_tag="O23S_p00831"
     gene            927651..928040
                     /locus_tag="O23S_p00832"
     CDS             927651..928040
                     /transl_table=11
                     /product="hypothetical protein"
                     /locus_tag="O23S_p00832"
     gene            928042..928746
                     /locus_tag="O23S_p00833"
     CDS             928042..928746
                     /product="Two-component transcriptional response regulator
                     RstA"
                     /transl_table=11
                     /locus_tag="O23S_p00833"
     gene            928743..930035
                     /locus_tag="O23S_p00834"
     CDS             928743..930035
                     /product="Sensor protein"
                     /transl_table=11
                     /locus_tag="O23S_p00834"
     gene            complement(930296..930754)
                     /locus_tag="O23S_p00835c"
     CDS             complement(930296..930754)
                     /product="hypothetical protein"
                     /transl_table=11
                     /locus_tag="O23S_p00835c"
     gene            complement(930776..931549)
                     /locus_tag="O23S_p00836c"
     CDS             complement(930776..931549)
                     /transl_table=11
                     /product="putative outer membrane protein OmpV"
                     /locus_tag="O23S_p00836c"
     gene            complement(931904..932944)
                     /locus_tag="O23S_p00837c"
     CDS             complement(931904..932944)
                     /product="Tas protein, an NADP(H)-dependent aldo-keto
                     reductase"
                     /transl_table=11
                     /locus_tag="O23S_p00837c"
     gene            933399..934772
                     /locus_tag="O23S_p00838"
     CDS             933399..934772
                     /transl_table=11
                     /product="Na(+)-translocating NADH-quinone reductase
                     subunit A (EC 1.6.5.8)"
                     /EC_number="1.6.5.8"
                     /locus_tag="O23S_p00838"
     gene            934772..936004
                     /locus_tag="O23S_p00839"
     CDS             934772..936004
                     /EC_number="1.6.5.8"
                     /transl_table=11
                     /product="Na(+)-translocating NADH-quinone reductase
                     subunit B (EC 1.6.5.8)"
                     /locus_tag="O23S_p00839"
     gene            935994..936800
                     /locus_tag="O23S_p00840"
     CDS             935994..936800
                     /product="Na(+)-translocating NADH-quinone reductase
                     subunit C (EC 1.6.5.8)"
                     /transl_table=11
                     /EC_number="1.6.5.8"
                     /locus_tag="O23S_p00840"
     gene            936797..937417
                     /locus_tag="O23S_p00841"
     CDS             936797..937417
                     /transl_table=11
                     /product="Na(+)-translocating NADH-quinone reductase
                     subunit D (EC 1.6.5.8)"
                     /EC_number="1.6.5.8"
                     /locus_tag="O23S_p00841"
     gene            937427..938035
                     /locus_tag="O23S_p00842"
     CDS             937427..938035
                     /transl_table=11
                     /product="Na(+)-translocating NADH-quinone reductase
                     subunit E (EC 1.6.5.8)"
                     /EC_number="1.6.5.8"
                     /locus_tag="O23S_p00842"
     gene            938113..939330
                     /locus_tag="O23S_p00843"
     CDS             938113..939330
                     /EC_number="1.6.5.8"
                     /product="Na(+)-translocating NADH-quinone reductase
                     subunit F (EC 1.6.5.8)"
                     /transl_table=11
                     /locus_tag="O23S_p00843"
     gene            complement(939450..939590)
                     /locus_tag="O23S_p00844c"
     CDS             complement(939450..939590)
                     /product="Ankyrin"
                     /transl_table=11
                     /locus_tag="O23S_p00844c"
     gene            complement(939587..939766)
                     /locus_tag="O23S_p00845c"
     CDS             complement(939587..939766)
                     /product="Ankyrin"
                     /transl_table=11
                     /locus_tag="O23S_p00845c"
     gene            939934..940251
                     /locus_tag="O23S_p00846"
     CDS             939934..940251
                     /transl_table=11
                     /product="FIG01059312: hypothetical protein"
                     /locus_tag="O23S_p00846"
     gene            940503..941705
                     /locus_tag="O23S_p00847"
     CDS             940503..941705
                     /product="Beta-lactamase class C-like and penicillin
                     binding proteins (PBPs) superfamily"
                     /transl_table=11
                     /locus_tag="O23S_p00847"
     gene            complement(941824..944286)
                     /locus_tag="O23S_p00848c"
     CDS             complement(941824..944286)
                     /transl_table=11
                     /product="ankyrin domain protein"
                     /locus_tag="O23S_p00848c"
     gene            complement(944528..945577)
                     /locus_tag="O23S_p00849c"
     CDS             complement(944528..945577)
                     /product="Transcriptional regulator, MarR family /
                     Uncharacterized N-acetyltransferase YjgM"
                     /transl_table=11
                     /locus_tag="O23S_p00849c"
     gene            complement(945582..946142)
                     /locus_tag="O23S_p00850c"
     CDS             complement(945582..946142)
                     /transl_table=11
                     /product="Inosine/xanthosine triphosphatase (EC 3.6.1.-)"
                     /locus_tag="O23S_p00850c"
     gene            946401..948965
                     /locus_tag="O23S_p00851"
     CDS             946401..948965
                     /product="Aculeacin A acylase"
                     /transl_table=11
                     /locus_tag="O23S_p00851"
     gene            949417..950712
                     /locus_tag="O23S_p00852"
     CDS             949417..950712
                     /transl_table=11
                     /product="Serine transporter"
                     /locus_tag="O23S_p00852"
     gene            complement(950822..951265)
                     /locus_tag="O23S_p00853c"
     CDS             complement(950822..951265)
                     /transl_table=11
                     /product="Acetyltransferase, GNAT family"
                     /locus_tag="O23S_p00853c"
     gene            951479..951775
                     /locus_tag="O23S_p00854"
     CDS             951479..951775
                     /product="hypothetical protein"
                     /transl_table=11
                     /locus_tag="O23S_p00854"
     gene            951985..953319
                     /locus_tag="O23S_p00855"
     CDS             951985..953319
                     /product="Sodium/glutamate symporter"
                     /transl_table=11
                     /locus_tag="O23S_p00855"
     gene            complement(953393..953809)
                     /locus_tag="O23S_p00856c"
     CDS             complement(953393..953809)
                     /transl_table=11
                     /product="Heat shock protein"
                     /locus_tag="O23S_p00856c"
     gene            953881..954111
                     /locus_tag="O23S_p00857"
     CDS             953881..954111
                     /product="hypothetical protein"
                     /transl_table=11
                     /locus_tag="O23S_p00857"
     gene            complement(954148..955164)
                     /locus_tag="O23S_p00858c"
     CDS             complement(954148..955164)
                     /product="GGDEF domain protein"
                     /transl_table=11
                     /locus_tag="O23S_p00858c"
     gene            955333..955875
                     /locus_tag="O23S_p00859"
     CDS             955333..955875
                     /product="Acetyltransferase, GNAT family"
                     /transl_table=11
                     /locus_tag="O23S_p00859"
     gene            955956..956306
                     /locus_tag="O23S_p00860"
     CDS             955956..956306
                     /product="hypothetical protein"
                     /transl_table=11
                     /locus_tag="O23S_p00860"
     gene            complement(956345..956749)
                     /locus_tag="O23S_p00861c"
     CDS             complement(956345..956749)
                     /transl_table=11
                     /product="Histone acetyltransferase HPA2 and related
                     acetyltransferases"
                     /locus_tag="O23S_p00861c"
     gene            956908..959322
                     /locus_tag="O23S_p00862"
     CDS             956908..959322
                     /product="TonB-dependent receptor"
                     /note="Outer membrane receptor for ferrienterochelin and
                     colicins"
                     /transl_table=11
                     /locus_tag="O23S_p00862"
     gene            complement(959624..959764)
                     /locus_tag="O23S_p00863c"
     CDS             complement(959624..959764)
                     /transl_table=11
                     /product="Mobile element protein"
                     /locus_tag="O23S_p00863c"
     gene            complement(959842..960327)
                     /locus_tag="O23S_p00864c"
     CDS             complement(959842..960327)
                     /transl_table=11
                     /product="FIG01058237: hypothetical protein"
                     /locus_tag="O23S_p00864c"
     gene            complement(960483..961634)
                     /locus_tag="O23S_p00865c"
     CDS             complement(960483..961634)
                     /EC_number="2.5.1.6"
                     /product="S-adenosylmethionine synthetase (EC 2.5.1.6)"
                     /transl_table=11
                     /locus_tag="O23S_p00865c"
     gene            962080..964074
                     /locus_tag="O23S_p00866"
     CDS             962080..964074
                     /EC_number="2.2.1.1"
                     /transl_table=11
                     /product="Transketolase (EC 2.2.1.1)"
                     /locus_tag="O23S_p00866"
     gene            964191..965207
                     /locus_tag="O23S_p00867"
     CDS             964191..965207
                     /EC_number="1.2.1.72"
                     /product="D-erythrose-4-phosphate dehydrogenase (EC
                     1.2.1.72)"
                     /transl_table=11
                     /locus_tag="O23S_p00867"
     gene            965343..966518
                     /locus_tag="O23S_p00868"
     CDS             965343..966518
                     /product="Phosphoglycerate kinase (EC 2.7.2.3)"
                     /transl_table=11
                     /EC_number="2.7.2.3"
                     /locus_tag="O23S_p00868"
     gene            complement(966515..966688)
                     /locus_tag="O23S_p00869c"
     CDS             complement(966515..966688)
                     /transl_table=11
                     /product="hypothetical protein"
                     /locus_tag="O23S_p00869c"
     gene            966742..967809
                     /locus_tag="O23S_p00870"
     CDS             966742..967809
                     /EC_number="4.1.2.13"
                     /product="Fructose-bisphosphate aldolase class II (EC
                     4.1.2.13)"
                     /transl_table=11
                     /locus_tag="O23S_p00870"
     gene            968015..968752
                     /locus_tag="O23S_p00871"
     CDS             968015..968752
                     /transl_table=11
                     /product="hypothetical protein"
                     /locus_tag="O23S_p00871"
     gene            968985..970454
                     /locus_tag="O23S_p00872"
     CDS             968985..970454
                     /product="Na+/H+ antiporter NhaD type"
                     /transl_table=11
                     /locus_tag="O23S_p00872"
     gene            complement(970636..971154)
                     /locus_tag="O23S_p00873c"
     CDS             complement(970636..971154)
                     /product="hypothetical protein"
                     /transl_table=11
                     /locus_tag="O23S_p00873c"
     gene            complement(971165..971986)
                     /locus_tag="O23S_p00874c"
     CDS             complement(971165..971986)
                     /transl_table=11
                     /product="Putative cytochrome c"
                     /locus_tag="O23S_p00874c"
     gene            972416..973165
                     /locus_tag="O23S_p00875"
     CDS             972416..973165
                     /transl_table=11
                     /product="Transcriptional regulator-related protein"
                     /locus_tag="O23S_p00875"
     gene            973158..973712
                     /locus_tag="O23S_p00876"
     CDS             973158..973712
                     /product="hypothetical protein"
                     /transl_table=11
                     /locus_tag="O23S_p00876"
     gene            973808..975211
                     /locus_tag="O23S_p00877"
     CDS             973808..975211
                     /product="Uncharacterized protein SO_0942"
                     /transl_table=11
                     /locus_tag="O23S_p00877"
     gene            complement(975192..977429)
                     /locus_tag="O23S_p00878c"
     CDS             complement(975192..977429)
                     /product="Sensory box/GGDEF family protein"
                     /transl_table=11
                     /locus_tag="O23S_p00878c"
     gene            complement(977620..978342)
                     /locus_tag="O23S_p00879c"
     CDS             complement(977620..978342)
                     /transl_table=11
                     /product="Radical SAM domain protein"
                     /locus_tag="O23S_p00879c"
     gene            complement(978556..981747)
                     /locus_tag="O23S_p00880c"
     CDS             complement(978556..981747)
                     /transl_table=11
                     /product="Acriflavin resistance protein"
                     /locus_tag="O23S_p00880c"
     gene            complement(981747..982958)
                     /locus_tag="O23S_p00881c"
     CDS             complement(981747..982958)
                     /product="RND efflux system, membrane fusion protein"
                     /transl_table=11
                     /locus_tag="O23S_p00881c"
     gene            complement(983321..984580)
                     /locus_tag="O23S_p00882c"
     CDS             complement(983321..984580)
                     /transl_table=11
                     /product="ATP-dependent RNA helicase SrmB"
                     /locus_tag="O23S_p00882c"
     gene            complement(984817..985533)
                     /locus_tag="O23S_p00883c"
     CDS             complement(984817..985533)
                     /transl_table=11
                     /product="tRNA(1)(Val)
                     (adenine(37)-N(6))-methyltransferase (EC 2.1.1.223)"
                     /EC_number="2.1.1.223"
                     /locus_tag="O23S_p00883c"
     gene            986081..987493
                     /locus_tag="O23S_p00884"
     CDS             986081..987493
                     /transl_table=11
                     /product="Na(+)-dependent branched-chain amino acid
                     transporter"
                     /locus_tag="O23S_p00884"
     gene            987614..988516
                     /locus_tag="O23S_p00885"
     CDS             987614..988516
                     /transl_table=11
                     /product="Site-specific tyrosine recombinase XerD"
                     /locus_tag="O23S_p00885"
     gene            988657..989382
                     /locus_tag="O23S_p00886"
     CDS             988657..989382
                     /transl_table=11
                     /product="Thiol:disulfide interchange protein DsbC"
                     /locus_tag="O23S_p00886"
     gene            989477..991201
                     /locus_tag="O23S_p00887"
     CDS             989477..991201
                     /transl_table=11
                     /product="Single-stranded-DNA-specific exonuclease RecJ"
                     /locus_tag="O23S_p00887"
     gene            991225..991554
                     /locus_tag="O23S_p00888"
     CDS             991225..991554
                     /transl_table=11
                     /product="hypothetical protein"
                     /locus_tag="O23S_p00888"
     gene            991589..992029
                     /locus_tag="O23S_p00889"
     CDS             991589..992029
                     /product="Histone acetyltransferase HPA2 and related
                     acetyltransferases"
                     /transl_table=11
                     /locus_tag="O23S_p00889"
     gene            complement(992102..993673)
                     /locus_tag="O23S_p00890c"
     CDS             complement(992102..993673)
                     /product="Alkyl hydroperoxide reductase protein F"
                     /transl_table=11
                     /locus_tag="O23S_p00890c"
     gene            complement(993836..994405)
                     /locus_tag="O23S_p00891c"
     CDS             complement(993836..994405)
                     /product="Alkyl hydroperoxide reductase protein C (EC
                     1.11.1.15)"
                     /transl_table=11
                     /EC_number="1.11.1.15"
                     /locus_tag="O23S_p00891c"
     gene            994459..994650
                     /locus_tag="O23S_p00892"
     CDS             994459..994650
                     /transl_table=11
                     /product="hypothetical protein"
                     /locus_tag="O23S_p00892"
     gene            complement(994770..996305)
                     /locus_tag="O23S_p00893c"
     CDS             complement(994770..996305)
                     /EC_number="3.4.11.1"
                     /transl_table=11
                     /product="Cytosol aminopeptidase PepA (EC 3.4.11.1)"
                     /locus_tag="O23S_p00893c"
     gene            complement(996395..997138)
                     /locus_tag="O23S_p00894c"
     CDS             complement(996395..997138)
                     /transl_table=11
                     /product="Spermidine synthase-like protein"
                     /locus_tag="O23S_p00894c"
     gene            997245..997790
                     /locus_tag="O23S_p00895"
     CDS             997245..997790
                     /product="Small-conductance mechanosensitive channel"
                     /transl_table=11
                     /locus_tag="O23S_p00895"
     gene            complement(997939..998721)
                     /locus_tag="O23S_p00896c"
     CDS             complement(997939..998721)
                     /product="hypothetical protein"
                     /transl_table=11
                     /locus_tag="O23S_p00896c"
     gene            complement(998718..999383)
                     /locus_tag="O23S_p00897c"
     CDS             complement(998718..999383)
                     /product="hypothetical protein"
                     /transl_table=11
                     /locus_tag="O23S_p00897c"
     gene            complement(999517..1002231)
                     /locus_tag="O23S_p00898c"
     CDS             complement(999517..1002231)
                     /transl_table=11
                     /product="TonB-dependent receptor"
                     /locus_tag="O23S_p00898c"
     gene            1002556..1002960
                     /locus_tag="O23S_p00899"
     CDS             1002556..1002960
                     /product="hypothetical protein"
                     /transl_table=11
                     /locus_tag="O23S_p00899"
     gene            complement(1003135..1003872)
                     /locus_tag="O23S_p00900c"
     CDS             complement(1003135..1003872)
                     /product="Dienelactone hydrolase family protein"
                     /transl_table=11
                     /locus_tag="O23S_p00900c"
     gene            complement(1003941..1004930)
                     /locus_tag="O23S_p00901c"
     CDS             complement(1003941..1004930)
                     /transl_table=11
                     /product="D-lactate dehydrogenase (EC 1.1.1.28)"
                     /EC_number="1.1.1.28"
                     /locus_tag="O23S_p00901c"
     gene            complement(1005188..1006981)
                     /locus_tag="O23S_p00902c"
     CDS             complement(1005188..1006981)
                     /transl_table=11
                     /product="Periplasmic fumarate reductase, FccA"
                     /locus_tag="O23S_p00902c"
     gene            1007480..1007890
                     /locus_tag="O23S_p00903"
     CDS             1007480..1007890
                     /transl_table=11
                     /product="hypothetical protein"
                     /locus_tag="O23S_p00903"
     gene            1007896..1008465
                     /locus_tag="O23S_p00904"
     CDS             1007896..1008465
                     /transl_table=11
                     /product="SAM-dependent methyltransferase"
                     /locus_tag="O23S_p00904"
     gene            1008496..1008786
                     /locus_tag="O23S_p00905"
     CDS             1008496..1008786
                     /transl_table=11
                     /product="hypothetical protein"
                     /locus_tag="O23S_p00905"
     gene            complement(1008870..1009055)
                     /locus_tag="O23S_p00906c"
     CDS             complement(1008870..1009055)
                     /transl_table=11
                     /product="hypothetical protein"
                     /locus_tag="O23S_p00906c"
     gene            complement(1009229..1011205)
                     /locus_tag="O23S_p00907c"
     CDS             complement(1009229..1011205)
                     /product="Prolyl oligopeptidase family protein"
                     /transl_table=11
                     /locus_tag="O23S_p00907c"
     gene            1011536..1014313
                     /locus_tag="O23S_p00908"
     CDS             1011536..1014313
                     /product="TonB-dependent receptor"
                     /transl_table=11
                     /locus_tag="O23S_p00908"
     gene            complement(1014370..1015800)
                     /locus_tag="O23S_p00909c"
     CDS             complement(1014370..1015800)
                     /product="putative membrane protein"
                     /transl_table=11
                     /locus_tag="O23S_p00909c"
     gene            complement(1016076..1016501)
                     /locus_tag="O23S_p00910c"
     CDS             complement(1016076..1016501)
                     /product="Organic hydroperoxide resistance protein"
                     /transl_table=11
                     /locus_tag="O23S_p00910c"
     gene            1016641..1017138
                     /locus_tag="O23S_p00911"
     CDS             1016641..1017138
                     /transl_table=11
                     /product="Organic hydroperoxide resistance transcriptional
                     regulator"
                     /locus_tag="O23S_p00911"
     gene            1017275..1018450
                     /locus_tag="O23S_p00912"
     CDS             1017275..1018450
                     /product="Aerobic glycerol-3-phosphate dehydrogenase (EC
                     1.1.5.3)"
                     /transl_table=11
                     /EC_number="1.1.5.3"
                     /locus_tag="O23S_p00912"
     gene            1018560..1019732
                     /locus_tag="O23S_p00913"
     CDS             1018560..1019732
                     /transl_table=11
                     /product="23S rRNA (uracil(747)-C(5))-methyltransferase
                     (EC 2.1.1.189)"
                     /EC_number="2.1.1.189"
                     /locus_tag="O23S_p00913"
     gene            1019933..1021081
                     /locus_tag="O23S_p00914"
     CDS             1019933..1021081
                     /transl_table=11
                     /product="Chromate transport protein ChrA"
                     /locus_tag="O23S_p00914"
     gene            1021209..1022873
                     /locus_tag="O23S_p00915"
     CDS             1021209..1022873
                     /product="Methyl-accepting chemotaxis sensor/transducer
                     protein"
                     /transl_table=11
                     /locus_tag="O23S_p00915"
     gene            complement(1022994..1027259)
                     /locus_tag="O23S_p00916c"
     CDS             complement(1022994..1027259)
                     /transl_table=11
                     /product="anaerobic dehydrogenase"
                     /locus_tag="O23S_p00916c"
     gene            1027366..1027512
                     /locus_tag="O23S_p00917"
     CDS             1027366..1027512
                     /product="hypothetical protein"
                     /transl_table=11
                     /locus_tag="O23S_p00917"
     gene            1027527..1027670
                     /locus_tag="O23S_p00918"
     CDS             1027527..1027670
                     /product="FIG01063980: hypothetical protein"
                     /transl_table=11
                     /locus_tag="O23S_p00918"
     gene            1027837..1028895
                     /locus_tag="O23S_p00919"
     CDS             1027837..1028895
                     /product="Peptide chain release factor 2"
                     /transl_table=11
                     /locus_tag="O23S_p00919"
     gene            1028924..1030426
                     /locus_tag="O23S_p00920"
     CDS             1028924..1030426
                     /transl_table=11
                     /product="Lysyl-tRNA synthetase (class II) (EC 6.1.1.6)"
                     /EC_number="6.1.1.6"
                     /locus_tag="O23S_p00920"
     gene            complement(1030658..1031098)
                     /locus_tag="O23S_p00921c"
     CDS             complement(1030658..1031098)
                     /transl_table=11
                     /product="hypothetical protein"
                     /locus_tag="O23S_p00921c"
     gene            1031316..1031456
                     /locus_tag="O23S_p00922"
     CDS             1031316..1031456
                     /transl_table=11
                     /product="hypothetical protein"
                     /locus_tag="O23S_p00922"
     gene            1031446..1031574
                     /locus_tag="O23S_p00923"
     CDS             1031446..1031574
                     /transl_table=11
                     /product="hypothetical protein"
                     /locus_tag="O23S_p00923"
     gene            1032060..1033532
                     /locus_tag="O23S_p00924"
     CDS             1032060..1033532
                     /product="Carbon starvation protein A"
                     /transl_table=11
                     /locus_tag="O23S_p00924"
     gene            1033846..1036011
                     /locus_tag="O23S_p00925"
     CDS             1033846..1036011
                     /EC_number="1.11.1.21"
                     /product="Catalase-peroxidase KatG (EC 1.11.1.21)"
                     /transl_table=11
                     /locus_tag="O23S_p00925"
     gene            1036182..1036616
                     /locus_tag="O23S_p00926"
     CDS             1036182..1036616
                     /product="hypothetical protein"
                     /transl_table=11
                     /locus_tag="O23S_p00926"
     gene            1036987..1038675
                     /locus_tag="O23S_p00927"
     CDS             1036987..1038675
                     /transl_table=11
                     /product="Glucans biosynthesis protein D precursor"
                     /locus_tag="O23S_p00927"
     gene            complement(1038753..1039469)
                     /locus_tag="O23S_p00928c"
     CDS             complement(1038753..1039469)
                     /product="Glutamine amidotransferase, class I"
                     /transl_table=11
                     /locus_tag="O23S_p00928c"
     gene            1039554..1040369
                     /locus_tag="O23S_p00929"
     CDS             1039554..1040369
                     /transl_table=11
                     /product="Transcriptional regulator, AraC family"
                     /locus_tag="O23S_p00929"
     gene            1040603..1042087
                     /locus_tag="O23S_p00930"
     CDS             1040603..1042087
                     /product="Low-affinity inorganic phosphate transporter"
                     /transl_table=11
                     /locus_tag="O23S_p00930"
     gene            1042222..1043070
                     /locus_tag="O23S_p00931"
     CDS             1042222..1043070
                     /transl_table=11
                     /product="hypothetical protein"
                     /locus_tag="O23S_p00931"
     repeat_region   1043085..1043398
                     /note="rasttk_feature_creation_tool=svr_big_repeats |
                     svr_condense_repeats"
     gene            complement(1043457..1044410)
                     /locus_tag="O23S_p00932c"
     CDS             complement(1043457..1044410)
                     /product="UPF0759 protein YecE"
                     /transl_table=11
                     /locus_tag="O23S_p00932c"
     gene            1044702..1046129
                     /locus_tag="O23S_p00933"
     CDS             1044702..1046129
                     /product="GAF domain/GGDEF domain/EAL domain protein"
                     /transl_table=11
                     /locus_tag="O23S_p00933"
     gene            complement(1046264..1048156)
                     /locus_tag="O23S_p00934c"
     CDS             complement(1046264..1048156)
                     /product="Methyl-accepting chemotaxis sensor/transducer
                     protein"
                     /transl_table=11
                     /locus_tag="O23S_p00934c"
     gene            complement(1048654..1051287)
                     /locus_tag="O23S_p00935c"
     CDS             complement(1048654..1051287)
                     /EC_number="3.4.11.2"
                     /transl_table=11
                     /product="Membrane alanine aminopeptidase N (EC 3.4.11.2)"
                     /locus_tag="O23S_p00935c"
     gene            1051328..1051492
                     /locus_tag="O23S_p00936"
     CDS             1051328..1051492
                     /product="hypothetical protein"
                     /transl_table=11
                     /locus_tag="O23S_p00936"
     gene            complement(1051544..1052137)
                     /locus_tag="O23S_p00937c"
     CDS             complement(1051544..1052137)
                     /product="putative lipoprotein"
                     /transl_table=11
                     /locus_tag="O23S_p00937c"
     gene            complement(1052207..1053610)
                     /locus_tag="O23S_p00938c"
     CDS             complement(1052207..1053610)
                     /transl_table=11
                     /product="putative lipoprotein"
                     /locus_tag="O23S_p00938c"
     gene            complement(1053610..1054167)
                     /locus_tag="O23S_p00939c"
     CDS             complement(1053610..1054167)
                     /product="Peptide deformylase (EC 3.5.1.88)"
                     /transl_table=11
                     /EC_number="3.5.1.88"
                     /locus_tag="O23S_p00939c"
     gene            complement(1054232..1054444)
                     /locus_tag="O23S_p00940c"
     CDS             complement(1054232..1054444)
                     /transl_table=11
                     /product="SlyX-like protein"
                     /locus_tag="O23S_p00940c"
     gene            complement(1054454..1055404)
                     /locus_tag="O23S_p00941c"
     CDS             complement(1054454..1055404)
                     /product="FOG: WD40 repeat"
                     /transl_table=11
                     /locus_tag="O23S_p00941c"
     gene            1055559..1056326
                     /locus_tag="O23S_p00942"
     CDS             1055559..1056326
                     /transl_table=11
                     /product="FKBP-type peptidyl-prolyl cis-trans isomerase
                     FkpA precursor (EC 5.2.1.8)"
                     /EC_number="5.2.1.8"
                     /locus_tag="O23S_p00942"
     gene            1056944..1059556
                     /locus_tag="O23S_p00943"
     CDS             1056944..1059556
                     /product="Extracellular and/or outer membrane
                     deoxyribonuclease NucH/SO1066"
                     /transl_table=11
                     /locus_tag="O23S_p00943"
     gene            1059667..1060122
                     /locus_tag="O23S_p00944"
     CDS             1059667..1060122
                     /transl_table=11
                     /product="hypothetical protein"
                     /locus_tag="O23S_p00944"
     gene            1060228..1060665
                     /locus_tag="O23S_p00945"
     CDS             1060228..1060665
                     /transl_table=11
                     /product="1,4-dihydroxy-2-naphthoyl-CoA hydrolase (EC
                     3.1.2.28) in menaquinone biosynthesis"
                     /EC_number="3.1.2.28"
                     /locus_tag="O23S_p00945"
     gene            1060748..1060990
                     /locus_tag="O23S_p00946"
     CDS             1060748..1060990
                     /product="hypothetical protein"
                     /transl_table=11
                     /locus_tag="O23S_p00946"
     gene            1061315..1062790
                     /locus_tag="O23S_p00947"
     CDS             1061315..1062790
                     /product="Catalase KatE (EC 1.11.1.6)"
                     /transl_table=11
                     /EC_number="1.11.1.6"
                     /locus_tag="O23S_p00947"
     gene            complement(1063014..1064180)
                     /locus_tag="O23S_p00948c"
     CDS             complement(1063014..1064180)
                     /transl_table=11
                     /product="Nitric oxide reductase FlRd-NAD(+) reductase (EC
                     1.18.1.-)"
                     /locus_tag="O23S_p00948c"
     gene            complement(1064173..1065702)
                     /locus_tag="O23S_p00949c"
     CDS             complement(1064173..1065702)
                     /transl_table=11
                     /product="Anaerobic nitric oxide reductase
                     flavorubredoxin"
                     /locus_tag="O23S_p00949c"
     gene            1065929..1067533
                     /locus_tag="O23S_p00950"
     CDS             1065929..1067533
                     /product="Anaerobic nitric oxide reductase transcription
                     regulator NorR"
                     /transl_table=11
                     /locus_tag="O23S_p00950"
     gene            complement(1067587..1068141)
                     /locus_tag="O23S_p00951c"
     CDS             complement(1067587..1068141)
                     /transl_table=11
                     /product="Putative transmembrane protein"
                     /locus_tag="O23S_p00951c"
     gene            1068759..1070219
                     /locus_tag="O23S_p00952"
     CDS             1068759..1070219
                     /transl_table=11
                     /product="Chitin binding protein"
                     /locus_tag="O23S_p00952"
     gene            1070772..1071959
                     /locus_tag="O23S_p00953"
     CDS             1070772..1071959
                     /transl_table=11
                     /product="Tyrosine-specific transport protein"
                     /locus_tag="O23S_p00953"
     gene            1072228..1074384
                     /locus_tag="O23S_p00954"
     CDS             1072228..1074384
                     /product="hypothetical protein"
                     /transl_table=11
                     /locus_tag="O23S_p00954"
     gene            complement(1074892..1075599)
                     /locus_tag="O23S_p00955c"
     CDS             complement(1074892..1075599)
                     /transl_table=11
                     /product="hypothetical protein"
                     /locus_tag="O23S_p00955c"
     gene            complement(1075684..1076076)
                     /locus_tag="O23S_p00956c"
     CDS             complement(1075684..1076076)
                     /transl_table=11
                     /product="hypothetical protein"
                     /locus_tag="O23S_p00956c"
     gene            complement(1076230..1076349)
                     /locus_tag="O23S_p00957c"
     CDS             complement(1076230..1076349)
                     /product="hypothetical protein"
                     /transl_table=11
                     /locus_tag="O23S_p00957c"
     repeat_region   1076289..1076527
                     /note="rasttk_feature_creation_tool=svr_big_repeats |
                     svr_condense_repeats"
     gene            complement(1076625..1077353)
                     /locus_tag="O23S_p00958c"
     CDS             complement(1076625..1077353)
                     /EC_number="5.4.99.21"
                     /transl_table=11
                     /product="Ribosomal large subunit pseudouridine synthase F
                     (EC 5.4.99.21)"
                     /locus_tag="O23S_p00958c"
     gene            complement(1077362..1078096)
                     /locus_tag="O23S_p00959c"
     CDS             complement(1077362..1078096)
                     /transl_table=11
                     /product="hypothetical protein"
                     /locus_tag="O23S_p00959c"
     gene            complement(1078242..1079573)
                     /locus_tag="O23S_p00960c"
     CDS             complement(1078242..1079573)
                     /product="Methionine transporter MetT"
                     /transl_table=11
                     /locus_tag="O23S_p00960c"
     gene            1080298..1081143
                     /locus_tag="O23S_p00961"
     CDS             1080298..1081143
                     /EC_number="2.7.1.180"
                     /product="FAD:protein FMN transferase, FAD:protein FMN
                     transferase, RSc0610-associated"
                     /transl_table=11
                     /locus_tag="O23S_p00961"
     gene            complement(1081425..1083056)
                     /locus_tag="O23S_p00962c"
     CDS             complement(1081425..1083056)
                     /transl_table=11
                     /product="Methyl-accepting chemotaxis sensor/transducer
                     protein"
                     /locus_tag="O23S_p00962c"
     gene            complement(1083210..1084100)
                     /locus_tag="O23S_p00963c"
     CDS             complement(1083210..1084100)
                     /product="putative membrane protein"
                     /transl_table=11
                     /locus_tag="O23S_p00963c"
     gene            1084314..1085090
                     /locus_tag="O23S_p00964"
     CDS             1084314..1085090
                     /transl_table=11
                     /product="Transcriptional regulator, AraC family"
                     /locus_tag="O23S_p00964"
     gene            complement(1085277..1085366)
                     /locus_tag="O23S_p00965c"
     CDS             complement(1085277..1085366)
                     /product="hypothetical protein"
                     /transl_table=11
                     /locus_tag="O23S_p00965c"
     gene            complement(1085863..1086267)
                     /locus_tag="O23S_p00966c"
     CDS             complement(1085863..1086267)
                     /transl_table=11
                     /product="hypothetical protein"
                     /locus_tag="O23S_p00966c"
     gene            complement(1086873..1087007)
                     /locus_tag="O23S_p00967c"
     CDS             complement(1086873..1087007)
                     /transl_table=11
                     /product="Cytochrome d ubiquinol oxidase subunit X (EC
                     1.10.3.-)"
                     /locus_tag="O23S_p00967c"
     gene            complement(1087106..1088113)
                     /locus_tag="O23S_p00968c"
     CDS             complement(1087106..1088113)
                     /transl_table=11
                     /product="Cytochrome d ubiquinol oxidase subunit II (EC
                     1.10.3.-)"
                     /locus_tag="O23S_p00968c"
     gene            complement(1088174..1089508)
                     /locus_tag="O23S_p00969c"
     CDS             complement(1088174..1089508)
                     /product="Cytochrome d ubiquinol oxidase subunit I (EC
                     1.10.3.-)"
                     /transl_table=11
                     /locus_tag="O23S_p00969c"
     gene            1089667..1091106
                     /locus_tag="O23S_p00970"
     CDS             1089667..1091106
                     /transl_table=11
                     /product="DNA-binding transcriptional regulator, MocR
                     family / aminotransferase domain"
                     /locus_tag="O23S_p00970"
     gene            1091230..1092528
                     /locus_tag="O23S_p00971"
     CDS             1091230..1092528
                     /product="O-acetylhomoserine sulfhydrylase (EC 2.5.1.49) /
                     O-succinylhomoserine sulfhydrylase (EC 2.5.1.48)"
                     /transl_table=11
                     /EC_number="2.5.1.49"
                     /EC_number="2.5.1.48"
                     /locus_tag="O23S_p00971"
     gene            complement(1092662..1095436)
                     /locus_tag="O23S_p00972c"
     CDS             complement(1092662..1095436)
                     /product="hypothetical protein"
                     /transl_table=11
                     /locus_tag="O23S_p00972c"
     gene            complement(1095463..1095819)
                     /locus_tag="O23S_p00973c"
     CDS             complement(1095463..1095819)
                     /transl_table=11
                     /product="hypothetical protein"
                     /locus_tag="O23S_p00973c"
     gene            complement(1096032..1097168)
                     /locus_tag="O23S_p00974c"
     CDS             complement(1096032..1097168)
                     /product="23S rRNA (guanine(1835)-N(2))-methyltransferase
                     (EC 2.1.1.174)"
                     /transl_table=11
                     /EC_number="2.1.1.174"
                     /locus_tag="O23S_p00974c"
     gene            1097252..1097866
                     /locus_tag="O23S_p00975"
     CDS             1097252..1097866
                     /product="Alkylated DNA repair protein AlkB"
                     /transl_table=11
                     /locus_tag="O23S_p00975"
     gene            1097859..1097972
                     /locus_tag="O23S_p00976"
     CDS             1097859..1097972
                     /transl_table=11
                     /product="hypothetical protein"
                     /locus_tag="O23S_p00976"
     gene            1098019..1098339
                     /locus_tag="O23S_p00977"
     CDS             1098019..1098339
                     /transl_table=11
                     /product="Cell division protein BolA"
                     /locus_tag="O23S_p00977"
     gene            complement(1098406..1098528)
                     /locus_tag="O23S_p00978c"
     CDS             complement(1098406..1098528)
                     /product="hypothetical protein"
                     /transl_table=11
                     /locus_tag="O23S_p00978c"
     gene            1098593..1099711
                     /locus_tag="O23S_p00979"
     CDS             1098593..1099711
                     /transl_table=11
                     /product="TRAP transporter solute receptor, unknown
                     substrate 6"
                     /locus_tag="O23S_p00979"
     gene            1099878..1100387
                     /locus_tag="O23S_p00980"
     CDS             1099878..1100387
                     /transl_table=11
                     /product="S-ribosylhomocysteine lyase, Autoinducer-2
                     production protein LuxS"
                     /EC_number="4.4.1.21"
                     /locus_tag="O23S_p00980"
     gene            1100552..1102606
                     /locus_tag="O23S_p00981"
     CDS             1100552..1102606
                     /product="TonB-dependent receptor"
                     /note="Outer membrane receptor for ferrienterochelin and
                     colicins"
                     /transl_table=11
                     /locus_tag="O23S_p00981"
     gene            1103008..1104342
                     /locus_tag="O23S_p00982"
     CDS             1103008..1104342
                     /transl_table=11
                     /product="Na(+)-translocating NADH-quinone reductase
                     subunit A (EC 1.6.5.8)"
                     /EC_number="1.6.5.8"
                     /locus_tag="O23S_p00982"
     gene            1104342..1105541
                     /locus_tag="O23S_p00983"
     CDS             1104342..1105541
                     /EC_number="1.6.5.8"
                     /product="Na(+)-translocating NADH-quinone reductase
                     subunit B (EC 1.6.5.8)"
                     /transl_table=11
                     /locus_tag="O23S_p00983"
     gene            1105534..1106322
                     /locus_tag="O23S_p00984"
     CDS             1105534..1106322
                     /EC_number="1.6.5.8"
                     /product="Na(+)-translocating NADH-quinone reductase
                     subunit C (EC 1.6.5.8)"
                     /transl_table=11
                     /locus_tag="O23S_p00984"
     gene            1106322..1106954
                     /locus_tag="O23S_p00985"
     CDS             1106322..1106954
                     /transl_table=11
                     /product="Na(+)-translocating NADH-quinone reductase
                     subunit D (EC 1.6.5.8)"
                     /EC_number="1.6.5.8"
                     /locus_tag="O23S_p00985"
     gene            1106960..1107568
                     /locus_tag="O23S_p00986"
     CDS             1106960..1107568
                     /product="Na(+)-translocating NADH-quinone reductase
                     subunit E (EC 1.6.5.8)"
                     /transl_table=11
                     /EC_number="1.6.5.8"
                     /locus_tag="O23S_p00986"
     gene            1107615..1108871
                     /locus_tag="O23S_p00987"
     CDS             1107615..1108871
                     /product="Na(+)-translocating NADH-quinone reductase
                     subunit F (EC 1.6.5.8)"
                     /transl_table=11
                     /EC_number="1.6.5.8"
                     /locus_tag="O23S_p00987"
     gene            1108970..1110016
                     /locus_tag="O23S_p00988"
     CDS             1108970..1110016
                     /product="FAD:protein FMN transferase, FAD:protein FMN
                     transferase, NqrBC-associated"
                     /transl_table=11
                     /EC_number="2.7.1.180"
                     /locus_tag="O23S_p00988"
     gene            1110032..1110256
                     /locus_tag="O23S_p00989"
     CDS             1110032..1110256
                     /product="Probable exported or periplasmic protein in ApbE
                     locus"
                     /transl_table=11
                     /locus_tag="O23S_p00989"
     gene            1110509..1110982
                     /locus_tag="O23S_p00990"
     CDS             1110509..1110982
                     /EC_number="1.16.3.1"
                     /product="Bacterioferritin (EC 1.16.3.1)"
                     /transl_table=11
                     /locus_tag="O23S_p00990"
     gene            1110992..1111459
                     /locus_tag="O23S_p00991"
     CDS             1110992..1111459
                     /EC_number="1.16.3.1"
                     /transl_table=11
                     /product="Bacterioferritin (EC 1.16.3.1)"
                     /locus_tag="O23S_p00991"
     gene            1111662..1112738
                     /locus_tag="O23S_p00992"
     CDS             1111662..1112738
                     /EC_number="2.7.7.7"
                     /product="DNA polymerase IV (EC 2.7.7.7)"
                     /transl_table=11
                     /locus_tag="O23S_p00992"
     gene            complement(1112783..1113394)
                     /locus_tag="O23S_p00993c"
     CDS             complement(1112783..1113394)
                     /transl_table=11
                     /product="Transcriptional regulator, LysR family"
                     /locus_tag="O23S_p00993c"
     gene            complement(1113352..1113639)
                     /locus_tag="O23S_p00994c"
     CDS             complement(1113352..1113639)
                     /product="Transcriptional regulator, LysR family"
                     /transl_table=11
                     /locus_tag="O23S_p00994c"
     gene            1113732..1114664
                     /locus_tag="O23S_p00995"
     CDS             1113732..1114664
                     /transl_table=11
                     /product="Permease of the drug/metabolite transporter
                     (DMT) superfamily"
                     /locus_tag="O23S_p00995"
     gene            complement(1114818..1116464)
                     /locus_tag="O23S_p00996c"
     CDS             complement(1114818..1116464)
                     /transl_table=11
                     /product="Methyl-accepting chemotaxis protein"
                     /locus_tag="O23S_p00996c"
     gene            complement(1116560..1117114)
                     /locus_tag="O23S_p00997c"
     CDS             complement(1116560..1117114)
                     /transl_table=11
                     /product="hypothetical protein"
                     /locus_tag="O23S_p00997c"
     gene            complement(1117359..1118819)
                     /locus_tag="O23S_p00998c"
     CDS             complement(1117359..1118819)
                     /product="Cytosol nonspecific dipeptidase (EC 3.4.13.18)"
                     /transl_table=11
                     /EC_number="3.4.13.18"
                     /locus_tag="O23S_p00998c"
     gene            complement(1118871..1119017)
                     /locus_tag="O23S_p00999c"
     CDS             complement(1118871..1119017)
                     /product="hypothetical protein"
                     /transl_table=11
                     /locus_tag="O23S_p00999c"
     gene            1119039..1120577
                     /locus_tag="O23S_p01000"
     CDS             1119039..1120577
                     /transl_table=11
                     /product="peptidase M17, leucyl aminopeptidase"
                     /locus_tag="O23S_p01000"
     gene            1120942..1121040
                     /locus_tag="O23S_p01001"
     CDS             1120942..1121040
                     /product="hypothetical protein"
                     /transl_table=11
                     /locus_tag="O23S_p01001"
     gene            1121321..1121710
                     /locus_tag="O23S_p01002"
     CDS             1121321..1121710
                     /product="hypothetical protein"
                     /transl_table=11
                     /locus_tag="O23S_p01002"
     gene            complement(1121748..1122101)
                     /locus_tag="O23S_p01003c"
     CDS             complement(1121748..1122101)
                     /product="hypothetical protein"
                     /transl_table=11
                     /locus_tag="O23S_p01003c"
     gene            complement(1122216..1123055)
                     /locus_tag="O23S_p01004c"
     CDS             complement(1122216..1123055)
                     /transl_table=11
                     /product="ABC-type hemin transport system, ATPase
                     component"
                     /locus_tag="O23S_p01004c"
     gene            complement(1123066..1124082)
                     /locus_tag="O23S_p01005c"
     CDS             complement(1123066..1124082)
                     /transl_table=11
                     /product="Hemin ABC transporter, permease protein"
                     /locus_tag="O23S_p01005c"
     gene            complement(1124133..1125119)
                     /locus_tag="O23S_p01006c"
     CDS             complement(1124133..1125119)
                     /product="Periplasmic hemin-binding protein"
                     /transl_table=11
                     /locus_tag="O23S_p01006c"
     gene            complement(1125216..1125653)
                     /locus_tag="O23S_p01007c"
     CDS             complement(1125216..1125653)
                     /transl_table=11
                     /product="Biopolymer transport protein ExbD1"
                     /locus_tag="O23S_p01007c"
     gene            complement(1125650..1126405)
                     /locus_tag="O23S_p01008c"
     CDS             complement(1125650..1126405)
                     /transl_table=11
                     /product="Ferric siderophore transport system, biopolymer
                     transport protein ExbB"
                     /locus_tag="O23S_p01008c"
     gene            complement(1126542..1127432)
                     /locus_tag="O23S_p01009c"
     CDS             complement(1126542..1127432)
                     /transl_table=11
                     /product="putative TonB-dependent receptor"
                     /locus_tag="O23S_p01009c"
     gene            1127749..1129839
                     /locus_tag="O23S_p01010"
     CDS             1127749..1129839
                     /product="TonB-dependent hemin, ferrichrome receptor"
                     /transl_table=11
                     /locus_tag="O23S_p01010"
     gene            1129938..1130561
                     /locus_tag="O23S_p01011"
     CDS             1129938..1130561
                     /transl_table=11
                     /product="Putative heme iron utilization protein"
                     /locus_tag="O23S_p01011"
     gene            1130599..1131156
                     /locus_tag="O23S_p01012"
     CDS             1130599..1131156
                     /transl_table=11
                     /product="Pyridoxamine 5'-phosphate oxidase-related
                     putative heme iron utilization protein"
                     /locus_tag="O23S_p01012"
     gene            1131375..1133279
                     /locus_tag="O23S_p01013"
     CDS             1131375..1133279
                     /product="Efflux ABC transporter, permease/ATP-binding
                     protein"
                     /transl_table=11
                     /locus_tag="O23S_p01013"
     gene            complement(1133377..1134978)
                     /locus_tag="O23S_p01014c"
     CDS             complement(1133377..1134978)
                     /product="Long-chain-fatty-acid--CoA ligase (EC 6.2.1.3)"
                     /transl_table=11
                     /EC_number="6.2.1.3"
                     /locus_tag="O23S_p01014c"
     gene            complement(1135498..1136970)
                     /locus_tag="O23S_p01015c"
     CDS             complement(1135498..1136970)
                     /transl_table=11
                     /product="Type cbb3 cytochrome oxidase biogenesis protein
                     CcoG, involved in Cu oxidation"
                     /locus_tag="O23S_p01015c"
     gene            complement(1137143..1138603)
                     /locus_tag="O23S_p01016c"
     CDS             complement(1137143..1138603)
                     /product="Transcriptional regulator, Fis family"
                     /transl_table=11
                     /locus_tag="O23S_p01016c"
     gene            1138973..1141549
                     /locus_tag="O23S_p01017"
     CDS             1138973..1141549
                     /product="TonB-dependent receptor"
                     /transl_table=11
                     /locus_tag="O23S_p01017"
     gene            complement(1141692..1142243)
                     /locus_tag="O23S_p01018c"
     CDS             complement(1141692..1142243)
                     /product="Membrane protein, suppressor for
                     copper-sensitivity ScsB"
                     /transl_table=11
                     /locus_tag="O23S_p01018c"
     gene            1142521..1143135
                     /locus_tag="O23S_p01019"
     CDS             1142521..1143135
                     /transl_table=11
                     /product="Lysine exporter protein (LYSE/YGGA) precursor"
                     /locus_tag="O23S_p01019"
     gene            complement(1143228..1143548)
                     /locus_tag="O23S_p01020c"
     CDS             complement(1143228..1143548)
                     /transl_table=11
                     /product="hypothetical protein"
                     /locus_tag="O23S_p01020c"
     gene            complement(1143623..1144186)
                     /locus_tag="O23S_p01021c"
     CDS             complement(1143623..1144186)
                     /product="Fimbrial protein pilin"
                     /transl_table=11
                     /locus_tag="O23S_p01021c"
     gene            1144374..1145039
                     /locus_tag="O23S_p01022"
     CDS             1144374..1145039
                     /product="Uracil-DNA glycosylase, family 1 (EC 3.2.2.27)"
                     /transl_table=11
                     /EC_number="3.2.2.27"
                     /locus_tag="O23S_p01022"
     gene            complement(1145124..1146119)
                     /locus_tag="O23S_p01023c"
     CDS             complement(1145124..1146119)
                     /transl_table=11
                     /product="Octaprenyl diphosphate synthase (EC 2.5.1.90)"
                     /EC_number="2.5.1.90"
                     /locus_tag="O23S_p01023c"
     gene            1146368..1146679
                     /locus_tag="O23S_p01024"
     CDS             1146368..1146679
                     /transl_table=11
                     /product="LSU ribosomal protein L21p"
                     /locus_tag="O23S_p01024"
     gene            1146694..1146948
                     /locus_tag="O23S_p01025"
     CDS             1146694..1146948
                     /transl_table=11
                     /product="LSU ribosomal protein L27p"
                     /locus_tag="O23S_p01025"
     gene            1147163..1148332
                     /locus_tag="O23S_p01026"
     CDS             1147163..1148332
                     /transl_table=11
                     /product="GTP-binding protein Obg"
                     /locus_tag="O23S_p01026"
     gene            1148360..1149121
                     /locus_tag="O23S_p01027"
     CDS             1148360..1149121
                     /transl_table=11
                     /product="FIG023911: putative membrane protein"
                     /locus_tag="O23S_p01027"
     gene            1149118..1149591
                     /locus_tag="O23S_p01028"
     CDS             1149118..1149591
                     /product="FIG001826: putative inner membrane protein"
                     /transl_table=11
                     /locus_tag="O23S_p01028"
     gene            1149619..1150101
                     /locus_tag="O23S_p01029"
     CDS             1149619..1150101
                     /transl_table=11
                     /product="Dihydrofolate reductase (EC 1.5.1.3)"
                     /EC_number="1.5.1.3"
                     /locus_tag="O23S_p01029"
     gene            1150321..1150734
                     /locus_tag="O23S_p01030"
     CDS             1150321..1150734
                     /product="hypothetical protein"
                     /transl_table=11
                     /locus_tag="O23S_p01030"
     gene            complement(1150970..1152991)
                     /locus_tag="O23S_p01031c"
     CDS             complement(1150970..1152991)
                     /product="Methyl-accepting chemotaxis sensor/transducer
                     protein"
                     /transl_table=11
                     /locus_tag="O23S_p01031c"
     gene            complement(1153089..1153913)
                     /locus_tag="O23S_p01032c"
     CDS             complement(1153089..1153913)
                     /EC_number="3.6.1.41"
                     /transl_table=11
                     /product="Bis(5'-nucleosyl)-tetraphosphatase, symmetrical
                     (EC 3.6.1.41)"
                     /locus_tag="O23S_p01032c"
     gene            complement(1153935..1154315)
                     /locus_tag="O23S_p01033c"
     CDS             complement(1153935..1154315)
                     /product="ApaG protein"
                     /transl_table=11
                     /locus_tag="O23S_p01033c"
     gene            complement(1154364..1155170)
                     /locus_tag="O23S_p01034c"
     CDS             complement(1154364..1155170)
                     /EC_number="2.1.1.182"
                     /product="SSU rRNA
                     (adenine(1518)-N(6)/adenine(1519)-N(6))-
                     dimethyltransferase (EC 2.1.1.182)"
                     /transl_table=11
                     /locus_tag="O23S_p01034c"
     gene            complement(1155186..1156172)
                     /locus_tag="O23S_p01035c"
     CDS             complement(1155186..1156172)
                     /EC_number="1.1.1.262"
                     /transl_table=11
                     /product="4-hydroxythreonine-4-phosphate dehydrogenase (EC
                     1.1.1.262)"
                     /locus_tag="O23S_p01035c"
     gene            complement(1156179..1157483)
                     /locus_tag="O23S_p01036c"
     CDS             complement(1156179..1157483)
                     /EC_number="5.2.1.8"
                     /product="Periplasmic chaperone and peptidyl-prolyl
                     cis-trans isomerase of outer membrane proteins SurA (EC
                     5.2.1.8)"
                     /transl_table=11
                     /locus_tag="O23S_p01036c"
     gene            complement(1157726..1160023)
                     /locus_tag="O23S_p01037c"
     CDS             complement(1157726..1160023)
                     /product="LPS-assembly protein LptD, Organic solvent
                     tolerance protein precursor"
                     /transl_table=11
                     /locus_tag="O23S_p01037c"
     gene            1160183..1161226
                     /locus_tag="O23S_p01038"
     CDS             1160183..1161226
                     /transl_table=11
                     /product="Phosphotransferase involved in
                     threonylcarbamoyladenosine t(6)A37 formation in tRNA"
                     /locus_tag="O23S_p01038"
     gene            1161223..1161900
                     /locus_tag="O23S_p01039"
     CDS             1161223..1161900
                     /product="Nucleotidyl transferase possibly involved in
                     threonylcarbamoyladenosine formation"
                     /transl_table=11
                     /locus_tag="O23S_p01039"
     gene            1161970..1162758
                     /locus_tag="O23S_p01040"
     CDS             1161970..1162758
                     /transl_table=11
                     /product="DnaJ-like protein DjlA"
                     /locus_tag="O23S_p01040"
     gene            1162800..1163432
                     /locus_tag="O23S_p01041"
     CDS             1162800..1163432
                     /product="hypothetical protein"
                     /transl_table=11
                     /locus_tag="O23S_p01041"
     gene            1163468..1164421
                     /locus_tag="O23S_p01042"
     CDS             1163468..1164421
                     /product="D-3-phosphoglycerate dehydrogenase (EC
                     1.1.1.95)"
                     /transl_table=11
                     /EC_number="1.1.1.95"
                     /locus_tag="O23S_p01042"
     gene            complement(1164490..1166772)
                     /locus_tag="O23S_p01043c"
     CDS             complement(1164490..1166772)
                     /transl_table=11
                     /product="hypothetical protein"
                     /locus_tag="O23S_p01043c"
     gene            complement(1166762..1168228)
                     /locus_tag="O23S_p01044c"
     CDS             complement(1166762..1168228)
                     /product="hypothetical protein"
                     /transl_table=11
                     /locus_tag="O23S_p01044c"
     gene            complement(1168372..1170096)
                     /locus_tag="O23S_p01045c"
     CDS             complement(1168372..1170096)
                     /transl_table=11
                     /product="Domain of unknown function / Pseudouridine
                     synthase"
                     /locus_tag="O23S_p01045c"
     gene            complement(1170337..1171512)
                     /locus_tag="O23S_p01046c"
     CDS             complement(1170337..1171512)
                     /product="Formate-dependent phosphoribosylglycinamide
                     formyltransferase"
                     /transl_table=11
                     /locus_tag="O23S_p01046c"
     gene            1171788..1172180
                     /locus_tag="O23S_p01047"
     CDS             1171788..1172180
                     /product="GTPase (EC 3.6.1.-)"
                     /transl_table=11
                     /locus_tag="O23S_p01047"
     gene            1172182..1173327
                     /locus_tag="O23S_p01048"
     CDS             1172182..1173327
                     /transl_table=11
                     /product="Multidrug resistance efflux pump"
                     /locus_tag="O23S_p01048"
     gene            1173422..1174942
                     /locus_tag="O23S_p01049"
     CDS             1173422..1174942
                     /product="ATPase, AAA family"
                     /transl_table=11
                     /locus_tag="O23S_p01049"
     gene            1175078..1175713
                     /locus_tag="O23S_p01050"
     CDS             1175078..1175713
                     /product="Uncharacterized protein YbfG"
                     /transl_table=11
                     /locus_tag="O23S_p01050"
     gene            complement(1176092..1177222)
                     /locus_tag="O23S_p01051c"
     CDS             complement(1176092..1177222)
                     /product="Sulfate and thiosulfate import ATP-binding
                     protein CysA (EC 3.6.3.25)"
                     /transl_table=11
                     /EC_number="3.6.3.25"
                     /locus_tag="O23S_p01051c"
     gene            complement(1177219..1178085)
                     /locus_tag="O23S_p01052c"
     CDS             complement(1177219..1178085)
                     /transl_table=11
                     /product="Sulfate transport system permease protein CysW"
                     /locus_tag="O23S_p01052c"
     gene            complement(1178095..1178940)
                     /locus_tag="O23S_p01053c"
     CDS             complement(1178095..1178940)
                     /product="Sulfate transport system permease protein CysT"
                     /transl_table=11
                     /locus_tag="O23S_p01053c"
     gene            complement(1178981..1179097)
                     /locus_tag="O23S_p01054c"
     CDS             complement(1178981..1179097)
                     /transl_table=11
                     /product="hypothetical protein"
                     /locus_tag="O23S_p01054c"
     gene            complement(1179128..1180135)
                     /locus_tag="O23S_p01055c"
     CDS             complement(1179128..1180135)
                     /product="Sulfate and thiosulfate binding protein CysP"
                     /transl_table=11
                     /locus_tag="O23S_p01055c"
     gene            1180348..1181226
                     /locus_tag="O23S_p01056"
     CDS             1180348..1181226
                     /transl_table=11
                     /product="Cysteine synthase B (EC 2.5.1.47)"
                     /EC_number="2.5.1.47"
                     /locus_tag="O23S_p01056"
     gene            complement(1181321..1181857)
                     /locus_tag="O23S_p01057c"
     CDS             complement(1181321..1181857)
                     /transl_table=11
                     /product="hypothetical protein"
                     /locus_tag="O23S_p01057c"
     gene            1182034..1182339
                     /locus_tag="O23S_p01058"
     CDS             1182034..1182339
                     /transl_table=11
                     /product="Uncharacterized protein YdhL"
                     /locus_tag="O23S_p01058"
     gene            complement(1182464..1183732)
                     /locus_tag="O23S_p01059c"
     CDS             complement(1182464..1183732)
                     /transl_table=11
                     /product="Sensor protein rstB (EC 2.7.3.-)"
                     /locus_tag="O23S_p01059c"
     gene            complement(1183744..1184457)
                     /locus_tag="O23S_p01060c"
     CDS             complement(1183744..1184457)
                     /product="Two-component transcriptional response
                     regulator, OmpR family"
                     /transl_table=11
                     /locus_tag="O23S_p01060c"
     gene            complement(1184457..1184813)
                     /locus_tag="O23S_p01061c"
     CDS             complement(1184457..1184813)
                     /transl_table=11
                     /product="hypothetical protein"
                     /locus_tag="O23S_p01061c"
     gene            complement(1184873..1185736)
                     /locus_tag="O23S_p01062c"
     CDS             complement(1184873..1185736)
                     /transl_table=11
                     /product="MltA-interacting MipA family protein"
                     /locus_tag="O23S_p01062c"
     gene            complement(1186099..1186335)
                     /locus_tag="O23S_p01063c"
     CDS             complement(1186099..1186335)
                     /transl_table=11
                     /product="hypothetical protein"
                     /locus_tag="O23S_p01063c"
     gene            1187154..1187717
                     /locus_tag="O23S_p01064"
     CDS             1187154..1187717
                     /product="Succinate-acetate/proton symporter SatP"
                     /transl_table=11
                     /locus_tag="O23S_p01064"
     gene            complement(1187786..1188280)
                     /locus_tag="O23S_p01065c"
     CDS             complement(1187786..1188280)
                     /product="hypothetical protein"
                     /transl_table=11
                     /locus_tag="O23S_p01065c"
     gene            1188497..1188835
                     /locus_tag="O23S_p01066"
     CDS             1188497..1188835
                     /transl_table=11
                     /product="hypothetical protein"
                     /locus_tag="O23S_p01066"
     gene            complement(1188928..1189344)
                     /locus_tag="O23S_p01067c"
     CDS             complement(1188928..1189344)
                     /transl_table=11
                     /product="Glyoxalase family protein"
                     /locus_tag="O23S_p01067c"
     gene            complement(1189401..1190015)
                     /locus_tag="O23S_p01068c"
     CDS             complement(1189401..1190015)
                     /EC_number="1.7.1.6"
                     /transl_table=11
                     /product="Azoreductase (EC 1.7.1.6)"
                     /locus_tag="O23S_p01068c"
     gene            1190163..1190798
                     /locus_tag="O23S_p01069"
     CDS             1190163..1190798
                     /transl_table=11
                     /product="Predicted transcriptional regulator"
                     /locus_tag="O23S_p01069"
     gene            complement(1190905..1191789)
                     /locus_tag="O23S_p01070c"
     CDS             complement(1190905..1191789)
                     /product="TPR-repeat-containing protein"
                     /transl_table=11
                     /locus_tag="O23S_p01070c"
     gene            1191992..1192714
                     /locus_tag="O23S_p01071"
     CDS             1191992..1192714
                     /transl_table=11
                     /product="Ribosomal small subunit pseudouridine synthase A
                     (EC 5.4.99.19)"
                     /EC_number="5.4.99.19"
                     /locus_tag="O23S_p01071"
     gene            complement(1192811..1194004)
                     /locus_tag="O23S_p01072c"
     CDS             complement(1192811..1194004)
                     /EC_number="1.14.12.17"
                     /transl_table=11
                     /product="Flavohemoglobin / Nitric oxide dioxygenase (EC
                     1.14.12.17)"
                     /locus_tag="O23S_p01072c"
     gene            complement(1194255..1195880)
                     /locus_tag="O23S_p01073c"
     CDS             complement(1194255..1195880)
                     /transl_table=11
                     /product="Methyl-accepting chemotaxis sensor/transducer
                     protein"
                     /locus_tag="O23S_p01073c"
     tRNA            complement(1196046..1196132)
                     /product="tRNA-Leu-CAG"
                     /locus_tag="O23S_t00017c"
     tRNA            complement(1196201..1196287)
                     /product="tRNA-Leu-CAG"
                     /locus_tag="O23S_t00018c"
     tRNA            complement(1196342..1196417)
                     /product="tRNA-Phe-GAA"
                     /locus_tag="O23S_t00019c"
     gene            complement(1196645..1197406)
                     /locus_tag="O23S_p01074c"
     CDS             complement(1196645..1197406)
                     /product="Outer membrane beta-barrel assembly protein
                     BamD"
                     /transl_table=11
                     /locus_tag="O23S_p01074c"
     gene            1197529..1198503
                     /locus_tag="O23S_p01075"
     CDS             1197529..1198503
                     /EC_number="5.4.99.23"
                     /product="Ribosomal large subunit pseudouridine synthase D
                     (EC 5.4.99.23)"
                     /transl_table=11
                     /locus_tag="O23S_p01075"
     gene            1198504..1199238
                     /locus_tag="O23S_p01076"
     CDS             1198504..1199238
                     /transl_table=11
                     /product="FIG00003370: Multicopper polyphenol oxidase"
                     /locus_tag="O23S_p01076"
     gene            1199438..1202011
                     /locus_tag="O23S_p01077"
     CDS             1199438..1202011
                     /transl_table=11
                     /product="Chaperone protein ClpB (ATP-dependent
                     unfoldase)"
                     /locus_tag="O23S_p01077"
     gene            complement(1202283..1202750)
                     /locus_tag="O23S_p01078c"
     CDS             complement(1202283..1202750)
                     /transl_table=11
                     /product="hypothetical protein"
                     /locus_tag="O23S_p01078c"
     gene            1202845..1203696
                     /locus_tag="O23S_p01079"
     CDS             1202845..1203696
                     /transl_table=11
                     /product="CDP-diacylglycerol--serine
                     O-phosphatidyltransferase (EC 2.7.8.8)"
                     /EC_number="2.7.8.8"
                     /locus_tag="O23S_p01079"
     repeat_region   1203962..1209852
                     /note="rasttk_feature_creation_tool=svr_big_repeats |
                     svr_condense_repeats"
     rRNA            1204412..1205959
                     /product="16S ribosomal RNA"
                     /locus_tag="O23S_r00013"
     rRNA            1206320..1209224
                     /product="23S ribosomal RNA"
                     /locus_tag="O23S_r00014"
     rRNA            1209410..1209531
                     /product="5S ribosomal RNA"
                     /locus_tag="O23S_r00015"
     gene            1209879..1210040
                     /locus_tag="O23S_p01080"
     CDS             1209879..1210040
                     /transl_table=11
                     /product="hypothetical protein"
                     /locus_tag="O23S_p01080"
     gene            1210797..1211063
                     /locus_tag="O23S_p01081"
     CDS             1210797..1211063
                     /transl_table=11
                     /product="Oxaloacetate decarboxylase gamma chain (EC
                     4.1.1.3)"
                     /EC_number="4.1.1.3"
                     /locus_tag="O23S_p01081"
     gene            1211075..1212898
                     /locus_tag="O23S_p01082"
     CDS             1211075..1212898
                     /transl_table=11
                     /product="Oxaloacetate decarboxylase alpha chain (EC
                     4.1.1.3)"
                     /EC_number="4.1.1.3"
                     /locus_tag="O23S_p01082"
     gene            1212907..1214037
                     /locus_tag="O23S_p01083"
     CDS             1212907..1214037
                     /EC_number="4.1.1.3"
                     /transl_table=11
                     /product="Oxaloacetate decarboxylase beta chain (EC
                     4.1.1.3)"
                     /locus_tag="O23S_p01083"
     gene            complement(1214204..1214371)
                     /locus_tag="O23S_p01084c"
     CDS             complement(1214204..1214371)
                     /transl_table=11
                     /product="Predicted membrane protein"
                     /locus_tag="O23S_p01084c"
     gene            complement(1214604..1215857)
                     /locus_tag="O23S_p01085c"
     CDS             complement(1214604..1215857)
                     /product="Sodium/glutamate symporter"
                     /transl_table=11
                     /locus_tag="O23S_p01085c"
     gene            1216149..1216574
                     /locus_tag="O23S_p01086"
     CDS             1216149..1216574
                     /product="hypothetical protein"
                     /transl_table=11
                     /locus_tag="O23S_p01086"
     gene            1216774..1219608
                     /locus_tag="O23S_p01087"
     CDS             1216774..1219608
                     /product="FIG015547: peptidase, M16 family / FIG015287:
                     Zinc protease"
                     /transl_table=11
                     /locus_tag="O23S_p01087"
     gene            1219794..1221443
                     /locus_tag="O23S_p01088"
     CDS             1219794..1221443
                     /transl_table=11
                     /product="Glutamate--cysteine ligase (EC 6.3.2.2)"
                     /EC_number="6.3.2.2"
                     /locus_tag="O23S_p01088"
     gene            1221440..1221904
                     /locus_tag="O23S_p01089"
     CDS             1221440..1221904
                     /product="hypothetical protein"
                     /transl_table=11
                     /locus_tag="O23S_p01089"
     gene            1222036..1222689
                     /locus_tag="O23S_p01090"
     CDS             1222036..1222689
                     /product="hypothetical protein"
                     /transl_table=11
                     /locus_tag="O23S_p01090"
     gene            complement(1222896..1224149)
                     /locus_tag="O23S_p01091c"
     CDS             complement(1222896..1224149)
                     /transl_table=11
                     /product="GGDEF domain/HAMP domain protein"
                     /locus_tag="O23S_p01091c"
     gene            complement(1224313..1225416)
                     /locus_tag="O23S_p01092c"
     CDS             complement(1224313..1225416)
                     /product="N5-carboxyaminoimidazole ribonucleotide synthase
                     (EC 6.3.4.18)"
                     /transl_table=11
                     /EC_number="6.3.4.18"
                     /locus_tag="O23S_p01092c"
     gene            complement(1225416..1225907)
                     /locus_tag="O23S_p01093c"
     CDS             complement(1225416..1225907)
                     /EC_number="5.4.99.18"
                     /transl_table=11
                     /product="N5-carboxyaminoimidazole ribonucleotide mutase
                     (EC 5.4.99.18)"
                     /locus_tag="O23S_p01093c"
     gene            complement(1226178..1227941)
                     /locus_tag="O23S_p01094c"
     CDS             complement(1226178..1227941)
                     /product="Putative sulfate permease"
                     /transl_table=11
                     /locus_tag="O23S_p01094c"
     gene            1228174..1230045
                     /locus_tag="O23S_p01095"
     CDS             1228174..1230045
                     /transl_table=11
                     /product="Putative von Willebrand factor, vWF type A
                     domain protein STM2315"
                     /locus_tag="O23S_p01095"
     gene            1230091..1230696
                     /locus_tag="O23S_p01096"
     CDS             1230091..1230696
                     /product="RNA polymerase ECF-type sigma factor"
                     /transl_table=11
                     /locus_tag="O23S_p01096"
     gene            1230689..1231423
                     /locus_tag="O23S_p01097"
     CDS             1230689..1231423
                     /product="hypothetical protein"
                     /transl_table=11
                     /locus_tag="O23S_p01097"
     gene            1231660..1232196
                     /locus_tag="O23S_p01098"
     CDS             1231660..1232196
                     /transl_table=11
                     /product="Repair of Iron Centers di-iron protein"
                     /locus_tag="O23S_p01098"
     gene            complement(1232510..1232695)
                     /locus_tag="O23S_p01099c"
     CDS             complement(1232510..1232695)
                     /product="hypothetical protein"
                     /transl_table=11
                     /locus_tag="O23S_p01099c"
     gene            complement(1232912..1234549)
                     /locus_tag="O23S_p01100c"
     CDS             complement(1232912..1234549)
                     /transl_table=11
                     /product="Glucose-6-phosphate isomerase (EC 5.3.1.9)"
                     /EC_number="5.3.1.9"
                     /locus_tag="O23S_p01100c"
     gene            complement(1234569..1235525)
                     /locus_tag="O23S_p01101c"
     CDS             complement(1234569..1235525)
                     /transl_table=11
                     /product="Transaldolase (EC 2.2.1.2)"
                     /EC_number="2.2.1.2"
                     /locus_tag="O23S_p01101c"
     gene            complement(1235776..1236882)
                     /locus_tag="O23S_p01102c"
     CDS             complement(1235776..1236882)
                     /transl_table=11
                     /product="Outer membrane protein A precursor"
                     /locus_tag="O23S_p01102c"
     gene            complement(1237121..1239487)
                     /locus_tag="O23S_p01103c"
     CDS             complement(1237121..1239487)
                     /EC_number="4.1.2.9"
                     /EC_number="4.1.2.22"
                     /product="Xylulose-5-phosphate phosphoketolase,
                     Fructose-6-phosphate phosphoketolase"
                     /transl_table=11
                     /locus_tag="O23S_p01103c"
     gene            1239916..1241358
                     /locus_tag="O23S_p01104"
     CDS             1239916..1241358
                     /product="Sodium:alanine symporter family protein"
                     /transl_table=11
                     /locus_tag="O23S_p01104"
     gene            1241488..1242261
                     /locus_tag="O23S_p01105"
     CDS             1241488..1242261
                     /product="UPF0246 protein YaaA"
                     /transl_table=11
                     /locus_tag="O23S_p01105"
     gene            complement(1242327..1243730)
                     /locus_tag="O23S_p01106c"
     CDS             complement(1242327..1243730)
                     /transl_table=11
                     /product="Aminopeptidase CC_2544"
                     /locus_tag="O23S_p01106c"
     gene            1243867..1244163
                     /locus_tag="O23S_p01107"
     CDS             1243867..1244163
                     /transl_table=11
                     /product="Transcriptional activator HlyU"
                     /locus_tag="O23S_p01107"
     gene            complement(1244227..1244493)
                     /locus_tag="O23S_p01108c"
     CDS             complement(1244227..1244493)
                     /transl_table=11
                     /product="SSU ribosomal protein S20p"
                     /locus_tag="O23S_p01108c"
     gene            1244788..1246305
                     /locus_tag="O23S_p01109"
     CDS             1244788..1246305
                     /transl_table=11
                     /product="Proposed peptidoglycan lipid II flippase MurJ"
                     /locus_tag="O23S_p01109"
     gene            1246371..1247306
                     /locus_tag="O23S_p01110"
     CDS             1246371..1247306
                     /transl_table=11
                     /product="FMN adenylyltransferase (EC 2.7.7.2) /
                     Riboflavin kinase (EC 2.7.1.26)"
                     /EC_number="2.7.1.26"
                     /EC_number="2.7.7.2"
                     /locus_tag="O23S_p01110"
     gene            1247387..1250161
                     /locus_tag="O23S_p01111"
     CDS             1247387..1250161
                     /transl_table=11
                     /product="Isoleucyl-tRNA synthetase (EC 6.1.1.5)"
                     /EC_number="6.1.1.5"
                     /locus_tag="O23S_p01111"
     gene            1250171..1250686
                     /locus_tag="O23S_p01112"
     CDS             1250171..1250686
                     /EC_number="3.4.23.36"
                     /transl_table=11
                     /product="Lipoprotein signal peptidase (EC 3.4.23.36)"
                     /locus_tag="O23S_p01112"
     gene            1250683..1251105
                     /locus_tag="O23S_p01113"
     CDS             1250683..1251105
                     /product="FKBP-type peptidyl-prolyl cis-trans isomerase
                     SlpA (EC 5.2.1.8)"
                     /transl_table=11
                     /EC_number="5.2.1.8"
                     /locus_tag="O23S_p01113"
     gene            1251107..1252063
                     /locus_tag="O23S_p01114"
     CDS             1251107..1252063
                     /EC_number="1.17.7.4"
                     /transl_table=11
                     /product="4-hydroxy-3-methylbut-2-enyl diphosphate
                     reductase (EC 1.17.7.4)"
                     /locus_tag="O23S_p01114"
     gene            1252271..1252834
                     /locus_tag="O23S_p01115"
     CDS             1252271..1252834
                     /product="Type IV fimbrial biogenesis protein PilV"
                     /transl_table=11
                     /locus_tag="O23S_p01115"
     gene            1252846..1253814
                     /locus_tag="O23S_p01116"
     CDS             1252846..1253814
                     /transl_table=11
                     /product="Type IV fimbrial biogenesis protein PilW"
                     /locus_tag="O23S_p01116"
     gene            1253827..1254288
                     /locus_tag="O23S_p01117"
     CDS             1253827..1254288
                     /product="Type IV fimbrial biogenesis protein PilX"
                     /transl_table=11
                     /locus_tag="O23S_p01117"
     gene            1254291..1257797
                     /locus_tag="O23S_p01118"
     CDS             1254291..1257797
                     /product="Type IV fimbrial biogenesis protein PilY1"
                     /transl_table=11
                     /locus_tag="O23S_p01118"
     gene            1257809..1258201
                     /locus_tag="O23S_p01119"
     CDS             1257809..1258201
                     /transl_table=11
                     /product="Type IV pilus biogenesis protein PilE"
                     /locus_tag="O23S_p01119"
     gene            1258198..1258503
                     /locus_tag="O23S_p01120"
     CDS             1258198..1258503
                     /transl_table=11
                     /product="hypothetical protein"
                     /locus_tag="O23S_p01120"
     gene            complement(1258595..1259089)
                     /locus_tag="O23S_p01121c"
     CDS             complement(1258595..1259089)
                     /transl_table=11
                     /product="type 4 fimbrial biogenesis protein FimU"
                     /locus_tag="O23S_p01121c"
     gene            complement(1259233..1259745)
                     /locus_tag="O23S_p01122c"
     CDS             complement(1259233..1259745)
                     /transl_table=11
                     /product="Type IV fimbrial biogenesis protein FimT"
                     /locus_tag="O23S_p01122c"
     gene            1259987..1260325
                     /locus_tag="O23S_p01123"
     CDS             1259987..1260325
                     /product="Nitrogen regulatory protein P-II"
                     /transl_table=11
                     /locus_tag="O23S_p01123"
     gene            1260522..1261811
                     /locus_tag="O23S_p01124"
     CDS             1260522..1261811
                     /transl_table=11
                     /product="NADH dehydrogenase (EC 1.6.99.3)"
                     /EC_number="1.6.99.3"
                     /locus_tag="O23S_p01124"
     gene            complement(1261861..1262877)
                     /locus_tag="O23S_p01125c"
     CDS             complement(1261861..1262877)
                     /transl_table=11
                     /product="Transcriptional regulator of N-acetylglucosamine
                     utilization, LacI family"
                     /locus_tag="O23S_p01125c"
     gene            1263314..1266010
                     /locus_tag="O23S_p01126"
     CDS             1263314..1266010
                     /product="N-acetylglucosamine-regulated TonB-dependent
                     outer membrane receptor"
                     /transl_table=11
                     /locus_tag="O23S_p01126"
     gene            1266072..1267601
                     /locus_tag="O23S_p01127"
     CDS             1266072..1267601
                     /transl_table=11
                     /product="Tryptophan halogenase"
                     /locus_tag="O23S_p01127"
     gene            1267628..1268281
                     /locus_tag="O23S_p01128"
     CDS             1267628..1268281
                     /product="FIG01058677: hypothetical protein"
                     /transl_table=11
                     /locus_tag="O23S_p01128"
     gene            complement(1268427..1269338)
                     /locus_tag="O23S_p01129c"
     CDS             complement(1268427..1269338)
                     /product="putative membrane protein"
                     /transl_table=11
                     /locus_tag="O23S_p01129c"
     gene            1269605..1269775
                     /locus_tag="O23S_p01130"
     CDS             1269605..1269775
                     /product="hypothetical protein"
                     /transl_table=11
                     /locus_tag="O23S_p01130"
     gene            1269834..1270847
                     /locus_tag="O23S_p01131"
     CDS             1269834..1270847
                     /product="hypothetical protein"
                     /transl_table=11
                     /locus_tag="O23S_p01131"
     gene            1270847..1272334
                     /locus_tag="O23S_p01132"
     CDS             1270847..1272334
                     /product="N-acetylglucosamine regulated methyl-accepting
                     chemotaxis protein"
                     /transl_table=11
                     /locus_tag="O23S_p01132"
     gene            1272363..1275161
                     /locus_tag="O23S_p01133"
     CDS             1272363..1275161
                     /EC_number="3.2.1.52"
                     /product="beta-N-acetylglucosaminidase (EC 3.2.1.52)"
                     /transl_table=11
                     /locus_tag="O23S_p01133"
     gene            1275384..1276319
                     /locus_tag="O23S_p01134"
     CDS             1275384..1276319
                     /EC_number="2.7.1.59"
                     /product="N-acetylglucosamine kinase of eukaryotic type
                     (EC 2.7.1.59)"
                     /transl_table=11
                     /locus_tag="O23S_p01134"
     gene            1276337..1277335
                     /locus_tag="O23S_p01135"
     CDS             1276337..1277335
                     /transl_table=11
                     /product="Glucosamine-6-phosphate deaminase [isomerizing],
                     alternative (EC 3.5.99.6)"
                     /EC_number="3.5.99.6"
                     /locus_tag="O23S_p01135"
     gene            1277469..1278638
                     /locus_tag="O23S_p01136"
     CDS             1277469..1278638
                     /transl_table=11
                     /product="N-acetylglucosamine-6-phosphate deacetylase (EC
                     3.5.1.25)"
                     /EC_number="3.5.1.25"
                     /locus_tag="O23S_p01136"
     gene            1278796..1279950
                     /locus_tag="O23S_p01137"
     CDS             1278796..1279950
                     /transl_table=11
                     /product="N-acetylglucosamine related transporter, NagX"
                     /locus_tag="O23S_p01137"
     gene            complement(1280097..1280219)
                     /locus_tag="O23S_p01138c"
     CDS             complement(1280097..1280219)
                     /transl_table=11
                     /product="hypothetical protein"
                     /locus_tag="O23S_p01138c"
     gene            1280279..1281577
                     /locus_tag="O23S_p01139"
     CDS             1280279..1281577
                     /product="N-acetyl glucosamine transporter, NagP"
                     /transl_table=11
                     /locus_tag="O23S_p01139"
     gene            complement(1281660..1282382)
                     /locus_tag="O23S_p01140c"
     CDS             complement(1281660..1282382)
                     /transl_table=11
                     /product="Conserved hypothetical protein 2001"
                     /locus_tag="O23S_p01140c"
     gene            1282377..1282523
                     /locus_tag="O23S_p01141"
     CDS             1282377..1282523
                     /transl_table=11
                     /product="hypothetical protein"
                     /locus_tag="O23S_p01141"
     gene            complement(1282566..1282931)
                     /locus_tag="O23S_p01142c"
     CDS             complement(1282566..1282931)
                     /transl_table=11
                     /product="Predicted enzyme of the cupin superfamily"
                     /locus_tag="O23S_p01142c"
     gene            complement(1282962..1284452)
                     /locus_tag="O23S_p01143c"
     CDS             complement(1282962..1284452)
                     /product="(methyl)malonate semialdehyde dehydrogenase or
                     ALDH family proteins"
                     /transl_table=11
                     /locus_tag="O23S_p01143c"
     gene            complement(1284522..1285859)
                     /locus_tag="O23S_p01144c"
     CDS             complement(1284522..1285859)
                     /EC_number="2.6.1.18"
                     /transl_table=11
                     /product="Omega-amino acid--pyruvate aminotransferase (EC
                     2.6.1.18)"
                     /locus_tag="O23S_p01144c"
     gene            1285900..1286025
                     /locus_tag="O23S_p01145"
     CDS             1285900..1286025
                     /product="FIG01063047: hypothetical protein"
                     /transl_table=11
                     /locus_tag="O23S_p01145"
     gene            1286140..1287636
                     /locus_tag="O23S_p01146"
     CDS             1286140..1287636
                     /transl_table=11
                     /product="Gamma-glutamyl-aminobutyraldehyde dehydrogenase
                     (EC 1.2.1.-)"
                     /locus_tag="O23S_p01146"
     gene            1288064..1288471
                     /locus_tag="O23S_p01147"
     CDS             1288064..1288471
                     /transl_table=11
                     /product="hypothetical protein"
                     /locus_tag="O23S_p01147"
     gene            1288578..1288973
                     /locus_tag="O23S_p01148"
     CDS             1288578..1288973
                     /product="hypothetical protein"
                     /transl_table=11
                     /locus_tag="O23S_p01148"
     gene            1289236..1289649
                     /locus_tag="O23S_p01149"
     CDS             1289236..1289649
                     /product="Lipoprotein A family protein"
                     /transl_table=11
                     /locus_tag="O23S_p01149"
     gene            1289956..1290816
                     /locus_tag="O23S_p01150"
     CDS             1289956..1290816
                     /transl_table=11
                     /product="3-mercaptopyruvate sulfurtransferase (EC
                     2.8.1.2)"
                     /EC_number="2.8.1.2"
                     /locus_tag="O23S_p01150"
     gene            1290922..1291428
                     /locus_tag="O23S_p01151"
     CDS             1290922..1291428
                     /transl_table=11
                     /product="hypothetical protein"
                     /locus_tag="O23S_p01151"
     gene            complement(1291412..1292719)
                     /locus_tag="O23S_p01152c"
     CDS             complement(1291412..1292719)
                     /product="Gamma-glutamyl-putrescine oxidase (EC1.4.3.-)"
                     /transl_table=11
                     /locus_tag="O23S_p01152c"
     gene            1292956..1293504
                     /locus_tag="O23S_p01153"
     CDS             1292956..1293504
                     /product="Putrescine utilization regulator"
                     /transl_table=11
                     /locus_tag="O23S_p01153"
     repeat_region   1293593..1293867
                     /note="rasttk_feature_creation_tool=svr_big_repeats |
                     svr_condense_repeats"
     gene            1294204..1294965
                     /locus_tag="O23S_p01154"
     CDS             1294204..1294965
                     /product="Gamma-glutamyl-GABA hydrolase (EC 3.5.1.94)"
                     /transl_table=11
                     /EC_number="3.5.1.94"
                     /locus_tag="O23S_p01154"
     gene            1294968..1296323
                     /locus_tag="O23S_p01155"
     CDS             1294968..1296323
                     /EC_number="6.3.1.11"
                     /product="Gamma-glutamyl-putrescine synthetase (EC
                     6.3.1.11)"
                     /transl_table=11
                     /locus_tag="O23S_p01155"
     gene            1296420..1296536
                     /locus_tag="O23S_p01156"
     CDS             1296420..1296536
                     /product="hypothetical protein"
                     /transl_table=11
                     /locus_tag="O23S_p01156"
     gene            1296923..1298023
                     /locus_tag="O23S_p01157"
     CDS             1296923..1298023
                     /transl_table=11
                     /product="Putrescine ABC transporter putrescine-binding
                     protein PotF (TC 3.A.1.11.2)"
                     /locus_tag="O23S_p01157"
     gene            1298201..1299337
                     /locus_tag="O23S_p01158"
     CDS             1298201..1299337
                     /transl_table=11
                     /product="Putrescine transport ATP-binding protein PotG
                     (TC 3.A.1.11.2)"
                     /locus_tag="O23S_p01158"
     gene            1299334..1300239
                     /locus_tag="O23S_p01159"
     CDS             1299334..1300239
                     /transl_table=11
                     /product="Putrescine transport system permease protein
                     PotH (TC 3.A.1.11.2)"
                     /locus_tag="O23S_p01159"
     gene            1300236..1301051
                     /locus_tag="O23S_p01160"
     CDS             1300236..1301051
                     /product="Putrescine transport system permease protein
                     PotI (TC 3.A.1.11.2)"
                     /transl_table=11
                     /locus_tag="O23S_p01160"
     gene            1301314..1302600
                     /locus_tag="O23S_p01161"
     CDS             1301314..1302600
                     /transl_table=11
                     /product="Gamma-glutamyl-putrescine oxidase (EC1.4.3.-)"
                     /locus_tag="O23S_p01161"
     gene            1302651..1304099
                     /locus_tag="O23S_p01162"
     CDS             1302651..1304099
                     /product="Succinate-semialdehyde dehydrogenase [NAD(P)+]
                     (EC 1.2.1.16)"
                     /transl_table=11
                     /EC_number="1.2.1.16"
                     /locus_tag="O23S_p01162"
     gene            1304132..1305409
                     /locus_tag="O23S_p01163"
     CDS             1304132..1305409
                     /EC_number="2.6.1.19"
                     /transl_table=11
                     /product="Gamma-aminobutyrate:alpha-ketoglutarate
                     aminotransferase (EC 2.6.1.19)"
                     /locus_tag="O23S_p01163"
     gene            1305437..1305550
                     /locus_tag="O23S_p01164"
     CDS             1305437..1305550
                     /transl_table=11
                     /product="hypothetical protein"
                     /locus_tag="O23S_p01164"
     gene            complement(1305552..1306562)
                     /locus_tag="O23S_p01165c"
     CDS             complement(1305552..1306562)
                     /transl_table=11
                     /product="Luciferase-like monooxygenase YhbW"
                     /locus_tag="O23S_p01165c"
     gene            complement(1306729..1306857)
                     /locus_tag="O23S_p01166c"
     CDS             complement(1306729..1306857)
                     /product="hypothetical protein"
                     /transl_table=11
                     /locus_tag="O23S_p01166c"
     gene            complement(1307082..1308647)
                     /locus_tag="O23S_p01167c"
     CDS             complement(1307082..1308647)
                     /product="Di-tripeptide/H+ symporter"
                     /transl_table=11
                     /locus_tag="O23S_p01167c"
     gene            1309067..1309963
                     /locus_tag="O23S_p01168"
     CDS             1309067..1309963
                     /product="Cryptic sugar kinase Mak"
                     /transl_table=11
                     /locus_tag="O23S_p01168"
     gene            1310193..1312313
                     /locus_tag="O23S_p01169"
     CDS             1310193..1312313
                     /transl_table=11
                     /product="Methyl-accepting chemotaxis sensor/transducer
                     protein"
                     /locus_tag="O23S_p01169"
     tRNA            complement(1312557..1312633)
                     /product="tRNA-Met-CAT"
                     /locus_tag="O23S_t00020c"
     gene            complement(1312889..1314727)
                     /locus_tag="O23S_p01170c"
     CDS             complement(1312889..1314727)
                     /transl_table=11
                     /product="RNA polymerase sigma factor RpoD"
                     /locus_tag="O23S_p01170c"
     gene            complement(1314863..1316587)
                     /locus_tag="O23S_p01171c"
     CDS             complement(1314863..1316587)
                     /transl_table=11
                     /product="DNA primase DnaG"
                     /locus_tag="O23S_p01171c"
     gene            complement(1316671..1317114)
                     /locus_tag="O23S_p01172c"
     CDS             complement(1316671..1317114)
                     /transl_table=11
                     /product="Transamidase GatB domain protein"
                     /locus_tag="O23S_p01172c"
     gene            complement(1317121..1317336)
                     /locus_tag="O23S_p01173c"
     CDS             complement(1317121..1317336)
                     /transl_table=11
                     /product="SSU ribosomal protein S21p"
                     /locus_tag="O23S_p01173c"
     gene            1317552..1318568
                     /locus_tag="O23S_p01174"
     CDS             1317552..1318568
                     /transl_table=11
                     /product="N(6)-L-threonylcarbamoyladenine synthase (EC
                     2.3.1.234)"
                     /EC_number="2.3.1.234"
                     /locus_tag="O23S_p01174"
     gene            complement(1318651..1319262)
                     /locus_tag="O23S_p01175c"
     CDS             complement(1318651..1319262)
                     /product="Acyl-phosphate:glycerol-3-phosphate
                     O-acyltransferase PlsY (EC 2.3.1.n3)"
                     /transl_table=11
                     /locus_tag="O23S_p01175c"
     gene            1319531..1319881
                     /locus_tag="O23S_p01176"
     CDS             1319531..1319881
                     /EC_number="4.1.2.25"
                     /product="Dihydroneopterin aldolase (EC 4.1.2.25)"
                     /transl_table=11
                     /locus_tag="O23S_p01176"
     gene            1319950..1320453
                     /locus_tag="O23S_p01177"
     CDS             1319950..1320453
                     /EC_number="2.7.6.3"
                     /transl_table=11
                     /product="2-amino-4-hydroxy-6-
                     hydroxymethyldihydropteridine pyrophosphokinase (EC
                     2.7.6.3)"
                     /locus_tag="O23S_p01177"
     gene            1320472..1321272
                     /locus_tag="O23S_p01178"
     CDS             1320472..1321272
                     /product="Undecaprenyl-diphosphatase (EC 3.6.1.27)"
                     /transl_table=11
                     /EC_number="3.6.1.27"
                     /locus_tag="O23S_p01178"
     gene            1321391..1322233
                     /locus_tag="O23S_p01179"
     CDS             1321391..1322233
                     /transl_table=11
                     /product="rRNA (guanine-N(1))-methyltransferase"
                     /locus_tag="O23S_p01179"
     gene            complement(1322857..1323123)
                     /locus_tag="O23S_p01180c"
     CDS             complement(1322857..1323123)
                     /transl_table=11
                     /product="Outer membrane lipoprotein"
                     /locus_tag="O23S_p01180c"
     gene            complement(1323357..1324607)
                     /locus_tag="O23S_p01181c"
     CDS             complement(1323357..1324607)
                     /product="CCA tRNA nucleotidyltransferase (EC 2.7.7.72)"
                     /transl_table=11
                     /EC_number="2.7.7.72"
                     /locus_tag="O23S_p01181c"
     gene            1324786..1326459
                     /locus_tag="O23S_p01182"
     CDS             1324786..1326459
                     /transl_table=11
                     /product="General secretion pathway protein A"
                     /locus_tag="O23S_p01182"
     gene            1326459..1327523
                     /locus_tag="O23S_p01183"
     CDS             1326459..1327523
                     /product="General secretion pathway protein B"
                     /transl_table=11
                     /locus_tag="O23S_p01183"
     gene            complement(1327631..1328878)
                     /locus_tag="O23S_p01184c"
     CDS             complement(1327631..1328878)
                     /transl_table=11
                     /product="Na+/H+ antiporter NhaD type"
                     /locus_tag="O23S_p01184c"
     gene            complement(1329677..1330969)
                     /locus_tag="O23S_p01185c"
     CDS             complement(1329677..1330969)
                     /product="Glutamate-1-semialdehyde 2,1-aminomutase (EC
                     5.4.3.8)"
                     /transl_table=11
                     /EC_number="5.4.3.8"
                     /locus_tag="O23S_p01185c"
     gene            complement(1330996..1332015)
                     /locus_tag="O23S_p01186c"
     CDS             complement(1330996..1332015)
                     /product="Aspartate carbamoyltransferase (EC 2.1.3.2)"
                     /transl_table=11
                     /EC_number="2.1.3.2"
                     /locus_tag="O23S_p01186c"
     gene            complement(1332212..1333936)
                     /locus_tag="O23S_p01187c"
     CDS             complement(1332212..1333936)
                     /transl_table=11
                     /product="Chloride channel protein EriC"
                     /locus_tag="O23S_p01187c"
     gene            1334011..1334814
                     /locus_tag="O23S_p01188"
     CDS             1334011..1334814
                     /product="hypothetical protein"
                     /transl_table=11
                     /locus_tag="O23S_p01188"
     gene            1334807..1335157
                     /locus_tag="O23S_p01189"
     CDS             1334807..1335157
                     /product="Iron-sulfur cluster insertion protein ErpA"
                     /transl_table=11
                     /locus_tag="O23S_p01189"
     gene            complement(1335273..1335722)
                     /locus_tag="O23S_p01190c"
     CDS             complement(1335273..1335722)
                     /transl_table=11
                     /product="hypothetical protein"
                     /locus_tag="O23S_p01190c"
     gene            complement(1335748..1336128)
                     /locus_tag="O23S_p01191c"
     CDS             complement(1335748..1336128)
                     /product="hypothetical protein"
                     /transl_table=11
                     /locus_tag="O23S_p01191c"
     gene            complement(1336281..1336976)
                     /locus_tag="O23S_p01192c"
     CDS             complement(1336281..1336976)
                     /product="Aquaporin Z"
                     /transl_table=11
                     /locus_tag="O23S_p01192c"
     gene            complement(1337410..1338519)
                     /locus_tag="O23S_p01193c"
     CDS             complement(1337410..1338519)
                     /product="Anhydro-N-acetylmuramic acid kinase (EC
                     2.7.1.170)"
                     /transl_table=11
                     /EC_number="2.7.1.170"
                     /locus_tag="O23S_p01193c"
     gene            complement(1338540..1339946)
                     /locus_tag="O23S_p01194c"
     CDS             complement(1338540..1339946)
                     /transl_table=11
                     /product="Peptidase, M23/M37 family"
                     /locus_tag="O23S_p01194c"
     gene            1340073..1341266
                     /locus_tag="O23S_p01195"
     CDS             1340073..1341266
                     /transl_table=11
                     /product="Tyrosyl-tRNA synthetase (EC 6.1.1.1)"
                     /EC_number="6.1.1.1"
                     /locus_tag="O23S_p01195"
     gene            complement(1341366..1341794)
                     /locus_tag="O23S_p01196c"
     CDS             complement(1341366..1341794)
                     /transl_table=11
                     /product="hypothetical protein"
                     /locus_tag="O23S_p01196c"
     gene            complement(1341921..1342412)
                     /locus_tag="O23S_p01197c"
     CDS             complement(1341921..1342412)
                     /product="hypothetical protein"
                     /transl_table=11
                     /locus_tag="O23S_p01197c"
     gene            complement(1342414..1343040)
                     /locus_tag="O23S_p01198c"
     CDS             complement(1342414..1343040)
                     /transl_table=11
                     /product="UPF0126 inner membrane protein YadS"
                     /locus_tag="O23S_p01198c"
     gene            complement(1343037..1343414)
                     /locus_tag="O23S_p01199c"
     CDS             complement(1343037..1343414)
                     /transl_table=11
                     /product="hypothetical protein"
                     /locus_tag="O23S_p01199c"
     gene            complement(1343471..1344460)
                     /locus_tag="O23S_p01200c"
     CDS             complement(1343471..1344460)
                     /product="Adenosylcobinamide-phosphate synthase (EC
                     6.3.1.10)"
                     /transl_table=11
                     /EC_number="6.3.1.10"
                     /locus_tag="O23S_p01200c"
     gene            complement(1344483..1345193)
                     /locus_tag="O23S_p01201c"
     CDS             complement(1344483..1345193)
                     /EC_number="3.2.2.16"
                     /EC_number="3.2.2.9"
                     /transl_table=11
                     /product="5'-methylthioadenosine nucleosidase,
                     S-adenosylhomocysteine nucleosidase"
                     /locus_tag="O23S_p01201c"
     gene            complement(1345514..1346920)
                     /locus_tag="O23S_p01202c"
     CDS             complement(1345514..1346920)
                     /EC_number="1.4.1.13"
                     /transl_table=11
                     /product="Glutamate synthase [NADPH] small chain (EC
                     1.4.1.13)"
                     /locus_tag="O23S_p01202c"
     gene            complement(1346927..1351375)
                     /locus_tag="O23S_p01203c"
     CDS             complement(1346927..1351375)
                     /product="Glutamate synthase [NADPH] large chain (EC
                     1.4.1.13)"
                     /transl_table=11
                     /EC_number="1.4.1.13"
                     /locus_tag="O23S_p01203c"
     gene            1351964..1352893
                     /locus_tag="O23S_p01204"
     CDS             1351964..1352893
                     /transl_table=11
                     /product="Uncharacterized radical SAM protein YhcC"
                     /locus_tag="O23S_p01204"
     gene            complement(1352958..1353083)
                     /locus_tag="O23S_p01205c"
     CDS             complement(1352958..1353083)
                     /product="hypothetical protein"
                     /transl_table=11
                     /locus_tag="O23S_p01205c"
     gene            1353098..1353463
                     /locus_tag="O23S_p01206"
     CDS             1353098..1353463
                     /transl_table=11
                     /product="Aerobic respiration control sensor protein ArcB
                     (EC 2.7.13.3)"
                     /EC_number="2.7.13.3"
                     /locus_tag="O23S_p01206"
     gene            1353731..1354657
                     /locus_tag="O23S_p01207"
     CDS             1353731..1354657
                     /transl_table=11
                     /product="Transcriptional regulator VC0732, LysR family"
                     /locus_tag="O23S_p01207"
     gene            complement(1354713..1355780)
                     /locus_tag="O23S_p01208c"
     CDS             complement(1354713..1355780)
                     /product="Adenylate cyclase (EC 4.6.1.1)"
                     /transl_table=11
                     /EC_number="4.6.1.1"
                     /locus_tag="O23S_p01208c"
     gene            complement(1355903..1356574)
                     /locus_tag="O23S_p01209c"
     CDS             complement(1355903..1356574)
                     /transl_table=11
                     /product="DNA mismatch repair endonuclease MutH"
                     /locus_tag="O23S_p01209c"
     gene            1357265..1357789
                     /locus_tag="O23S_p01210"
     CDS             1357265..1357789
                     /transl_table=11
                     /product="Adenosine (5')-pentaphospho-(5'')-adenosine
                     pyrophosphohydrolase"
                     /locus_tag="O23S_p01210"
     gene            1357812..1360046
                     /locus_tag="O23S_p01211"
     CDS             1357812..1360046
                     /product="FIG001592: Phosphocarrier protein
                     kinase/phosphorylase, nitrogen regulation associated"
                     /transl_table=11
                     /locus_tag="O23S_p01211"
     gene            1360099..1360899
                     /locus_tag="O23S_p01212"
     CDS             1360099..1360899
                     /transl_table=11
                     /product="Uncharacterized UPF0721 integral membrane
                     protein"
                     /locus_tag="O23S_p01212"
     gene            1360942..1361751
                     /locus_tag="O23S_p01213"
     CDS             1360942..1361751
                     /transl_table=11
                     /product="Prolipoprotein diacylglyceryl transferase"
                     /locus_tag="O23S_p01213"
     gene            1361748..1362542
                     /locus_tag="O23S_p01214"
     CDS             1361748..1362542
                     /product="Thymidylate synthase (EC 2.1.1.45)"
                     /transl_table=11
                     /EC_number="2.1.1.45"
                     /locus_tag="O23S_p01214"
     gene            1362660..1363829
                     /locus_tag="O23S_p01215"
     CDS             1362660..1363829
                     /transl_table=11
                     /product="Na+/H+ antiporter NhaA type"
                     /locus_tag="O23S_p01215"
     gene            1363832..1364218
                     /locus_tag="O23S_p01216"
     CDS             1363832..1364218
                     /product="hypothetical protein"
                     /transl_table=11
                     /locus_tag="O23S_p01216"
     gene            1364333..1365241
                     /locus_tag="O23S_p01217"
     CDS             1364333..1365241
                     /product="Transcriptional activator NhaR"
                     /transl_table=11
                     /locus_tag="O23S_p01217"
     gene            1365327..1365575
                     /locus_tag="O23S_p01218"
     CDS             1365327..1365575
                     /transl_table=11
                     /product="Succinate dehydrogenase flavin-adding protein,
                     antitoxin of CptAB toxin-antitoxin"
                     /locus_tag="O23S_p01218"
     gene            1365556..1365996
                     /locus_tag="O23S_p01219"
     CDS             1365556..1365996
                     /transl_table=11
                     /product="hypothetical protein"
                     /locus_tag="O23S_p01219"
     gene            complement(1366031..1367644)
                     /locus_tag="O23S_p01220c"
     CDS             complement(1366031..1367644)
                     /EC_number="1.4.3.16"
                     /transl_table=11
                     /product="L-aspartate oxidase (EC 1.4.3.16)"
                     /locus_tag="O23S_p01220c"
     gene            1367835..1368413
                     /locus_tag="O23S_p01221"
     CDS             1367835..1368413
                     /transl_table=11
                     /product="RNA polymerase sigma factor RpoE"
                     /locus_tag="O23S_p01221"
     gene            1368455..1369081
                     /locus_tag="O23S_p01222"
     CDS             1368455..1369081
                     /product="Sigma factor RpoE negative regulatory protein
                     RseA"
                     /transl_table=11
                     /locus_tag="O23S_p01222"
     gene            1369094..1370026
                     /locus_tag="O23S_p01223"
     CDS             1369094..1370026
                     /product="Sigma factor RpoE negative regulatory protein
                     RseB precursor"
                     /transl_table=11
                     /locus_tag="O23S_p01223"
     gene            1370037..1370510
                     /locus_tag="O23S_p01224"
     CDS             1370037..1370510
                     /product="Sigma factor RpoE regulatory protein RseC"
                     /transl_table=11
                     /locus_tag="O23S_p01224"
     gene            1370677..1372467
                     /locus_tag="O23S_p01225"
     CDS             1370677..1372467
                     /transl_table=11
                     /product="Translation elongation factor LepA"
                     /locus_tag="O23S_p01225"
     gene            1372651..1373568
                     /locus_tag="O23S_p01226"
     CDS             1372651..1373568
                     /product="Signal peptidase I (EC 3.4.21.89)"
                     /transl_table=11
                     /EC_number="3.4.21.89"
                     /locus_tag="O23S_p01226"
     gene            1373570..1374250
                     /locus_tag="O23S_p01227"
     CDS             1373570..1374250
                     /transl_table=11
                     /product="Ribonuclease III (EC 3.1.26.3)"
                     /EC_number="3.1.26.3"
                     /locus_tag="O23S_p01227"
     gene            1374247..1375263
                     /locus_tag="O23S_p01228"
     CDS             1374247..1375263
                     /product="GTP-binding protein Era"
                     /transl_table=11
                     /locus_tag="O23S_p01228"
     gene            1375292..1376002
                     /locus_tag="O23S_p01229"
     CDS             1375292..1376002
                     /transl_table=11
                     /product="DNA recombination and repair protein RecO"
                     /locus_tag="O23S_p01229"
     gene            1376073..1376810
                     /locus_tag="O23S_p01230"
     CDS             1376073..1376810
                     /EC_number="2.6.99.2"
                     /transl_table=11
                     /product="Pyridoxine 5'-phosphate synthase (EC 2.6.99.2)"
                     /locus_tag="O23S_p01230"
     gene            1376810..1377193
                     /locus_tag="O23S_p01231"
     CDS             1376810..1377193
                     /transl_table=11
                     /product="Holo-[acyl-carrier-protein] synthase (EC
                     2.7.8.7)"
                     /EC_number="2.7.8.7"
                     /locus_tag="O23S_p01231"
     gene            1377403..1377927
                     /locus_tag="O23S_p01232"
     CDS             1377403..1377927
                     /product="hypothetical protein"
                     /transl_table=11
                     /locus_tag="O23S_p01232"
     gene            complement(1378058..1379332)
                     /locus_tag="O23S_p01233c"
     CDS             complement(1378058..1379332)
                     /product="Putative membrane protein YfjD"
                     /transl_table=11
                     /locus_tag="O23S_p01233c"
     gene            complement(1379432..1380220)
                     /locus_tag="O23S_p01234c"
     CDS             complement(1379432..1380220)
                     /product="Inner membrane protein YpjD"
                     /transl_table=11
                     /locus_tag="O23S_p01234c"
     gene            1380510..1381883
                     /locus_tag="O23S_p01235"
     CDS             1380510..1381883
                     /product="Signal recognition particle protein Ffh"
                     /transl_table=11
                     /locus_tag="O23S_p01235"
     gene            1382101..1382352
                     /locus_tag="O23S_p01236"
     CDS             1382101..1382352
                     /product="SSU ribosomal protein S16p"
                     /transl_table=11
                     /locus_tag="O23S_p01236"
     gene            1382373..1382903
                     /locus_tag="O23S_p01237"
     CDS             1382373..1382903
                     /product="16S rRNA processing protein RimM"
                     /transl_table=11
                     /locus_tag="O23S_p01237"
     gene            1382919..1383665
                     /locus_tag="O23S_p01238"
     CDS             1382919..1383665
                     /product="tRNA (guanine(37)-N(1))-methyltransferase (EC
                     2.1.1.228)"
                     /transl_table=11
                     /EC_number="2.1.1.228"
                     /locus_tag="O23S_p01238"
     gene            1383700..1384053
                     /locus_tag="O23S_p01239"
     CDS             1383700..1384053
                     /product="LSU ribosomal protein L19p"
                     /transl_table=11
                     /locus_tag="O23S_p01239"
     gene            1384314..1385405
                     /locus_tag="O23S_p01240"
     CDS             1384314..1385405
                     /EC_number="2.5.1.54"
                     /product="2-keto-3-deoxy-D-arabino-heptulosonate-7-
                     phosphate synthase I alpha (EC 2.5.1.54)"
                     /transl_table=11
                     /locus_tag="O23S_p01240"
     gene            1385421..1386572
                     /locus_tag="O23S_p01241"
     CDS             1385421..1386572
                     /product="Chorismate mutase I (EC 5.4.99.5) /
                     Cyclohexadienyl dehydrogenase (EC 1.3.1.12)(EC 1.3.1.43)"
                     /transl_table=11
                     /EC_number="5.4.99.5"
                     /EC_number="1.3.1.12"
                     /locus_tag="O23S_p01241"
     gene            1386789..1388453
                     /locus_tag="O23S_p01242"
     CDS             1386789..1388453
                     /EC_number="1.7.99.1"
                     /transl_table=11
                     /product="Hydroxylamine reductase (EC 1.7.99.1)"
                     /locus_tag="O23S_p01242"
     gene            1388513..1389703
                     /locus_tag="O23S_p01243"
     CDS             1388513..1389703
                     /transl_table=11
                     /product="Flavodoxin reductases (ferredoxin-NADPH
                     reductases) family 1"
                     /locus_tag="O23S_p01243"
     gene            1389860..1390195
                     /locus_tag="O23S_p01244"
     CDS             1389860..1390195
                     /transl_table=11
                     /product="hypothetical protein"
                     /locus_tag="O23S_p01244"
     gene            1390239..1391534
                     /locus_tag="O23S_p01245"
     CDS             1390239..1391534
                     /product="Na+/H+ antiporter"
                     /transl_table=11
                     /locus_tag="O23S_p01245"
     gene            complement(1391709..1393703)
                     /locus_tag="O23S_p01246c"
     CDS             complement(1391709..1393703)
                     /product="Chorismate mutase I (EC 5.4.99.5) / Prephenate
                     dehydratase (EC 4.2.1.51) /
                     2-keto-3-deoxy-D-arabino-heptulosonate-7-phosphate
                     synthase I beta (EC 2.5.1.54)"
                     /transl_table=11
                     /EC_number="5.4.99.5"
                     /EC_number="4.2.1.51"
                     /EC_number="2.5.1.54"
                     /locus_tag="O23S_p01246c"
     gene            complement(1395483..1395839)
                     /locus_tag="O23S_p01247c"
     CDS             complement(1395483..1395839)
                     /transl_table=11
                     /product="Ribosome-associated inhibitor A"
                     /locus_tag="O23S_p01247c"
     gene            1396139..1396831
                     /locus_tag="O23S_p01248"
     CDS             1396139..1396831
                     /product="Cytochrome b561"
                     /transl_table=11
                     /locus_tag="O23S_p01248"
     gene            complement(1396905..1397354)
                     /locus_tag="O23S_p01249c"
     CDS             complement(1396905..1397354)
                     /product="Cytochrome c'"
                     /transl_table=11
                     /locus_tag="O23S_p01249c"
     gene            1397545..1397820
                     /locus_tag="O23S_p01250"
     CDS             1397545..1397820
                     /product="Transcriptional repressor protein TrpR"
                     /transl_table=11
                     /locus_tag="O23S_p01250"
     gene            complement(1397877..1398248)
                     /locus_tag="O23S_p01251c"
     CDS             complement(1397877..1398248)
                     /product="hypothetical protein"
                     /transl_table=11
                     /locus_tag="O23S_p01251c"
     gene            complement(1398486..1399142)
                     /locus_tag="O23S_p01252c"
     CDS             complement(1398486..1399142)
                     /product="FKBP-type peptidyl-prolyl cis-trans isomerase
                     SlyD (EC 5.2.1.8)"
                     /transl_table=11
                     /EC_number="5.2.1.8"
                     /locus_tag="O23S_p01252c"
     gene            1399782..1402250
                     /locus_tag="O23S_p01253"
     CDS             1399782..1402250
                     /EC_number="1.1.1.3"
                     /EC_number="2.7.2.4"
                     /transl_table=11
                     /product="Aspartokinase (EC 2.7.2.4) / Homoserine
                     dehydrogenase (EC 1.1.1.3)"
                     /locus_tag="O23S_p01253"
     gene            1402247..1403209
                     /locus_tag="O23S_p01254"
     CDS             1402247..1403209
                     /EC_number="2.7.1.39"
                     /product="Homoserine kinase (EC 2.7.1.39)"
                     /transl_table=11
                     /locus_tag="O23S_p01254"
     gene            1403280..1404563
                     /locus_tag="O23S_p01255"
     CDS             1403280..1404563
                     /EC_number="4.2.3.1"
                     /transl_table=11
                     /product="Threonine synthase (EC 4.2.3.1)"
                     /locus_tag="O23S_p01255"
     gene            1404938..1405141
                     /locus_tag="O23S_p01256"
     CDS             1404938..1405141
                     /product="hypothetical protein"
                     /transl_table=11
                     /locus_tag="O23S_p01256"
     gene            1405422..1406279
                     /locus_tag="O23S_p01257"
     CDS             1405422..1406279
                     /product="ABC transporter, substrate-binding protein
                     (cluster 3, basic aa/glutamine/opines)"
                     /transl_table=11
                     /locus_tag="O23S_p01257"
     gene            complement(1406431..1406571)
                     /locus_tag="O23S_p01258c"
     CDS             complement(1406431..1406571)
                     /transl_table=11
                     /product="hypothetical protein"
                     /locus_tag="O23S_p01258c"
     gene            1406626..1409910
                     /locus_tag="O23S_p01259"
     CDS             1406626..1409910
                     /transl_table=11
                     /product="Tricorn protease"
                     /locus_tag="O23S_p01259"
     gene            complement(1410017..1410457)
                     /locus_tag="O23S_p01260c"
     CDS             complement(1410017..1410457)
                     /transl_table=11
                     /product="hypothetical protein"
                     /locus_tag="O23S_p01260c"
     gene            complement(1410682..1411119)
                     /locus_tag="O23S_p01261c"
     CDS             complement(1410682..1411119)
                     /product="OsmC/Ohr family protein"
                     /transl_table=11
                     /locus_tag="O23S_p01261c"
     gene            complement(1411207..1411557)
                     /locus_tag="O23S_p01262c"
     CDS             complement(1411207..1411557)
                     /product="FIG016502: iron uptake protein"
                     /transl_table=11
                     /locus_tag="O23S_p01262c"
     gene            complement(1411554..1413224)
                     /locus_tag="O23S_p01263c"
     CDS             complement(1411554..1413224)
                     /transl_table=11
                     /product="FIG138928: iron-regulated membrane protein"
                     /locus_tag="O23S_p01263c"
     gene            complement(1413226..1413600)
                     /locus_tag="O23S_p01264c"
     CDS             complement(1413226..1413600)
                     /product="FIG024006: iron uptake protein"
                     /transl_table=11
                     /locus_tag="O23S_p01264c"
     gene            1414029..1415597
                     /locus_tag="O23S_p01265"
     CDS             1414029..1415597
                     /product="Methyl-accepting chemotaxis sensor/transducer
                     protein"
                     /transl_table=11
                     /locus_tag="O23S_p01265"
     gene            1415846..1416202
                     /locus_tag="O23S_p01266"
     CDS             1415846..1416202
                     /transl_table=11
                     /product="Ribosome-associated inhibitor A"
                     /locus_tag="O23S_p01266"
     gene            complement(1416296..1416946)
                     /locus_tag="O23S_p01267c"
     CDS             complement(1416296..1416946)
                     /transl_table=11
                     /product="Two-component transcriptional response
                     regulator, LuxR family"
                     /locus_tag="O23S_p01267c"
     gene            complement(1416977..1418140)
                     /locus_tag="O23S_p01268c"
     CDS             complement(1416977..1418140)
                     /transl_table=11
                     /product="sensor histidine kinase, putative"
                     /locus_tag="O23S_p01268c"
     gene            1418324..1418818
                     /locus_tag="O23S_p01269"
     CDS             1418324..1418818
                     /transl_table=11
                     /product="hypothetical protein"
                     /locus_tag="O23S_p01269"
     gene            1418834..1420498
                     /locus_tag="O23S_p01270"
     CDS             1418834..1420498
                     /product="Lignostilbene-alpha,beta-dioxygenase and related
                     enzymes"
                     /transl_table=11
                     /locus_tag="O23S_p01270"
     gene            complement(1420564..1421286)
                     /locus_tag="O23S_p01271c"
     CDS             complement(1420564..1421286)
                     /transl_table=11
                     /product="FIG007491: hypothetical protein YeeN"
                     /locus_tag="O23S_p01271c"
     gene            1421722..1423290
                     /locus_tag="O23S_p01272"
     CDS             1421722..1423290
                     /product="Methyl-accepting chemotaxis protein"
                     /transl_table=11
                     /locus_tag="O23S_p01272"
     gene            1423623..1423847
                     /locus_tag="O23S_p01273"
     CDS             1423623..1423847
                     /transl_table=11
                     /product="hypothetical protein"
                     /locus_tag="O23S_p01273"
     gene            complement(1424024..1424605)
                     /locus_tag="O23S_p01274c"
     CDS             complement(1424024..1424605)
                     /product="Transcriptional regulator, AcrR family"
                     /transl_table=11
                     /locus_tag="O23S_p01274c"
     gene            1424739..1425806
                     /locus_tag="O23S_p01275"
     CDS             1424739..1425806
                     /transl_table=11
                     /product="NADH-dependent flavin oxidoreductase, Oye
                     family"
                     /locus_tag="O23S_p01275"
     gene            complement(1425878..1428295)
                     /locus_tag="O23S_p01276c"
     CDS             complement(1425878..1428295)
                     /transl_table=11
                     /product="ATP-dependent protease La (EC 3.4.21.53) Type
                     II"
                     /EC_number="3.4.21.53"
                     /locus_tag="O23S_p01276c"
     gene            1428463..1428582
                     /locus_tag="O23S_p01277"
     CDS             1428463..1428582
                     /transl_table=11
                     /product="hypothetical protein"
                     /locus_tag="O23S_p01277"
     gene            1428815..1431535
                     /locus_tag="O23S_p01278"
     CDS             1428815..1431535
                     /transl_table=11
                     /product="GGDEF domain protein"
                     /locus_tag="O23S_p01278"
     gene            1431691..1432929
                     /locus_tag="O23S_p01279"
     CDS             1431691..1432929
                     /transl_table=11
                     /product="ATP-dependent RNA helicase VCA0768"
                     /locus_tag="O23S_p01279"
     gene            complement(1433348..1433542)
                     /locus_tag="O23S_p01280c"
     CDS             complement(1433348..1433542)
                     /transl_table=11
                     /product="hypothetical protein"
                     /locus_tag="O23S_p01280c"
     gene            complement(1433542..1434033)
                     /locus_tag="O23S_p01281c"
     CDS             complement(1433542..1434033)
                     /transl_table=11
                     /product="tmRNA-binding protein SmpB"
                     /locus_tag="O23S_p01281c"
     gene            1434143..1434274
                     /locus_tag="O23S_p01282"
     CDS             1434143..1434274
                     /transl_table=11
                     /product="hypothetical protein"
                     /locus_tag="O23S_p01282"
     gene            1434312..1434749
                     /locus_tag="O23S_p01283"
     CDS             1434312..1434749
                     /transl_table=11
                     /product="Ribosome association toxin RatA"
                     /locus_tag="O23S_p01283"
     gene            1434739..1435071
                     /locus_tag="O23S_p01284"
     CDS             1434739..1435071
                     /product="UPF0125 protein RatB"
                     /transl_table=11
                     /locus_tag="O23S_p01284"
     gene            complement(1435161..1435685)
                     /locus_tag="O23S_p01285c"
     CDS             complement(1435161..1435685)
                     /transl_table=11
                     /product="Outer membrane beta-barrel assembly protein
                     BamE"
                     /locus_tag="O23S_p01285c"
     gene            1436082..1436873
                     /locus_tag="O23S_p01286"
     CDS             1436082..1436873
                     /transl_table=11
                     /product="Uroporphyrin-III C/tetrapyrrole
                     (Corrin/Porphyrin) methyltransferase"
                     /locus_tag="O23S_p01286"
     gene            1436932..1437144
                     /locus_tag="O23S_p01287"
     CDS             1436932..1437144
                     /transl_table=11
                     /product="hypothetical protein"
                     /locus_tag="O23S_p01287"
     gene            1437208..1438065
                     /locus_tag="O23S_p01288"
     CDS             1437208..1438065
                     /transl_table=11
                     /product="hypothetical protein"
                     /locus_tag="O23S_p01288"
     gene            1438082..1438948
                     /locus_tag="O23S_p01289"
     CDS             1438082..1438948
                     /transl_table=11
                     /product="GGDEF domain protein"
                     /locus_tag="O23S_p01289"
     gene            1439278..1441047
                     /locus_tag="O23S_p01290"
     CDS             1439278..1441047
                     /transl_table=11
                     /product="Inner membrane protein, KefB/KefC family"
                     /locus_tag="O23S_p01290"
     gene            complement(1441140..1443581)
                     /locus_tag="O23S_p01291c"
     CDS             complement(1441140..1443581)
                     /product="Ferrichrome-iron receptor"
                     /transl_table=11
                     /locus_tag="O23S_p01291c"
     gene            1444442..1446091
                     /locus_tag="O23S_p01292"
     CDS             1444442..1446091
                     /product="Malate synthase (EC 2.3.3.9)"
                     /transl_table=11
                     /EC_number="2.3.3.9"
                     /locus_tag="O23S_p01292"
     gene            1446231..1447556
                     /locus_tag="O23S_p01293"
     CDS             1446231..1447556
                     /transl_table=11
                     /product="Isocitrate lyase (EC 4.1.3.1)"
                     /EC_number="4.1.3.1"
                     /locus_tag="O23S_p01293"
     gene            1447995..1448459
                     /locus_tag="O23S_p01294"
     CDS             1447995..1448459
                     /transl_table=11
                     /product="cytosolic long-chain acyl-CoA thioester
                     hydrolase family protein"
                     /locus_tag="O23S_p01294"
     gene            complement(1448540..1448746)
                     /locus_tag="O23S_p01295c"
     CDS             complement(1448540..1448746)
                     /transl_table=11
                     /product="hypothetical protein"
                     /locus_tag="O23S_p01295c"
     gene            1448808..1448942
                     /locus_tag="O23S_p01296"
     CDS             1448808..1448942
                     /product="hypothetical protein"
                     /transl_table=11
                     /locus_tag="O23S_p01296"
     gene            complement(1449035..1449400)
                     /locus_tag="O23S_p01297c"
     CDS             complement(1449035..1449400)
                     /transl_table=11
                     /product="hypothetical protein"
                     /locus_tag="O23S_p01297c"
     gene            complement(1450251..1451399)
                     /locus_tag="O23S_p01298c"
     CDS             complement(1450251..1451399)
                     /EC_number="1.1.1.1"
                     /product="Alcohol dehydrogenase (EC 1.1.1.1)"
                     /transl_table=11
                     /locus_tag="O23S_p01298c"
     gene            1451561..1451680
                     /locus_tag="O23S_p01299"
     CDS             1451561..1451680
                     /product="hypothetical protein"
                     /transl_table=11
                     /locus_tag="O23S_p01299"
     gene            1451999..1452604
                     /locus_tag="O23S_p01300"
     CDS             1451999..1452604
                     /product="Transcriptional regulator BetI, TetR family"
                     /transl_table=11
                     /locus_tag="O23S_p01300"
     gene            1452595..1454058
                     /locus_tag="O23S_p01301"
     CDS             1452595..1454058
                     /transl_table=11
                     /product="Betaine aldehyde dehydrogenase (EC 1.2.1.8)"
                     /EC_number="1.2.1.8"
                     /locus_tag="O23S_p01301"
     gene            1454068..1455753
                     /locus_tag="O23S_p01302"
[truncated: 7,508,675 more chars]
