# Supplementary material for: Genomic Analysis of Shewanella sp. O23S—The Natural Host of the pSheB Plasmid Carrying Genes for Arsenic Resistance and Dissimilatory Reduction
Source: Int J Mol Sci. 2019 Feb 26;20(5):1018. doi: 10.3390/ijms20051018 (PMC6429310; doi:10.3390/ijms20051018)
Supplement: Supplementary file 1 [file ijms-20-01018-s001.zip › Appendix B/O23S_pSheA.gbk]

LOCUS       22.89_rc              111800 bp    DNA     linear       28-WRZ-2018
COMMENT     Sequence '22.89-rc' generated by SeqNinja on 2018-09-28 at 09:08:10 CEST.
            Equivalent SeqNinja expression:
            ~("C:\Users\WU PASS\Desktop\pSheA final\pSheA_v1.gb"#"22.89")
FEATURES             Location/Qualifiers
     gene            1..942
                     /locus_tag="pSheA_00001"
     CDS             1..942
                     /product="hypothetical protein"
                     /transl_table=11
                     /protein_id="pSheA_00001"
     gene            1643..2713
                     /locus_tag="pSheA_00002"
     CDS             1643..2713
                     /product="hypothetical protein"
                     /transl_table=11
                     /protein_id="pSheA_00002"
     gene            3453..4502
                     /locus_tag="pSheA_00003"
     CDS             3453..4502
                     /product="RepB family plasmid replication initiator
                     protein"
                     /transl_table=11
                     /protein_id="pSheA_00003"
     gene            complement(4530..4733)
                     /locus_tag="pSheA_00004c"
     CDS             complement(4530..4733)
                     /product="hypothetical protein"
                     /transl_table=11
                     /protein_id="pSheA_00004c"
     gene            4828..5370
                     /locus_tag="pSheA_00005"
     CDS             4828..5370
                     /product="hypothetical protein"
                     /transl_table=11
                     /protein_id="pSheA_00005"
     gene            complement(5358..6452)
                     /locus_tag="pSheA_00006c"
     CDS             complement(5358..6452)
                     /product="hypothetical protein"
                     /note="integrase"
                     /transl_table=11
                     /protein_id="pSheA_00006c"
     gene            complement(6449..6781)
                     /locus_tag="pSheA_00007c"
     CDS             complement(6449..6781)
                     /product="hypothetical protein"
                     /transl_table=11
                     /protein_id="pSheA_00007c"
     gene            7085..7393
                     /locus_tag="pSheA_00008"
     CDS             7085..7393
                     /transl_table=11
                     /product="hypothetical protein"
                     /protein_id="pSheA_00008"
     gene            7493..7849
                     /locus_tag="pSheA_00009"
     CDS             7493..7849
                     /product="hypothetical protein"
                     /transl_table=11
                     /protein_id="pSheA_00009"
     gene            7846..9516
                     /locus_tag="pSheA_00010"
     CDS             7846..9516
                     /product="DEAD/DEAH box helicase"
                     /transl_table=11
                     /protein_id="pSheA_00010"
     gene            9829..10419
                     /locus_tag="pSheA_00011"
     CDS             9829..10419
                     /product="hypothetical protein"
                     /transl_table=11
                     /protein_id="pSheA_00011"
     gene            10482..10979
                     /locus_tag="pSheA_00012"
     CDS             10482..10979
                     /transl_table=11
                     /product="hypothetical protein"
                     /note="secreted protein of unknown function"
                     /protein_id="pSheA_00012"
     gene            11163..11552
                     /locus_tag="pSheA_00013"
     CDS             11163..11552
                     /product="hypothetical protein"
                     /transl_table=11
                     /protein_id="pSheA_00013"
     gene            complement(11622..13100)
                     /locus_tag="pSheA_00014c"
     CDS             complement(11622..13100)
                     /product="hypothetical protein"
                     /transl_table=11
                     /protein_id="pSheA_00014c"
     gene            13355..14038
                     /locus_tag="pSheA_00015"
     CDS             13355..14038
                     /transl_table=11
                     /product="hypothetical protein"
                     /protein_id="pSheA_00015"
     gene            14106..14855
                     /locus_tag="pSheA_00016"
     CDS             14106..14855
                     /transl_table=11
                     /product="hypothetical protein"
                     /note="putative secreted protein"
                     /protein_id="pSheA_00016"
     gene            14855..16405
                     /locus_tag="pSheA_00017"
     CDS             14855..16405
                     /transl_table=11
                     /product="hypothetical protein"
                     /note="lipoprotein"
                     /protein_id="pSheA_00017"
     gene            16418..17641
                     /locus_tag="pSheA_00018"
     CDS             16418..17641
                     /transl_table=11
                     /product="hypothetical protein"
                     /protein_id="pSheA_00018"
     gene            17657..18409
                     /locus_tag="pSheA_00019"
     CDS             17657..18409
                     /product="hypothetical protein"
                     /transl_table=11
                     /protein_id="pSheA_00019"
     gene            18418..20043
                     /locus_tag="pSheA_00020"
     CDS             18418..20043
                     /transl_table=11
                     /product="hypothetical protein"
                     /protein_id="pSheA_00020"
     gene            20060..21178
                     /locus_tag="pSheA_00021"
     CDS             20060..21178
                     /transl_table=11
                     /product="hypothetical protein"
                     /protein_id="pSheA_00021"
     gene            21322..21744
                     /locus_tag="pSheA_00022"
     CDS             21322..21744
                     /product="prepilin-type N-terminal cleavage/methylation
                     domain-containing protein"
                     /transl_table=11
                     /protein_id="pSheA_00022"
     gene            21834..22391
                     /locus_tag="pSheA_00023"
     CDS             21834..22391
                     /product="hypothetical protein"
                     /transl_table=11
                     /protein_id="pSheA_00023"
     gene            22504..25287
                     /locus_tag="pSheA_00024"
     CDS             22504..25287
                     /product="hypothetical protein"
                     /transl_table=11
                     /protein_id="pSheA_00024"
     gene            25344..26534
                     /locus_tag="pSheA_00025"
     CDS             25344..26534
                     /transl_table=11
                     /product="GlyGly-CTERM sorting domain-containing protein"
                     /protein_id="pSheA_00025"
     gene            27128..28591
                     /locus_tag="pSheA_00026"
     CDS             27128..28591
                     /transl_table=11
                     /product="PcfJ-like protein"
                     /protein_id="pSheA_00026"
     gene            28607..29197
                     /locus_tag="pSheA_00027"
     CDS             28607..29197
                     /transl_table=11
                     /product="hypothetical protein"
                     /protein_id="pSheA_00027"
     gene            29396..29719
                     /locus_tag="pSheA_00028"
     CDS             29396..29719
                     /product="hypothetical protein"
                     /transl_table=11
                     /protein_id="pSheA_00028"
     gene            29890..30027
                     /locus_tag="pSheA_00029"
     CDS             29890..30027
                     /product="hypothetical protein"
                     /transl_table=11
                     /protein_id="pSheA_00029"
     gene            complement(29985..30152)
                     /locus_tag="pSheA_00030c"
     CDS             complement(29985..30152)
                     /transl_table=11
                     /product="hypothetical protein"
                     /protein_id="pSheA_00030c"
     gene            complement(30179..30790)
                     /locus_tag="pSheA_00031c"
     CDS             complement(30179..30790)
                     /transl_table=11
                     /product="bacteriophage CI repressor"
                     /protein_id="pSheA_00031c"
     gene            31093..31350
                     /locus_tag="pSheA_00032"
     CDS             31093..31350
                     /transl_table=11
                     /product="hypothetical protein"
                     /protein_id="pSheA_00032"
     gene            31384..31956
                     /locus_tag="pSheA_00033"
     CDS             31384..31956
                     /transl_table=11
                     /product="hypothetical protein"
                     /protein_id="pSheA_00033"
     gene            31969..32265
                     /locus_tag="pSheA_00034"
     CDS             31969..32265
                     /product="hypothetical protein"
                     /transl_table=11
                     /protein_id="pSheA_00034"
     gene            32267..32467
                     /locus_tag="pSheA_00035"
     CDS             32267..32467
                     /transl_table=11
                     /product="hypothetical protein"
                     /protein_id="pSheA_00035"
     gene            32603..32926
                     /locus_tag="pSheA_00036"
     CDS             32603..32926
                     /transl_table=11
                     /product="hypothetical protein"
                     /protein_id="pSheA_00036"
     gene            complement(33139..33345)
                     /locus_tag="pSheA_00037c"
     CDS             complement(33139..33345)
                     /transl_table=11
                     /product="hypothetical protein"
                     /protein_id="pSheA_00037c"
     gene            33596..33784
                     /locus_tag="pSheA_00038"
     CDS             33596..33784
                     /product="hypothetical protein"
                     /transl_table=11
                     /protein_id="pSheA_00038"
     gene            33869..34009
                     /locus_tag="pSheA_00039"
     CDS             33869..34009
                     /transl_table=11
                     /product="hypothetical protein"
                     /protein_id="pSheA_00039"
     gene            34077..34259
                     /locus_tag="pSheA_00040"
     CDS             34077..34259
                     /transl_table=11
                     /product="hypothetical protein"
                     /protein_id="pSheA_00040"
     gene            34303..34791
                     /locus_tag="pSheA_00041"
     CDS             34303..34791
                     /transl_table=11
                     /product="hypothetical protein"
                     /note="exported"
                     /protein_id="pSheA_00041"
     gene            34829..35020
                     /locus_tag="pSheA_00042"
     CDS             34829..35020
                     /transl_table=11
                     /product="hypothetical protein"
                     /protein_id="pSheA_00042"
     gene            35150..35455
                     /locus_tag="pSheA_00043"
     CDS             35150..35455
                     /product="hypothetical protein"
                     /transl_table=11
                     /protein_id="pSheA_00043"
     gene            35442..35705
                     /locus_tag="pSheA_00044"
     CDS             35442..35705
                     /transl_table=11
                     /product="hypothetical protein"
                     /protein_id="pSheA_00044"
     gene            35717..36007
                     /locus_tag="pSheA_00045"
     CDS             35717..36007
                     /transl_table=11
                     /product="hypothetical protein"
                     /protein_id="pSheA_00045"
     gene            36017..36298
                     /locus_tag="pSheA_00046"
     CDS             36017..36298
                     /transl_table=11
                     /product="hypothetical protein"
                     /protein_id="pSheA_00046"
     gene            36319..36795
                     /locus_tag="pSheA_00047"
     CDS             36319..36795
                     /transl_table=11
                     /product="hypothetical protein"
                     /protein_id="pSheA_00047"
     gene            36815..37078
                     /locus_tag="pSheA_00048"
     CDS             36815..37078
                     /product="hypothetical protein"
                     /transl_table=11
                     /protein_id="pSheA_00048"
     gene            37109..37336
                     /locus_tag="pSheA_00049"
     CDS             37109..37336
                     /product="hypothetical protein"
                     /transl_table=11
                     /protein_id="pSheA_00049"
     gene            37352..37888
                     /locus_tag="pSheA_00050"
     CDS             37352..37888
                     /transl_table=11
                     /product="hypothetical protein"
                     /protein_id="pSheA_00050"
     gene            37875..38072
                     /locus_tag="pSheA_00051"
     CDS             37875..38072
                     /transl_table=11
                     /product="hypothetical protein"
                     /protein_id="pSheA_00051"
     gene            38102..38347
                     /locus_tag="pSheA_00052"
     CDS             38102..38347
                     /product="antirestriction protein ArdR"
                     /transl_table=11
                     /protein_id="pSheA_00052"
     gene            38359..38721
                     /locus_tag="pSheA_00053"
     CDS             38359..38721
                     /transl_table=11
                     /product="hypothetical protein"
                     /protein_id="pSheA_00053"
     gene            38826..39038
                     /locus_tag="pSheA_00054"
     CDS             38826..39038
                     /product="hypothetical protein"
                     /transl_table=11
                     /protein_id="pSheA_00054"
     gene            39032..39277
                     /locus_tag="pSheA_00055"
     CDS             39032..39277
                     /product="hypothetical protein"
                     /transl_table=11
                     /protein_id="pSheA_00055"
     gene            39297..39665
                     /locus_tag="pSheA_00056"
     CDS             39297..39665
                     /product="hypothetical protein"
                     /transl_table=11
                     /protein_id="pSheA_00056"
     gene            39816..40100
                     /locus_tag="pSheA_00057"
     CDS             39816..40100
                     /transl_table=11
                     /product="hypothetical protein"
                     /protein_id="pSheA_00057"
     gene            40129..40668
                     /locus_tag="pSheA_00058"
     CDS             40129..40668
                     /transl_table=11
                     /product="hypothetical protein"
                     /protein_id="pSheA_00058"
     gene            40693..40914
                     /locus_tag="pSheA_00059"
     CDS             40693..40914
                     /product="hypothetical protein"
                     /transl_table=11
                     /note="efflux RND transporter permease subunit"
                     /protein_id="pSheA_00059"
     gene            40936..41151
                     /locus_tag="pSheA_00060"
     CDS             40936..41151
                     /product="hypothetical protein"
                     /transl_table=11
                     /protein_id="pSheA_00060"
     gene            41179..41439
                     /locus_tag="pSheA_00061"
     CDS             41179..41439
                     /transl_table=11
                     /product="antirestriction protein ArdR"
                     /protein_id="pSheA_00061"
     gene            41442..41789
                     /locus_tag="pSheA_00062"
     CDS             41442..41789
                     /transl_table=11
                     /product="hypothetical protein"
                     /protein_id="pSheA_00062"
     gene            41805..42050
                     /locus_tag="pSheA_00063"
     CDS             41805..42050
                     /transl_table=11
                     /product="hypothetical protein"
                     /protein_id="pSheA_00063"
     gene            42074..42361
                     /locus_tag="pSheA_00064"
     CDS             42074..42361
                     /product="hypothetical protein"
                     /transl_table=11
                     /protein_id="pSheA_00064"
     gene            42443..42838
                     /locus_tag="pSheA_00065"
     CDS             42443..42838
                     /product="hypothetical protein"
                     /transl_table=11
                     /protein_id="pSheA_00065"
     gene            42880..43107
                     /locus_tag="pSheA_00066"
     CDS             42880..43107
                     /product="hypothetical protein"
                     /transl_table=11
                     /protein_id="pSheA_00066"
     gene            43141..43392
                     /locus_tag="pSheA_00067"
     CDS             43141..43392
                     /product="hypothetical protein"
                     /transl_table=11
                     /protein_id="pSheA_00067"
     gene            43431..43736
                     /locus_tag="pSheA_00068"
     CDS             43431..43736
                     /transl_table=11
                     /product="hypothetical protein"
                     /protein_id="pSheA_00068"
     gene            43726..44136
                     /locus_tag="pSheA_00069"
     CDS             43726..44136
                     /product="hypothetical protein"
                     /transl_table=11
                     /protein_id="pSheA_00069"
     gene            44231..44587
                     /locus_tag="pSheA_00070"
     CDS             44231..44587
                     /transl_table=11
                     /product="hypothetical protein"
                     /protein_id="pSheA_00070"
     gene            44600..44839
                     /locus_tag="pSheA_00071"
     CDS             44600..44839
                     /transl_table=11
                     /product="hypothetical protein"
                     /protein_id="pSheA_00071"
     gene            44911..45375
                     /locus_tag="pSheA_00072"
     CDS             44911..45375
                     /product="hypothetical protein"
                     /transl_table=11
                     /protein_id="pSheA_00072"
     gene            45599..46459
                     /locus_tag="pSheA_00073"
     CDS             45599..46459
                     /transl_table=11
                     /product="hypothetical protein"
                     /protein_id="pSheA_00073"
     gene            46645..48507
                     /locus_tag="pSheA_00074"
     CDS             46645..48507
                     /product="hypothetical protein"
                     /transl_table=11
                     /protein_id="pSheA_00074"
     gene            48550..48852
                     /locus_tag="pSheA_00075"
     CDS             48550..48852
                     /transl_table=11
                     /product="hypothetical protein"
                     /protein_id="pSheA_00075"
     gene            48958..49287
                     /locus_tag="pSheA_00076"
     CDS             48958..49287
                     /transl_table=11
                     /product="hypothetical protein"
                     /protein_id="pSheA_00076"
     gene            49586..49771
                     /locus_tag="pSheA_00077"
     CDS             49586..49771
                     /product="hypothetical protein"
                     /transl_table=11
                     /protein_id="pSheA_00077"
     gene            49853..50974
                     /locus_tag="pSheA_00078"
     CDS             49853..50974
                     /product="DNA sulfur modification protein"
                     /transl_table=11
                     /protein_id="pSheA_00078"
     gene            51027..51221
                     /locus_tag="pSheA_00079"
     CDS             51027..51221
                     /transl_table=11
                     /product="hypothetical protein"
                     /protein_id="pSheA_00079"
     gene            51259..51909
                     /locus_tag="pSheA_00080"
     CDS             51259..51909
                     /transl_table=11
                     /product="hypothetical protein"
                     /protein_id="pSheA_00080"
     gene            51921..52343
                     /locus_tag="pSheA_00081"
     CDS             51921..52343
                     /product="hypothetical protein"
                     /transl_table=11
                     /protein_id="pSheA_00081"
     gene            52370..53590
                     /locus_tag="pSheA_00082"
     CDS             52370..53590
                     /product="hypothetical protein"
                     /transl_table=11
                     /protein_id="pSheA_00082"
     gene            53622..53804
                     /locus_tag="pSheA_00083"
     CDS             53622..53804
                     /product="hypothetical protein"
                     /transl_table=11
                     /protein_id="pSheA_00083"
     gene            53801..54073
                     /locus_tag="pSheA_00084"
     CDS             53801..54073
                     /product="hypothetical protein"
                     /transl_table=11
                     /protein_id="pSheA_00084"
     gene            54345..54554
                     /locus_tag="pSheA_00085"
     CDS             54345..54554
                     /transl_table=11
                     /product="hypothetical protein"
                     /protein_id="pSheA_00085"
     gene            54682..54861
                     /locus_tag="pSheA_00086"
     CDS             54682..54861
                     /product="hypothetical protein"
                     /transl_table=11
                     /protein_id="pSheA_00086"
     gene            54899..55186
                     /locus_tag="pSheA_00087"
     CDS             54899..55186
                     /transl_table=11
                     /product="hypothetical protein"
                     /protein_id="pSheA_00087"
     gene            55334..56476
                     /locus_tag="pSheA_00088"
     CDS             55334..56476
                     /transl_table=11
                     /product="GIY-YIG nuclease family protein"
                     /protein_id="pSheA_00088"
     gene            56633..58051
                     /locus_tag="pSheA_00089"
     CDS             56633..58051
                     /transl_table=11
                     /product="DNA cytosine methyltransferase"
                     /protein_id="pSheA_00089"
     gene            58350..59543
                     /locus_tag="pSheA_00090"
     CDS             58350..59543
                     /transl_table=11
                     /product="plasmid partition protein A"
                     /protein_id="pSheA_00090"
     gene            59543..60451
                     /locus_tag="pSheA_00091"
     CDS             59543..60451
                     /product="plasmid partition protein B"
                     /transl_table=11
                     /protein_id="pSheA_00091"
     gene            60521..60655
                     /locus_tag="pSheA_00092"
     CDS             60521..60655
                     /product="hypothetical protein"
                     /transl_table=11
                     /protein_id="pSheA_00092"
     gene            60856..62172
                     /locus_tag="pSheA_00093"
     CDS             60856..62172
                     /transl_table=11
                     /product="hypothetical protein"
                     /protein_id="pSheA_00093"
     gene            complement(62341..63081)
                     /locus_tag="pSheA_00094c"
     CDS             complement(62341..63081)
                     /product="hypothetical protein"
                     /transl_table=11
                     /protein_id="pSheA_00094c"
     gene            complement(63098..63559)
                     /locus_tag="pSheA_00095c"
     CDS             complement(63098..63559)
                     /product="hypothetical protein"
                     /transl_table=11
                     /protein_id="pSheA_00095c"
     gene            63711..64991
                     /locus_tag="pSheA_00096"
     CDS             63711..64991
                     /product="dbifunctional diguanylate
                     cyclase/phosphodiesterase"
                     /transl_table=11
                     /protein_id="pSheA_00096"
     gene            complement(65058..66245)
                     /locus_tag="pSheA_00097c"
     CDS             complement(65058..66245)
                     /transl_table=11
                     /product="hypothetical protein"
                     /protein_id="pSheA_00097c"
     gene            66258..66419
                     /locus_tag="pSheA_00098"
     CDS             66258..66419
                     /product="hypothetical protein"
                     /transl_table=11
                     /protein_id="pSheA_00098"
     gene            66443..67357
                     /locus_tag="pSheA_00099"
     CDS             66443..67357
                     /product="ParA family protein"
                     /transl_table=11
                     /protein_id="pSheA_00099"
     gene            67376..68635
                     /locus_tag="pSheA_00100"
     CDS             67376..68635
                     /transl_table=11
                     /product="parB-like partition protein"
                     /protein_id="pSheA_00100"
     gene            68635..69069
                     /locus_tag="pSheA_00101"
     CDS             68635..69069
                     /product="hypothetical protein"
                     /transl_table=11
                     /protein_id="pSheA_00101"
     gene            69047..70516
                     /locus_tag="pSheA_00102"
     CDS             69047..70516
                     /transl_table=11
                     /product="hypothetical protein"
                     /protein_id="pSheA_00102"
     gene            70656..71948
                     /locus_tag="pSheA_00103"
     CDS             70656..71948
                     /transl_table=11
                     /product="hypothetical protein"
                     /protein_id="pSheA_00103"
     gene            71950..72270
                     /locus_tag="pSheA_00104"
     CDS             71950..72270
                     /transl_table=11
                     /product="restriction endonuclease"
                     /protein_id="pSheA_00104"
     gene            72353..74167
                     /locus_tag="pSheA_00105"
     CDS             72353..74167
                     /product="DNA topoisomerase III"
                     /EC_number="5.99.1.2"
                     /transl_table=11
                     /protein_id="pSheA_00105"
     gene            74179..74577
                     /locus_tag="pSheA_00106"
     CDS             74179..74577
                     /product="hypothetical protein"
                     /transl_table=11
                     /protein_id="pSheA_00106"
     gene            74683..75495
                     /locus_tag="pSheA_00107"
     CDS             74683..75495
                     /product="conjugative transfer protein TraP"
                     /transl_table=11
                     /protein_id="pSheA_00107"
     gene            75476..75802
                     /locus_tag="pSheA_00108"
     CDS             75476..75802
                     /transl_table=11
                     /product="hypothetical protein"
                     /protein_id="pSheA_00108"
     gene            75814..76530
                     /locus_tag="pSheA_00109"
     CDS             75814..76530
                     /transl_table=11
                     /product="hypothetical protein"
                     /protein_id="pSheA_00109"
     gene            76530..77072
                     /locus_tag="pSheA_00110"
     CDS             76530..77072
                     /transl_table=11
                     /product="lytic transglycosylase"
                     /protein_id="pSheA_00110"
     gene            77036..77593
                     /locus_tag="pSheA_00111"
     CDS             77036..77593
                     /transl_table=11
                     /product="hypothetical protein"
                     /note="DUF2859 domain-containing protein"
                     /protein_id="pSheA_00111"
     gene            77593..79746
                     /locus_tag="pSheA_00112"
     CDS             77593..79746
                     /transl_table=11
                     /product="conjugative coupling factor TraD"
                     /protein_id="pSheA_00112"
     gene            79746..80444
                     /locus_tag="pSheA_00113"
     CDS             79746..80444
                     /product="hypothetical protein"
                     /note="DUF4400 domain-containing protein"
                     /transl_table=11
                     /protein_id="pSheA_00113"
     gene            80529..80867
                     /locus_tag="pSheA_00114"
     CDS             80529..80867
                     /product="hypothetical protein"
                     /transl_table=11
                     /protein_id="pSheA_00114"
     gene            80870..81154
                     /locus_tag="pSheA_00115"
     CDS             80870..81154
                     /product="hypothetical protein"
                     /transl_table=11
                     /note="putative integrating conjugative element protein"
                     /protein_id="pSheA_00115"
     gene            81198..81581
                     /locus_tag="pSheA_00116"
     CDS             81198..81581
                     /product="hypothetical protein"
                     /transl_table=11
                     /protein_id="pSheA_00116"
     gene            81588..81956
                     /locus_tag="pSheA_00117"
     CDS             81588..81956
                     /product="hypothetical protein"
                     /note="DUF3487 family protein"
                     /transl_table=11
                     /protein_id="pSheA_00117"
     gene            81960..82598
                     /locus_tag="pSheA_00118"
     CDS             81960..82598
                     /transl_table=11
                     /product="membrane protein"
                     /note="DUF2895 family protein"
                     /protein_id="pSheA_00118"
     gene            82816..85122
                     /locus_tag="pSheA_00119"
     CDS             82816..85122
                     /product="ATP-binding protein"
                     /transl_table=11
                     /protein_id="pSheA_00119"
     gene            85257..86024
                     /locus_tag="pSheA_00120"
     CDS             85257..86024
                     /product="hypothetical protein"
                     /transl_table=11
                     /protein_id="pSheA_00120"
     gene            86024..87469
                     /locus_tag="pSheA_00121"
     CDS             86024..87469
                     /product="integrating conjugative element protein"
                     /note="TIGR03752 family"
                     /transl_table=11
                     /protein_id="pSheA_00121"
     gene            87466..87819
                     /locus_tag="pSheA_00122"
     CDS             87466..87819
                     /product="hypothetical protein"
                     /transl_table=11
                     /protein_id="pSheA_00122"
     gene            87821..90844
                     /locus_tag="pSheA_00123"
     CDS             87821..90844
                     /product="conjugative transfer ATPase"
                     /transl_table=11
                     /protein_id="pSheA_00123"
     gene            complement(90895..91212)
                     /locus_tag="pSheA_00124c"
     CDS             complement(90895..91212)
                     /product="hypothetical protein"
                     /note="carboxynorspermidine decarboxylase"
                     /transl_table=11
                     /protein_id="pSheA_00124c"
     gene            91358..91801
                     /locus_tag="pSheA_00125"
     CDS             91358..91801
                     /product="hypothetical protein"
                     /transl_table=11
                     /note="putative SGNH/GDSL hydrolase family protein"
                     /protein_id="pSheA_00125"
     gene            91798..92904
                     /locus_tag="pSheA_00126"
     CDS             91798..92904
                     /transl_table=11
                     /product="integrating conjugative element protein"
                     /note="TIGR03756 family"
                     /protein_id="pSheA_00126"
     gene            92908..94245
                     /locus_tag="pSheA_00127"
     CDS             92908..94245
                     /product="integrating conjugative element protein"
                     /transl_table=11
                     /protein_id="pSheA_00127"
     gene            94254..94592
                     /locus_tag="pSheA_00128"
     CDS             94254..94592
                     /transl_table=11
                     /product="hypothetical protein"
                     /note="ammonium/methylammonium permease"
                     /protein_id="pSheA_00128"
     gene            94623..96377
                     /locus_tag="pSheA_00129"
     CDS             94623..96377
                     /transl_table=11
                     /product="hypothetical protein"
                     /protein_id="pSheA_00129"
     gene            96686..96943
                     /locus_tag="pSheA_00130"
     CDS             96686..96943
                     /transl_table=11
                     /product="hypothetical protein"
                     /note="N-acetyltransferase"
                     /protein_id="pSheA_00130"
     gene            97494..97769
                     /locus_tag="pSheA_00131"
     CDS             97494..97769
                     /product="hypothetical protein"
                     /transl_table=11
                     /protein_id="pSheA_00131"
     gene            97857..98360
                     /locus_tag="pSheA_00132"
     CDS             97857..98360
                     /transl_table=11
                     /product="hypothetical protein"
                     /note="SOS response-associated peptidase"
                     /protein_id="pSheA_00132"
     gene            98544..99197
                     /locus_tag="pSheA_00133"
     CDS             98544..99197
                     /product="resolvase"
                     /transl_table=11
                     /protein_id="pSheA_00133"
     gene            99424..99645
                     /locus_tag="pSheA_00134"
     CDS             99424..99645
                     /product="hypothetical protein"
                     /transl_table=11
                     /protein_id="pSheA_00134"
     gene            99797..100318
                     /locus_tag="pSheA_00135"
     CDS             99797..100318
                     /product="hypothetical protein"
                     /transl_table=11
                     /protein_id="pSheA_00135"
     gene            100447..101832
                     /locus_tag="pSheA_00136"
     CDS             100447..101832
                     /product="hypothetical protein"
                     /note="DUF3560 domain-containing protein"
                     /transl_table=11
                     /protein_id="pSheA_00136"
     gene            102035..102619
                     /locus_tag="pSheA_00137"
     CDS             102035..102619
                     /product="methyltransferase type 11"
                     /transl_table=11
                     /protein_id="pSheA_00137"
     gene            102701..103081
                     /locus_tag="pSheA_00138"
     CDS             102701..103081
                     /transl_table=11
                     /product="N-acetyltransferase"
                     /protein_id="pSheA_00138"
     gene            103174..103413
                     /locus_tag="pSheA_00139"
     CDS             103174..103413
                     /transl_table=11
                     /product="hypothetical protein"
                     /protein_id="pSheA_00139"
     gene            103570..103824
                     /locus_tag="pSheA_00140"
     CDS             103570..103824
                     /transl_table=11
                     /product="hypothetical protein"
                     /protein_id="pSheA_00140"
     gene            103943..104227
                     /locus_tag="pSheA_00141"
     CDS             103943..104227
                     /product="hypothetical protein"
                     /transl_table=11
                     /protein_id="pSheA_00141"
     gene            complement(104286..104459)
                     /locus_tag="pSheA_00142c"
     CDS             complement(104286..104459)
                     /transl_table=11
                     /product="hypothetical protein"
                     /protein_id="pSheA_00142c"
     gene            104810..105196
                     /locus_tag="pSheA_00143"
     CDS             104810..105196
                     /product="hypothetical protein"
                     /transl_table=11
                     /protein_id="pSheA_00143"
     gene            105330..105548
                     /locus_tag="pSheA_00144"
     CDS             105330..105548
                     /product="hypothetical protein"
                     /transl_table=11
                     /protein_id="pSheA_00144"
     gene            105693..106007
                     /locus_tag="pSheA_00145"
     CDS             105693..106007
                     /product="hypothetical protein"
                     /transl_table=11
                     /protein_id="pSheA_00145"
     gene            106133..106282
                     /locus_tag="pSheA_00146"
     CDS             106133..106282
                     /product="hypothetical protein"
                     /transl_table=11
                     /protein_id="pSheA_00146"
     gene            106432..106869
                     /locus_tag="pSheA_00147"
     CDS             106432..106869
                     /product="hypothetical protein"
                     /transl_table=11
                     /protein_id="pSheA_00147"
     gene            107063..107569
                     /locus_tag="pSheA_00148"
     CDS             107063..107569
                     /product="hypothetical protein"
                     /transl_table=11
                     /protein_id="pSheA_00148"
     gene            107724..108077
                     /locus_tag="pSheA_00149"
     CDS             107724..108077
                     /product="hypothetical protein"
                     /transl_table=11
                     /protein_id="pSheA_00149"
     gene            108282..108650
                     /locus_tag="pSheA_00150"
     CDS             108282..108650
                     /transl_table=11
                     /product="hypothetical protein"
                     /protein_id="pSheA_00150"
     gene            108920..109201
                     /locus_tag="pSheA_00151"
     CDS             108920..109201
                     /product="transcriptional regulator"
                     /note="XRE family"
                     /transl_table=11
                     /protein_id="pSheA_00151"
     gene            109213..109545
                     /locus_tag="pSheA_00152"
     CDS             109213..109545
                     /product="hypothetical protein"
                     /transl_table=11
                     /protein_id="pSheA_00152"
     gene            109564..109806
                     /locus_tag="pSheA_00153"
     CDS             109564..109806
                     /product="hypothetical protein"
                     /transl_table=11
                     /protein_id="pSheA_00153"
     gene            109817..110254
                     /locus_tag="pSheA_00154"
     CDS             109817..110254
                     /product="hypothetical protein"
                     /transl_table=11
                     /protein_id="pSheA_00154"
     gene            110351..110620
                     /locus_tag="pSheA_00155"
     CDS             110351..110620
                     /transl_table=11
                     /product="hypothetical protein"
                     /protein_id="pSheA_00155"
     gene            110645..110800
                     /locus_tag="pSheA_00156"
     CDS             110645..110800
                     /product="hypothetical protein"
                     /transl_table=11
                     /protein_id="pSheA_00156"
     gene            complement(111336..111626)
                     /locus_tag="pSheA_00157c"
     CDS             complement(111336..111626)
                     /transl_table=11
                     /product="hypothetical protein"
                     /protein_id="pSheA_00157c"
BASE COUNT    34380 a  19554 c  24437 g  33429 t
ORIGIN
        1 atgcctaaca ttgcactggc aaaaagtttg gacagattat tatctcgtca taactggagc
       61 cagaatcgtt acatacgcaa gttaagagct tgtggtgcga ccatcaaacg atggaaaaca
      121 gctgacggaa gctggaaaac gagaactatc ccgcctagaa aggcttcaat tcgcgctgag
      181 agagaagaaa ccctagatgc cctagctagg gcgatgattt atcgtgccga ttacgatcct
      241 gacgctcctt atttgtttga agttaaggca tcaattgaat gccttgctga gatgattggt
      301 cagctacata catacgaacc aggatatgat ggcgataatg gccaatataa gcatggtcgt
      361 aaatcatgtg atccggttca tggtgcatta gatgatttag aagcagctga tatgattttg
      421 gttgttagag agttcgatcg cgaaagcggg acctataaat catcaagaat tttcttcaaa
      481 ccaaaatttt tcattggctt agggttaacg cttgacgaaa cgagaaaaat gattagtcga
      541 gcgagaaagt ggcaagtcaa aaatggcctg gctaaaagtc ttaaagaaaa aaggcaaagt
      601 gaagtgttaa ggcaagctga gtctgatcgc attgcaacac taaaattacc atctgtacga
      661 aatttacttg cacggataaa gcgcgagttc acgggcgata ataagcatac aaagcgtgta
      721 atggatgctg aacagcggtt aaaagaagct gagcgtaaga tcgtccaaca gagaaagaca
      781 cctaaaatga gtgatgtaga actgaggtta agacaactta agacggcatt gccaccaatc
      841 tatgtctatg aagcaactaa aataattcgt gagaaacacg gtgttacatt tggtgagcaa
      901 ttcgacctct tactactcga aatactagaa actcgaacct aatttatatc tttataatca
      961 ctggtttagc taccagtgat tagtcacatc tgtttaaaat tccagttcaa aaaataatca
     1021 gcacacactt aaaaattcag atattaatgc agaccattgc tgttttagac aggattcgga
     1081 ttattttcta cttacaaaga atatttacct cgaaagttat tcctgaacat accgcgtttt
     1141 ataaataaaa cggatatgca cacgacctaa agtcgatgtg cattatcttt agtaaaagaa
     1201 atataatgca tcgccattgc ctaacgcttc gcgttagggg cgatatcaaa aagcaaaaga
     1261 attgctgaag gtgtattttg tctacgaccg tttggcttca aacgcgcttc atagctagct
     1321 aaaagcagtc gcttcgctcc ggtctagcag aaggaaaagc aagtatggtg ccattaatga
     1381 gatgtgtagt gacttattta tattgatgaa aatgctagca tcacttaaac gaacaaaggg
     1441 actatgcggt cttaaagagc ccctaaattg acataagtaa aaggctgacc aatacttatc
     1501 aagcactttt tgtgtgagca tgaagatgct caggcttccc tcggcctaaa acaaaccttc
     1561 attgatcaat ttaaccttca gcgttcattg tcatgtctgc gataaggtaa cttgagggtg
     1621 tcgcagtaaa catggtgaaa acatgaacac tgcaattttg aatgaatcag atctgtacga
     1681 cctccgaagc cagttcaggg cgacagaaat attccatact ggtaacaagc agaaattatc
     1741 acatcttgat aatctctttt ctttggcgct tgggtatcct cacgggtacg ggaatttttt
     1801 cgctgcagtt agagcgggtg gctatatatt tagacctagt gctgtcaata ctatggccct
     1861 tgctaagtat gaaacctcca atatctcttg tgcatgtggc atagaagtct acctacaact
     1921 gtatgcggat atgggattaa cctcttatga ggtaatggaa ctgtgccgga cgtatcttgc
     1981 ttataaactg attttctctg cgtggaactt tttaacgaat agtaattatg attatcaaaa
     2041 gtcagaactt ctgcatgtaa tgctattccc aaaaaaaata cagattaaaa acagatctcg
     2101 ttttgccttt catccgcact ttggttttat gtggtggcct gaattgctgc agttatcatt
     2161 gagcgactta gggctcgaat ctcatcgaga gaaagtagct gaattttacc aatgcgttgc
     2221 tgaggcagaa aaaaaagcca ttatttacga tatagatcca atgtcgatgt accaacctca
     2281 actcaggcat atcttcgaag atttgactgt agaggcggtg gctaacgtgt tgatatctag
     2341 gctagaagac gtattttggc attctcatgt gtttgatgtt cgagcctttt gtctttggta
     2401 ttttcatgcc agggatgact tttgtatcga aattccagca aatgctaatg aatctccaca
     2461 acgactttat ctttgtgaaa ataccttggt cctgcaagat gatcaaatat gggtagcggt
     2521 tgtcttgacc cctgaagatg gccaacagat cagggatagt tttagcaatg acgttgatag
     2581 gaatacctta aaattgatgc ttgagctgtg gcagcataat gtgaagcata ctaacgctac
     2641 gtggagcgag cagcaaaact ggcgagaggc gttgagcaaa gcgaagtatg ccattatctt
     2701 cggtaagtca tagatctttt ggtctttatt aaattcagat aaaaacgata ttgttgcgca
     2761 gtgtctatgt gtgtatgttc gcttgcgaaa catatgcaca tatgcactgc ttatataata
     2821 agatctataa agagtctata gagatctata aagatctata aagatctatg aggttgaatt
     2881 aagcttttaa aaacagcagc ctacaataca atttaacacg tcatactctg ctagttgaca
     2941 ctgtttactc tgataattgc atcgtttgat tctgctaatt gacactgttt actctgataa
     3001 ttgcatcgtt tgattctgac aatgaacacg ctctactctg ctattttagc tcctcgatgt
     3061 ggataatttc ggaagaaaac tttataacat ccaataggta agctaaaaaa cacatcttac
     3121 tctctcatgc gttcatataa tggggatatg atcaattaca aaattgaaca taggaaataa
     3181 cggcttatta agcagagtat caagtgactt ttactcttaa agacacttga tactctgctt
     3241 ttttctgata ggatgtcttt taaagacacg cattgctccg gtgtttcggt actaagcgta
     3301 aatgattgtg caaacaggtc gttaaagtaa gtttcatcgt aacgtcatga attgactcga
     3361 agcggcttgc tgacagacct atgaactata agtcacgttt tactctggta cttgacgagt
     3421 taaatgtgac ttaatcaact ttaggccacg aaatgaacac taatttagtt aaaactgaca
     3481 gaatagggca gttaacatct gattttttta gacaggcgca tcgactggtt ttttcacagc
     3541 tttctatgtc gcccgtggag catgatatct tcgcactatt gctatcaaga ctcgacaaag
     3601 aacattggtc agtaccggag gactcgaaca cgaaaccttc agttctatcg cctcactata
     3661 gcttcacatc aaacgtgtta tgcgaatggc ttaaagtgga taatcggtct ctttataatg
     3721 tgatcaaaga gccagccaaa agattaagtg aaaaaattat tggtctacag gagcccaaca
     3781 agcgcaaatt tatctaccgg agtttattta agcaagtatc ttacgaagat gggatattga
     3841 caattgtgcc taatgatctg ctcatgaatg agtacctgtg tctgtcgcaa gggcatagtc
     3901 agatctataa cgacacattc aaagcgttag agacggatta tgcaaagagg ctttataccg
     3961 ctctgtgtcg atttaagtat ggccaaggaa aattgaaccc attttcactg gaagaattac
     4021 atgctttctt tggtttacta gatgaaaagg gcaatctgat aaaaaaaact tacgctagga
     4081 caaatagttt tattgagcga attatttctc cggccatacg agaaatagag tctaaagaac
     4141 atcggatcaa attcattgtt gatgaaaaga ctcagaacct aggttggagt tacaagaagc
     4201 agggcaggaa aattactcat attgagtttt tgttctattg ggttgatcct gtacttatcg
     4261 atgcagcaga aaaaaaggaa agggctaaat taggtaatga acgtaatcca atcgatctcg
     4321 ctaaagaaac ttgggccgtt gtagaaagtt ttgaagccaa tagtgatgga aacccaagcg
     4381 ttgaagaact aaacaatttg actgcaaaca ttagtgcttt gatacaagct ggttacaagt
     4441 tcgaagcaga ttttatgatg aaattcagta ttgcaatgaa tgaagcacgg ctaagaagct
     4501 aaagattttt tgcaatgcaa aaaatcttgt taaattcttc cccattgcaa ttcgagttcc
     4561 ctgatgcaaa aggcatgatt tatattgttt ttttcttgat gtgatatttt tttgcactcc
     4621 atacgttcag tcataatgat taaagtgtct atacatttag cctttctcat atgtcgtaca
     4681 taatgtctaa catcttcctc tacatgttca aacgaaaata attcaaagat cattgtatac
     4741 ctacatcaaa gatacgttgt tcagaaagaa aatatcatta caaaaagctt cataatactc
     4801 aatcatttaa ttcaatttga ggtgtttatg tggagcaatg ggcagcactc tcttttgcgc
     4861 aagcatgata gagtggtggc agaaaagaat attattaata agttacttat tgataataaa
     4921 caaccaagat atttgctttt ctaccaagca ggtcttttta catacaaaat caacgcgccg
     4981 atttatttaa agaaacatat ttttcactta ttgaaagaga ctcatgacat ttttcattgt
     5041 catgagatta aagcgtttat ttatggttcc tggggatttg ctctttacgg tccaaacgct
     5101 gaaagaacag taactggtac gtggcccgag aagcctgaat ttatgaaagt cattttgcta
     5161 gttggcgatg cagatgagtt ggtgatagat tttttagatg aatcagggct tctgtggagt
     5221 gacgtcattc aacagactat gacaatttca aaaattgatg gtactacagt aaaatcgaga
     5281 gagttcaagc aatttggcat tgacctcgat cactgtaata ttttcaaagt attcaaaaaa
     5341 ataaagcgtt tcatgttcta cctaagataa gtatttgtga tgcttactct catatgtccc
     5401 atttcttggg agacaatttg tttcgctaat ctcactttca ctccattaga aagtaaaacc
     5461 gtcattcgag cttgggcata actatggcga aatccgtgag ccccaagtga aaaaccaagt
     5521 tcattttttg atgccaacgt gaaacgactg gataaagcat ttccacccag taaattataa
     5581 cgttgcctat aaatgacttt ccgatctctg accttctgag gtttttgaaa tctaagcttt
     5641 tctaggcgtt cagctagagg ctttgatatg acaacttccc gagtaagtcc accttttcca
     5701 gtgaccaaat atttaacccc gttttcacgt aacaaatgac gttctttgat ccaatccctt
     5761 tggttcgtga cgggtttacc ttctccaact ctacgtaatg taaacatttc gtgaacccgc
     5821 aagcctgaat ctctcatgag taatattgct aatctttccc gctctttctc aaagctattt
     5881 gctatttctc tgacttgatt gtctgtataa gcccgagaaa tgtctttgag acgacgagga
     5941 ctatcaccag gtcttgaagg actgtttctt ttatttccca ctccggcttt actaggtact
     6001 tcattcttat tgctgcgctt acctaacggt gtattaggat tacctgactt tgctgccatg
     6061 aacttaaaag ccaacttcat ccatttatcg atttgcttag gatctttccc cattttttgc
     6121 agatcttggt aacaaggtaa tttacgtcca agaaatcgtt caagtgcaac cctgtcacga
     6181 ctaagtgttt tatccgaaag atctgccttt acacgcaaaa ttaagtattc aatggaattt
     6241 ttgatatcaa tttctttgag tcttctaacg cccatttcat cagcaatttt agctaatgca
     6301 gtgacgttct cattccatgt tctgacggag tgaatacctg cacttgtgcc gtctgaccgt
     6361 tttgtgtcag cgcggctgtg gccccaagct tgttgactct tcagtgctct tgcagcttgt
     6421 gaacgtaact ttgaaatatt ggtttgtttc attcactact cccaacgtca ccccaatact
     6481 tgtcatcggt ttgactttga ttgaacattt caacttcatt tttaatcgca agataaaaat
     6541 gtctaacatt tcctttggtt gttttcatcc gatgatgttt ccaaagatat atttttatca
     6601 actcgaagct tgcagcttgc ccatctctca aaatgaaaat ttcgtctgca taacggctca
     6661 atttcgattt aaacggattc ttttttcttt tctttaatcg ctgcagtgcg atcaatcgat
     6721 ctctaacgat gtcgcaaata tctgcattga tctggttatt gtttgtgcga tcgtttagca
     6781 atttatcgat cccgtttgac tggaaataat gagttaaatt gtacaatgaa atctgaacaa
     6841 tgaaaacgct agagagggcg agaccatgcg ctctaggtga aatttataat ttcacctaga
     6901 gcgcaaggcg cgggggttta acaggggagt gctcgtgatg cggagaaccc ccgcgccgtt
     6961 gtctcgcccg agtggaaaat aacagcaaaa aaagaggaaa agagggctcg ccgcgcacct
     7021 acgccgagtc ccgaggtgta ggttgaagcg gcggttggag gcaaaattga taatagtgct
     7081 cgtgatgcgg aacatttgcc gacttcattt aaatgggggg acgccggacg aacgtagtga
     7141 ggggggaggg ctggcggggg gattttcccc ccaggaaggg agtgggcata cctggatttt
     7201 tttgcaatgc aaattttcag ggggtaaaga tcaagcagat ctatttttta cgcccattga
     7261 tctcgaacac tcggagatct ttttccttcg aaaacgagca aagttttttg caatgcaaaa
     7321 aaatggaaag aggtattttt gcttacttgc tgaaaaatca gatcctttta atccttggta
     7381 ttatctcatt tagcctattt taaccactat taaaattgat gaatgttagc tgctatgagg
     7441 aaaaattatg actggaaaaa ctgcatttaa tcaagaaagt gaattagata gtttgctcaa
     7501 tcaattgcat tttttggcta gtcgttcacg actgaatgct gttgttgaaa aacaggctca
     7561 gtcagaattt gaatcagcat taattaatag tgacttcaca tatgaacgtg agtacagatt
     7621 gtctgatggt gatatcgtcg attttgtgtt gcaagcaagc accggattaa ttgccgtgga
     7681 gctgaagctt aaggctaaaa gaatgtctat ttttcgtcaa ttaagtcgct atgcaacaca
     7741 tgaaaaagtc attgctgtcg tgttgttgac agggactgct atgaacttac ctccactcat
     7801 caaaaacaag cctgctgcag taatctctat tggtgaggca tggttatgaa tcgtacttat
     7861 ggccagctga cgcttaatgg aaataagtgg ctgttgcagt gcgtaccgcc ccatgttgct
     7921 ataagactaa agcaattgtt tcctagagtt ccgaagcatc aaatcgggtc atttgaattt
     7981 ccaaatgata aacagcattg cgcagattta tcttggtttc tacaacgtta tccaatggag
     8041 atgccaaaag cgcaaagcga tatgcttgag tctggtcgcc aagcattcgt tgctgaacag
     8101 tcgttcatgg aagatatttt gcggcctgat tacttaccat ctgtgcttaa tggattaaaa
     8161 gacgggcaga aaatacggca ataccaagga caagcgatcg acttaatatt agctcgtcgt
     8221 gcgttattgc ttggcgatga cgtaggtttg gggaaaacct atacagctgc aggtttatgt
     8281 cttcacccgc aagcattacc tgctgctgtc gtcatgcaga cgcatttgca aactcaatgg
     8341 caagagaaga tagaaagctt cacccatttg aaagttcata aaataaaggg cactaaacct
     8401 tataatcttc ctgctgctga tgtctattta tttaaataca gccaacttct tggttggatt
     8461 gatacttttg gggatggttt cttcaaaact gttatttttg atgaaataca agaattgcgt
     8521 agagggacgg atagtggaaa ggggcaggct gcaaaggttt tagccgatgc tgctatctat
     8581 aaacttggat tatcagccac cccaatttat aactatggtg ctgaaatttg gaatattatt
     8641 caatttttag atgatcttgc cctggggagt ctgtatgact tcctccgaga gtggtgtatc
     8701 gacgataggc gtgtaaaaga tcctgatgca ttgggttcgt atcttcgtga gcaaaaccta
     8761 atgttacgcc gaacaaaacg tgatgttggt caacaaatgc cccctataaa taccatagtt
     8821 gaacatattg aagccgatca gaaagcgctc aaatcagttg aggaattagc taaacatctg
     8881 gctatcaaag cgacaacggg agacttctat agccgtggac aagcaggacg cgaacttgat
     8941 ttgatgatga ggcatactac aggagtatct aaagcacttg gcgttgctcg ttatatacgc
     9001 atcttacttg agaatgatat tccagtatta ttgatgggct ggcatcgtga cgtatattgc
     9061 atttggttag atgaactcgc tgacttaaac cctgctatgt acacaggctc agaaagtgag
     9121 aaacaaaaga atgacgcagt gcgccgcttt gtttctggag aaacgaattt attcataatg
     9181 tcactacgca gtggtgccgg acttgatggt ttgcaatctc gttgttcaac agttgttttt
     9241 ggtgagcttg attggtcccc aaaagtgcat gagcaaataa ttgggcgtct taaccgcgaa
     9301 ggacagcaag aacaaatcac ggctatttat ctcaatacaa atgagggttc tgatcctccg
     9361 atggtcgaag tgcttggtat taagcagttt caatcaactg ggatcataga tcctggtaaa
     9421 cagcttgaaa ccaagtttag tgataaaagt cgaatccaag cgttagcgga gcagttttta
     9481 agtaagaggc caaaagagtt tgatttggtg gtttaacgtc taaaattttt gcaatgcaaa
     9541 aatattgttt ttatctatca gatgttctga atagcaaaaa cgcatttttt ttatgtaata
     9601 tttgctttga agtgatttaa cttagtgaat ggtacttcta cccaagagtc cacttttgac
     9661 ctaaatattg agatcacagc ccatttttag cgatgtctaa atttgggctt ttttttgcaa
     9721 tgcaaaaaag tattattctg aaaagttgga gctaatatag aactgttact atttattggt
     9781 gctttaactt agttgtattc ctcccaaaat atgaacttgg agattaaaat gttaaatgaa
     9841 caatataaaa aagcgcttta tggcttcaag gtgctcggta atggaggtaa tggatctaat
     9901 ttatttgaag cttgcgaagc tgaaactcag cacatctatc gtatcctcat gactgaaaaa
     9961 gtatcagtcg aagaaattga tgaagctgcg ctagagaagt ttcttactca agaaatggaa
    10021 ggaaaagctg attattcgaa acaagttgat cgggttgggt tacaatttgt taaccttgaa
    10081 aaggatgtcg aaatttatcc ttgcgttggg agtgtgtatt ttgaaactat atacagtcaa
    10141 atgcatcgtt tatcttcact agaagcaaaa gctatacttg tccagttgaa aattatgggg
    10201 cagttaagct tgataacgga cactatgcaa ggtttatcta aaaagcaaga tggaacaaag
    10261 ttgcaaactg ctttgcttcg tctgagtgat gtaaaggtat gtattagtca tggtctaata
    10321 ttacctccag atttagttga aaaaattaat ttttgggaag atctgaattg ctcggtaatc
    10381 atttttgatt ttgaagagct taataattat ctaatgtgag tatgaagtgt tgtgatatag
    10441 tcattgcgaa attattggtt tacaaataga ggttatggcc gatgaataaa tgtttactta
    10501 tatctttttt agcacttacg tctgcaagct tttcagcatt ttcaaacaat aatgattttt
    10561 atctttcaat tgatgtgctc gatatccaga agaaaagctt gtcagtgcca atgacaatac
    10621 tagcttctga gccagccgga tacctcagtc atttagacag cattacatat cctgtaaagg
    10681 agtgctcttc gggtaacgga aaatctaccg aactgtttca cggtaaagag tttaaacgtg
    10741 gctatttgat tgaatatagc tctggccttc cagaaaagaa ttttaagctg acagagtatt
    10801 taattgatga tcaaaagtat tcatcatacg attttaaaaa ggaatgtttt gctaaccagg
    10861 ttgtacagtt agtcaaagta cattcattta aggtaaattt actgaaacct acatctgaag
    10921 tacttaagtt agatagtggt ggagaactgc gcttaagggt ggatcatatc aaacagtgat
    10981 ttttacgtta aagcattagg cccctttgaa aggggctttt tcattcatcg gttttcaaaa
    11041 ctatttttgc aatgcaaatt tcctatagga aatatggtgg ttgaatttta gtcttatacc
    11101 ttccaaacta atcttgaaac ctaacagtcc atttgactac aaattaagat gaggaaaata
    11161 tcatggctaa taacaaacct aatgcatgta tcaaagttgc gtctaaagct aaagctggtt
    11221 cttctgaccg tttttataca gaagtgggtt cagtatggat cgatccagtt gctaaaagtg
    11281 catctgtgaa attagtgcct aatgtcacta tttcagaggg attactgtta atgacgacga
    11341 aagatacgcc tgtaccactt gcaggtcgac taaatatcgt tgttacagaa gtcattggta
    11401 aagatgaaaa aggtaaggat aagctcaagt ttcatacagt tggtagtgct ttccaaacag
    11461 agaaaggaaa ctattctctt gtgttacctg aaggcttaag cttggttggt gggttctatc
    11521 tctacgaaga gaaagagaaa actactaagt aatcttaaat agtaaaaaat aaaaaacctg
    11581 cacattgcag gttttttgtt ttcagcagaa tacttagatt cttaggcttt tattacaggc
    11641 ttagtcgagt tttctttatc ccaaacttgt tgccatacct ttttccatac aacaaaatga
    11701 aaccaacgct ggatgtgttc tagtaattct ttattgtcag gatattcgaa cagagaaacc
    11761 caattttctg gtgcaccttc ttcaaataag tttccgaaga ttttgatatc gccgttccca
    11821 ttttttgaaa taggaataat ggttgttttt tccacgcctt tttgtttatg tgtatcatag
    11881 gcgtagttaa cataaatttc atcgttatca gtatttgccc atcctaaatt aacatttaca
    11941 ttgtagtatt cgataggagt accactgatc tcttttgtca cgaattgccg tgataaagtc
    12001 ggatttactt cttttcgccc aactacttgg atctttggtg ataagccgat tgcgctcgtt
    12061 aatatgtacc atccctgtgg ggaaatatgt cgatttttaa taagcttgta tatgcttgtt
    12121 tttctatctt tttcttcttt agtagtagcg ttagttaatg tttcaagttc ttccaataac
    12181 tcagtgatgc tatcagatgc ctttgatgat gcccaataac gcaaagctga cggcatttcc
    12241 catacaacat cagctaagtc tgcggtagtt gcacctaacc atcgtttaaa acggataagt
    12301 tcaattgggt caggaacttg atagtcggga tgataaattg aaagcataca ctgaggccgc
    12361 aaaaatattt ctggctttaa tgtgtaaaaa tcatgaagac gccatgccat cggccaaact
    12421 tcttctttta aaaagtcatt aatggcagca cttaattcat tttcttcatc tgactcgatg
    12481 caccaagggc attcgtcttt tctaaacttc gaaccgattt taatagcgtt aagatcacta
    12541 tcaactgaaa attgtgcatc gaatgtaagt aaaggtttac catcgttctc aaatatattt
    12601 tgagtttcca tgtaaatgtt aattttacca ctctgatagt caattcttgc tgcaagtgta
    12661 aatgggttcg ttgtgatgga atagattttt tctgtagttg tgttgggttc aactctgcgt
    12721 aacgatggtg gcggcaataa tcctaaaata atcaatagat actggaatac ggcagggcga
    12781 attaatttat cacctgtatc tttttctata ccttgttgtt tataaggact cgtccagcgt
    12841 agcaccgtat tagctctttt atctttcata cctaagaggt cagatagttc ttgagtgttc
    12901 agtcctgacc atctgatgag acttgcaagc tggtaactat tcggcgctat ttgatcttta
    12961 tggtgtggtg gtaaaaggtt ttgtggtcgc agttgcgcaa gcattggatt agctaaagga
    13021 cccgagattt tttcgattgc gctgtttctg ctttgcttgt cggcgcggtt aatgaaggga
    13081 tttgctgctt tatgtgccat ttataggctc cttaattgtg tattgttcgt accaatgggt
    13141 atgcatcaat catatttttt attaactctt ttaacaagcc ctattaaatg agttttcatt
    13201 aattccgaaa gaaaatttat ttaatcgctc agttatccta tgcccattgt ttagttattg
    13261 ggttggtatc gtgcgttatc aaaaattttt agtcgcttgc ttactcgcat cctgtggcgg
    13321 ctgtgtttca tcaccgtcac cactctctgc agaaatgctc aggcccgtga ttgtaatgaa
    13381 atacacgtta ccgatgcaga cggcaaccaa caacatgcca gctcttcgtg atgcgattgg
    13441 cgtgtcttct gtggggggct atgcgccgga agataggcaa gttgtgattg ttagtaatat
    13501 cggtccatca gggccggata tcgcaatgga acgcgccaag tctggtgcga tgttagcttt
    13561 aacggcgggt gaagttgatc ctcggatgta tgtcagaaat cacttttcta attggcaagc
    13621 tgattctctt gaagtttatg ttattcctaa aaatttatgg ggggatagcg cgtataacgc
    13681 gattgtgact tctgagtctg tttctgtgac tgcgcttggt ggggttctta aagcggaggt
    13741 ggctagactg gggttagatc aagtcatgga acggcggctt gatgttgcta atggtctgct
    13801 tttagacagc ctcagatcta cgttaattag cgttggctgg aatttagaaa gctacaaagt
    13861 accacctgta gcaaaggtca gtgcattcac tctcggtgtt gtgttaggtg atagcggaga
    13921 ggcttcacaa gaagaagcaa tggaaattgc tcgttcaatt attcaaatgt cgtctcattc
    13981 aaatctcacg ataaaaagtg atctcagaag aaaagttatc gaaatttatg gggtttaata
    14041 tgaaaaaaat ggccatcttg ttggcatttc caatgtttat ggtgtctgct cagtcaccaa
    14101 acaatgtgat tattgggata gaaaaacctc gcggtgtaaa tcgagtttcg aatcatgccc
    14161 aagtagatca gattgtctct acgcaagaag aaagtgttca gttaggtact gttgatacac
    14221 caattactcg ttttagtgag cccagcccgt ttgttgaaga aaaaaagaag gaagggattc
    14281 tcactgatct tgattatttt tatcctccag ccaatttaga gccttctaaa ccatcggctc
    14341 aagctaccgt ggaacctgtg tctgcagtgt cggctaagaa tgaatcccaa agtggttttt
    14401 catttaatga ttctgtgact gacaatacca aatcattgcc tcctattact cagccgtcag
    14461 tgcctgttgt tgctccaatt acacccacta tcactgaacc caaacaacat tctttatacg
    14521 gaacatctct tgaatattta atcgtgccta gagatacgga ccgagtatat gtgtcaccag
    14581 atgacgggcg ggtacatttc catgctgaaa caggttcgct taaaagtaac gtcgaagcct
    14641 tacttgctgc tactaacacg gcaatgcctt tggtttggga agtttctgaa cagcacttca
    14701 atccgacaga tatttggatg actggagata ctgttttaga tgttctcgat caattattac
    14761 tgtcttacaa cgaacctcat ccaataaaaa caagggcttg ggttaatcgc atcgtagaag
    14821 tttattacga tactaagaat agaagaggga tgtaatgaag attaattttt ttgcaatgca
    14881 aatattgctc gctttctctg tgtcatcgat cgctggatgt tcaatacatc aaaaaattca
    14941 agaagacaaa aatgcggttg ctgcagtgaa gcaagaagtg actgagaaaa cgaatttttc
    15001 ttctaaatat caacgagtga ctgttgctga aggcttttat gtgccgcccc ttagtcgcca
    15061 agatgctgtt atgccggatt ggtattttac taaggttgat tcgtcgtttt tggaattgcc
    15121 attttcactt gtcattaatg atttactcag gggattacct gttacgccta aattttatga
    15181 gttaactgat actgacaaaa atcagttgat gaccatgagt ttgcaaggcg tgaaactcgg
    15241 ggatgcgctg cattcacttg cgaaaacggc tggttatgcg ttggccattg aaggtgacgc
    15301 agtgacattc tcaaagtatg aagaaagaac ttttgctatt gcgggtttac caggtgaggc
    15361 cagtggtcaa attggtaatg atggtgaaat gacaatggcc aattcatcga atactacgaa
    15421 tcaaagtggt acagcttcca tcgatgctgg taataaacaa tatagttcgc tgtcattgaa
    15481 agaaaagtct ctgattacag acttagaaaa tgcattaaaa aacattaaat cagaggatgg
    15541 gaaggtatca gtttcacctt tgacgatgac tgtattcgtt aaagacaggc ccagtgtcgt
    15601 agcatccatt gagcgcatca ttaatgagtt taatgatgag atcaccaaag gcattagctt
    15661 tgatattgtg ctgctcgatg tcatttattc ttctaatcag cgtcaggctt ttgatatgtc
    15721 gatggctgct aatttgttta atggcaaagc attacttaaa tctaataact catcgccgtt
    15781 tatttcaggt tccggtgcaa cccctgcacc ttctcagttt gacattgaga tcgtgggagg
    15841 tgacttcagt ggcacacaat tattcattga tgcgctgaaa aagcagggcg atattagccg
    15901 taagtttcaa gtgccagtcc agatcagcaa tggtactcaa atgaaagtaa tgtctgtaga
    15961 ttcaacgatg tatattgctg aacaatacgg taacaatgcg acgacaggcg gcgttttgac
    16021 tggcggcggt gctcgccagg ataatttaca aactggacag atttttaacg tatttggtcg
    16081 ggcgattggc gatgacatta tgtttaaaat caacgtgtct gtctctgcaa agcttgatat
    16141 caagattaaa gaatcaaaag aatctggctt gtatctagag tcgccagaaa caacggcaat
    16201 gatttttgac caatcaatga tccttgaaaa tggggtgact cgggttgtta ctggtattaa
    16261 tgcggaaacg attaacgttt cagacagtaa tgcaggttat gacattctcg gctttgccag
    16321 aacgtcagaa actgtgaaga aagaaactat catgctcgtt actgcgaaaa tcactcgtgg
    16381 cttaaagtcc ccacgcagaa aataagggga tgcatatatg attgagagat ttccgctcgt
    16441 tgttgagtgt caaagagacc ggattggaaa aagcccaacg aaagctgctc ttaaacgtgt
    16501 agaagataag gtgtctgcag ataaagcatt taaatccata gtaaagacaa atggtattta
    16561 ttggttaatt tctgcggctt caactggaat accactcgta gagtcggtgg tcaagttgaa
    16621 aggtgattct gggccttttg ccgtaattca taaagtatct gaatcaacag gtagttatgt
    16681 attggctctt tatcattcgc cagaaaaagt gcttgaaatt cgatttcaaa atcttgagtc
    16741 gcttcatgtg gctttaatca acaaattgtt agaacaaact cagggcgggg gggagaaaca
    16801 gctttttatt attgataaat gtattgtgct gccagctgaa tttaatgcag tacgtaaaga
    16861 catttcgtcg gttgaactaa atcgttttaa agagttgtta ttaactcaac atataaaatt
    16921 accgatgaca ctgagtactt atgtacttat cagcatgggg atcattatta gcgtatttgt
    16981 tatcgcctat tttttaatgt ccgaaaaaaa taaagtcgag gctaaggtgg tggctgatgt
    17041 atatggagaa tttcgaacag gcttaactct tcgaggttcg cccaaggcat ttgctgtgca
    17101 gttttataaa gacatcgctt ttacgcaaat ggtgctcggt tggaatgctg aaacggtaaa
    17161 tgtagaaggt gaaaccgtgg ctattgagtt tagtaaatcc ggcgatactg gacgaactat
    17221 tgatttagta tctatcgcag gtaacaccgg aagaacagtt gcaaatattg gcagggaaag
    17281 agtggcggtt atatctcaac atatgccatt acctgcatta tcggaagctg ttcagttatc
    17341 gatagagtca ttacaagggt atttgatcca agcgtttgac gattgggcat cgactccaga
    17401 aactcaagtc ttatttggtg aaattactga caaaaaccaa tatgacattc agagcatgga
    17461 tgtagtggtt gccggatatt acggagatga tttcgatacg ttaggcacgc tactcaatgg
    17521 actgccgatc gtatttgaaa gagcaacatt aacgtttaat gatggttcgc tttctggaaa
    17581 gctgagtttt tcgatttatg gctgccaaca gaaaaaaatt gattccggta tttgcaaata
    17641 agtaaggctc ctgactatga atttaaaaat tagtaaattg aagttgaagt ggtggcactg
    17701 ggttttactc gtgttggttt taatcgtatt ggttgatcgg atcactgcag acacgattga
    17761 cccaagtgaa atgaaagacg ttgtggtcaa gaatgggaaa gtggttgaag gtgccagtgc
    17821 tagcgtagca aacactacat ccagagtgct aacgtcaaat caatcgcaag gctcaccttt
    17881 agcgccgaga atggtcagtg tgccttcata cgatactcgg ttaatggctg cgagcatcat
    17941 taatgaagct gtggaccagg atgcagcggc aatattcatt tctttacagc aaactcgtcg
    18001 taatgcgcgt ttgcaagctg aaattgcaaa actgcaaacg cagatcaaag aaagtgaagc
    18061 tgcatttgct gaagcagaag ccaaacgtaa agacgtagac ggaggtaaat taccgccatt
    18121 gagatcacgc gatatgagta ctgttggcta tgatccccaa actggaaaca gttttaatac
    18181 tcctgatgtt gatgacggaa gcagtaaaaa aattaggaaa gatagcttaa gactcaaagc
    18241 tgtaaataca caaacaaatg aaatgagttt tcaaatcagc gatacgtggt acacaggtgt
    18301 taagccaggg caaacgattg atggcttttt agtgggtagc ttagatggcc aactcaagtg
    18361 tgtgccgctg actaaatctg attcgactat tgtactttgt ttaaactagg tcattttatg
    18421 aaaaattcaa tggtagatat atttgaccaa tatgatcaac aacgtcatgg tgagattgag
    18481 gtttttgacg gtggtatatc actcgctcat ttgcttgaaa acctcagtga aaaatttgga
    18541 tattgtgtac catcaaaaaa cggttacttg ctaattgatg aaacggtgat taataaagat
    18601 gaagatattt taaaaaatct tttcgccgtt ctttctgatt tgtctcgggt gacgggcaaa
    18661 tcagacttta atccaataaa agctaatcgt gcgtttgttt atgagtcgta tgaaaaagca
    18721 ctggaattac tcaataaagc cgaacgtcat tcaaaaaatg atgatgacaa tgccagcatt
    18781 gcagaacaaa tcctcaattt agtcatcaaa gaagccatta aacgagacgc cgctgatatc
    18841 catattaaga tcacggatga tactcaggcg aagatatttt ttagagtgga cggggttatc
    18901 gacactacgc cattaattcg atctaaagct gatgctattg cgatgatcgg ccaccttttt
    18961 gactactctg ggcatgataa tactgaaagt tcatttcacc caggaaagaa taattcgacg
    19021 tcaattcata aagatattga acaagattct gcaatgaaac gagtggaatt gcgtgttgaa
    19081 taccgtagcc aaacaaaaga tgataaggcg tgtattattc gtttactcgc gggtacagat
    19141 aagtataaaa cccttgagtc tgctggcgta aagcctgatt ttgcgctcgt gctacgcaaa
    19201 tttatttgtc aaagtttcgg gatcattctt atctccggtc caacgggggc gggtaaatcg
    19261 acattgctca actgcgttat tgcagaaaaa cctaaaaacc gagtgctgca ttctgttgag
    19321 aacccaattg aggctcggca ttcggacccg ttagtttttc aggggttgat gtctgatgat
    19381 gtcactcaag atattgtaag attcctccgt tatgatcctg atattggcgc gatatccgaa
    19441 atgagattgg gtgatgaagt gaaagctgct atggcgttat cacgaacagg ccatctcatc
    19501 ttgtcatcta ttcatgctac agatgcgatt tctgttattg atcgcttgtg cgatatggga
    19561 gtcacgcggt ctgaacttgc cgaacgtaat ctgttgcgga tgttgactgg gcagcgttta
    19621 gtgccgttgt tatgcaatca atgtaaaatc caacgtgaaa aaaatggcac aaacaataaa
    19681 gactgggcag ataagtttga gctggtcaag cgtgtcgcga gtccagaagc cgtagttaag
    19741 ttaaataatt ttgcattgca aatttgtttt gaatcagaaa acggctgtga agcctgtgag
    19801 catactgggc gtaaaggccg tcagagtgtt tatgagtacg tcgtcatcga tgacgaagca
    19861 cggcaattta ttcgcgaaaa taattcactc gcatgggtaa aatctctcaa gtcccgaggc
    19921 tggaaaagta tggcagatca tacatgggaa ttaattaaaa acggtcaagt tgatcctgaa
    19981 gttgctgatg ctgaagtgcc ggatgtgtta gtggcttctg accattgggt ttataacgaa
    20041 taacaatcaa ggctgtttta tgttcgaatt tatttcagga agtaaattat ctcggcggca
    20101 acaaatagac ttcattttgt tgtgggctaa actgaagcgt accaaaatat cagatagaag
    20161 tattttggaa gcgttgaacc aggattatat taatgtgtat ggtcctgatt gtattcaatc
    20221 gcaattctgt attagtgctc aacattcgct acgtgcttgg gccgatggtc gtggtgggtt
    20281 tgatcaggca atggggggct ggtttgatga tgatattatc gtaatcgtgt cagcggtaat
    20341 tgcctcggat gatagtcaac atgctattca gaaattattt actcaattga cccaatggga
    20401 tgtcataaaa caaaaaatca ttatgagtgt tttttttaat accctttttt tattgtttgt
    20461 tgcctcagtt ttcattggct tgacatttgg ttctgtgatt gtcaaagaaa atatggatat
    20521 agcgaatcat caaattgagg gcattggatt atttttcatt gaatgtaatg cattttttac
    20581 atcatattat ttactaattc ttgcgtttat cattttgctt gttacaagct gggcgtggac
    20641 catgttcttt tatgtcggcg aacatcgcaa tacgttggat aatcatatgc cattttttgg
    20701 gttttatcgt gctaatgaag cctcgcgttt tttcctaata ttgtccctgt tagtgacttc
    20761 tggccaacgt tcacttagag atgctttaga tagtttaatt gaatcaaatt tgtgcagttt
    20821 atacatacaa tcacacatac aagaaatgct ttatcgactt gagcatcaag ggcttgatgt
    20881 taatcaaagc ggtaatcgtt cggctacatt tgataaaatt gataccggcc ttttaccccc
    20941 tatgctgcgt atgcaactgc tagcaatgca aaggcaaaaa agcgttgctc atcaatctga
    21001 agtcctaacg ataatcgccg acaacttagt tgaagatggt ggtgagtatc tggtcaaaaa
    21061 ggtcactgtt ttaggtaaag tcatcacgta ttcgtcactg ttttttgtga tgatctgcat
    21121 cgtactcttt ttagattata tctacagcat tatgtcgctg gccaaagatg gtttttaagg
    21181 tgatgcctat ctaagcctcg atgacaaatc ggtgtcttgt gcttagtttt cttcactcat
    21241 cagtctgaaa gaaacggcct tttattattg agttattctg tacactctga acccatttgt
    21301 aatttgtaag aaggtattgt aatgaaaaaa ggtaaaggtt ttacattaat agaattatta
    21361 gtagtgttgg cggttgttgg tattttatca atattagcca tgcctcgaat ttctgaaact
    21421 tggagcgaaa tcaagctaga caaaatgtat gaacaggttt cggcgatcgt taaggcgtcc
    21481 catgattcgc acggcaataa ggcatcgtat gcagggctta atatgactgc tattaaagat
    21541 atcgttggaa ctaaaatagg ggacggtgtt gggaaaaatc cgtggggggg gaactatact
    21601 gttgcaccag gttctccggc tacaaacata gttgtgacgg tgactgcagt acctacaatc
    21661 cttggtacaa aagcagctct caaatatgat gacgcaacgt atgcgaccgc ttctggcact
    21721 ttaacgataa cgttcgcgcc gtaattgtgt ttttcaacga acatgcagtt aagccccttc
    21781 caaccagaag gggttttttt tcaagaaatc actaggaatc actagggggc actatgttga
    21841 tgtctaagag tcgtgggatt ggattggtat tactattggc cctgttgagt attgcgacct
    21901 acgttgtcat tcgcgcatct acgcatatgt tgcatacctc ggcgataaat aaggggaaag
    21961 tattggcaga agagacgctg atgattgtgg atgcgtggtc aagaacagtt gattatcgat
    22021 gtgtacgtca agatttatcc tccatactcg taactgacct acccattccc aatgtgatac
    22081 gtccaaaaat cccgagtttt tttgcattgc aaattttacc gccaccgaca ccgcaattaa
    22141 ttatcactgt caacatacaa aacgataaaa gcaaacagag ttacttgtta gcaatcaaga
    22201 agctctcaga tgcctctaag ttagcgcctg tcatttcaat cactcaaaat ggaacaggaa
    22261 tattagttaa agctattcga ggtaatgggg cattatcgac agctgtttat gggcctcaat
    22321 ctaactttaa tgcgacgata tcttctttat tgttgggagg tagcggccaa tatggatttt
    22381 caggctgtta aatttgataa agtttgaaca taaattgtcc ataggaaata acgagatttg
    22441 tttttttatt ttttagcgga taattggatt taattttaat ggttgtttag gtaagtaggc
    22501 attatgcaaa aaaataaatt tgccattgca ttagtctcag cgatgtttgc tgtttcttca
    22561 ccttattcat ttgctgagtc gattgaatat tcgatggttc agcaacggta cgaaaaaatt
    22621 aatgctggcg ttgcattggt ggacagtgtg cgctctgcat tattgtcttc gtactctaaa
    22681 aataatgcat ggcccgtgaa tccatcaaga ttagtaacag atcagtttat tggcaccatt
    22741 actgcgccgt ggggaagtgc cgctgcaggg gttgttgctg ccggaggtaa ttcatacacg
    22801 ttaacgctgg caacgccaga tccgttagtg gctcaaggta ttgcttcaaa actcggggcg
    22861 gttgccgtgg gaaactcggt tcagttgatt atacctgtcc ctgctgcagc atctattgca
    22921 gatagcatgt tgagtcgagt agcagtacca ggacaaccgg atcgaaataa aatgtttacc
    22981 gacattgaca tgaacagtcg agcgttgagt aatgtgggta aaattgacgt agtgctgatc
    23041 aatgcacagc aaagcaatgt tggtagtctg actgtagaaa cggcgcttga tgtgaaacct
    23101 gatgccacat ttagacgtaa tgtgacgatt gcaggtgatc aaagtgtggc gggaaaaagt
    23161 acttcggctc aacttgagtc taattacatc aagatcaatg gcggggcaga tctactcggt
    23221 ccggtcaatg tcactggtga tgtcaattca tccagtgtga ttgcatctcg cgatgttgtt
    23281 gcagggcaat cagtcagggg tgctagcggt caatttaata cgctgattgt aaatactgcg
    23341 gtgcaagctg attccgcttt attgaataaa gcggaaatta ccagtctcac tgctggcaat
    23401 gccaacgtca cgggcctatt taaagcgctt ggcccatcgg agtttgtaca agatgcgttg
    23461 tttcgtggct ctgttatggt caacggtgca ttaacggttg gtggtattgc atctgctttg
    23521 gatatccgcg aaagcggtat tttgcttagg gataaatact taggcattgg tgcaaaggcg
    23581 gctgatgccg acaagttaga tgggctcgat tcaaccgctt ttgcacagcg tggcactgca
    23641 aacacgttca caggtgttaa cacctacact caagctttga aagctgatgg tggtttaact
    23701 gtggatggta aaaatgtggt ctctgccgat ggtacaacgc tctatgaaaa tggcacagcg
    23761 ttatcaagta aatacttggg tatcaatgca aaggcggcga gtgccgttac tgctgacacg
    23821 gcagtcaatg cgaccaatgc agcaaatgcc gcgaatgcgg ataaattaga tggactcgat
    23881 tcaaccgctt ttgcgcagcg gggggccgca aatactttta caggctctaa tagttttaca
    23941 cagactgtaa ttgctaacgg tggtttatct gcaggtggga aaacggttat atctgcagac
    24001 ggttctacgc tctatgaaaa tggcacagcg ttatcgagta aatacttggg tatcaatgca
    24061 aaggcggcga gtgctgttac tgctgacacg gctctcaatg cgaccaatgc agcaaatgcc
    24121 gcgaatgcgg ataaattaga tggactagat tcgaccgctt ttgcacagcg gggagctgca
    24181 aatacattta cggggattaa cacttttact caagctatta gggctgatgg tgggatctct
    24241 gcaggtggta aaacggtagt ttctgccgat ggttcaacac tctatgaaaa cggcgtggca
    24301 ttatcttcaa aatacctggg caaaaatgag acggctcaag atgcccataa gttgggcggc
    24361 gttgcagctg caagttatgc ccgtactgat attgatgaag tctttgaccg cacagtgacg
    24421 ttcactggcc gtgcatatgc gcgtaatggt ctgcatgttc aaaatgactg ggtaagagtt
    24481 gacggccaaa acggattgta ttttgaatcc tacggcggcg gttggcatat gactgattcg
    24541 tcgacgttac gggcctatgg cggtaaatcc atttttacca ctggcgctat gtacgaatat
    24601 ggcactgagt tgagccagcg atatcttgga aaaaatgaca aggctgtaag tgctactaca
    24661 gcggataatg ccgataaatt aggaaatgtc cttgctgcaa attatgcgcg taaagatgtc
    24721 gccaattcgt ttaacggatt acaaacattc aatggtggta tacgttctgt tggttcttct
    24781 gtgctcgatg ctgtaaccgt taataataac ctgaccgtaa acggggattt attatttaaa
    24841 gatgccactg gcaccacaag aacgatgaaa gacacctaca gcaaagtgac atctttagaa
    24901 acgtggaaaa cggcatgtca gcgtgatatg acaagccctg cttgtggaat gtctctacct
    24961 gaaaatactg gaggcgggac tcaggtcgtt tggaatggta cggcaaagtc agtgcccaat
    25021 acatggggtg caggacttta tagtgtaata gcctctaccc ccaaaggagt tatgtctggc
    25081 tcagtaagta catcagaggc tccaacgtta ctttatgaag aaatcctatg ggatactgaa
    25141 aatggttgtg ctagttgtaa ggttggaact caagggtttt acgtacaagt aaaaaataat
    25201 aattttagag cttatttagc aagcggctcc tgtaattctg atggctgtag gtcattttat
    25261 aatttaaatg caattacaaa attctaatta acaaaacctg ccctttggca ttaaaataca
    25321 cacaacttaa atgggataat attatgatta aattagcaaa gtctgtaatg attggctctg
    25381 tggtgttgtt cgctcaggtc acacaagctg aagaaatcga cattttggta cttgtcgagc
    25441 cttctgtgat ccaatctatg ggaaaagagc ctttttctca gatgcttgag tcacaaattg
    25501 cctacagtaa caaagagttt aaagatttca acgtgcagta caatgtaagt gctgttgttg
    25561 attggaatga tagtgttggc gaagcggtta ctttgggtga ttcttattac aaagctggcg
    25621 ggcatatttt ttattctttg ggggtttcaa aggaaaaata tgatgctgat tttggtaatg
    25681 acccttggct taaagggaaa tattcaccgg aaattaacgc tttagttaat aagtaccacg
    25741 ctgataaagt catgcttttt gtgcatactc aaactgataa tgttattggc cgtgctttcg
    25801 ataacattgg cttgattgtc catgcgcaat caatgatgac tgctcacagt actgttgcgc
    25861 atgagctagg ccatacattt ggtcttggtc atccaagcaa tgacgtatgt gcgaacagca
    25921 attacttaat gtgccagggt aaaagcaatg gctcagagtt tgcggttgaa gaagctagca
    25981 gaataactgg tgttctcaat cgagatcccg cttatctctt agattactac aaccaagatt
    26041 tttgggctgg tgcttatagt caaccaatgg aaatgttagc gacagcgaaa gtttctgtta
    26101 ttgataaccc tgtaccaaac acgctcaata aaactgaagc tgttgttgag ttattggata
    26161 gccaaggtgc gccttatgtg tttgataaag atgtttctgt cgaacttttc acaaagggcg
    26221 tatctgcgac tgctggtact cactatgaca cagatgtcta tcaacgagtg acgtttgctg
    26281 cgggtgaaac tgttaagcgt attgatcttc cggtgactca tgactcaaag gatgtttctt
    26341 tgattgttgg ggttcgctat ggtgaaaata ctgctgattc aaaccaagaa actgttgtta
    26401 tcaaagctaa atcgtcttct ggcggtggtg atactggtaa tggtggtgac tctggagagt
    26461 ctggtggcgg tggttcttta gggatttggg gaattatcct tctaccatta gcgtttttac
    26521 gcagaaaatt ctaagcaatt tagtcattaa caagaaaaga gcacttatag tgctcttttt
    26581 tttgctccaa accaacgcaa gcaaagtcat cgaacaacgc ttgaaagggt atgaaatcct
    26641 ttgtgaaaaa actaaattaa ttaaactcat gaccgagttt ttagcgataa atttatttgg
    26701 cgcttaacaa actggtcggc gggttcgggg gcagcccgag attttgcaat gcaaaaattc
    26761 aatagctaaa agagcacaag caaatctaat gtgacaagca gtgacagcat aagcctttag
    26821 taattcaatt ttctgaaaag aggttttccg attataactg ttactattct atagaaattt
    26881 tggtaacggc ttagtacctt tgaactttga ataggttttt tctatgggaa atgatgcaga
    26941 aggtgtttgt gataacgtac aatatagtga ggtgattaat aacctattta ttgtttctga
    27001 gtgtaaaact ccaataaagc ttaccctaac aggtgatgca ggctctaaaa ttatcaaggt
    27061 tggaaattgg gttgctcaag acatttttta taatttaaat actccagaat ctaactttca
    27121 cttaaagttg gtagtgttaa aagcaaatgg cattgatttg aatcctctgt tagaagtgct
    27181 gaacgataca tttaccattt ccgaaaatga agatgttaga aagcaacatt ggactgatgc
    27241 attaatggct ttgcataaag ctattgctgc gagccttggt tcacggtttt atgcacaact
    27301 tcgcgcagta tcttgtcaaa tttggattga tccggtaaga gaaaaactaa acaaatactg
    27361 cttattttgg aaaaacccaa aagaacctta ttttcataaa gtaatgatca gaaagctttg
    27421 gaatgttcat gatcttgtag aaacccttga gaaggacaaa ttggaacaca ttataactgt
    27481 gtgtatattt tttgaatcaa cgcctcaaga attaaaaaaa ttattaggga aatcaatctg
    27541 gaaaataatt tgcagtaaca gaaaatcttt taatgaaagt cttgtgaaat gtttacttta
    27601 ctatggtgcg catgagctaa aagatatagc ggcaatccgg tgtttaatgt tttttttgct
    27661 atcagtaaaa aaaacactgg taaaacaatg tttattcgat aaattcaata attatgatta
    27721 tgacgatcac tacgatgttt tttcactaaa tacgatgctt gataaagact atcaagatcg
    27781 agttctttgg tgctctcgta atggcgttgt atctaaaaga aatcgaaatg tttttcaatt
    27841 atctgagctt tatctagata caaaacaact ttgtcacacg tttggatggg tttttaaacc
    27901 gtggtcaatt cggtcaatga tagaacgtct caatcgactc aatgatttgg caagggatgt
    27961 tagaataaaa aaggaactgt tattatcgaa tttttataat gcaaatttga attggttaaa
    28021 tcagtatgat tttgccataa ataaatttag agaaaataat cctgaagtcc acgttgaatt
    28081 aatcaagagt tatgagcgat tagtgacaga aagtgaagat atgcaccact gttttgccga
    28141 ttatgttttt agtataatga gaatgcagta cgtagtaata tctttgatct gcaaagaaag
    28201 tggctatcgt tcaacagtcg tgtttgcacg aaatattgct cataaaaata aaattaatca
    28261 acactatatt aagtataatg aacttaatga ccttgtagaa aacaaaaaat tatcttcgtg
    28321 tataaccgga cttgaatacg gcttgaatgt gtttgagcgt cacaatgcaa ttttgcataa
    28381 tccagacgac acagttttta agcagaataa attgactgtt gctttatctt gtgattcttg
    28441 cggcctatac tctgaaagta gagtaaaaag cacccaactt ttggggcata acttgattgc
    28501 atggtgcgtg tgtacaaact gcaattcaga ggcagaagtt ggtttagatg aaattgtaaa
    28561 caatcagatt gctctaatgg agccacgtta agacatgagt gcaataatgg ggaatgatag
    28621 tagcaattta tcaaattatg aacatgattt tgagttaaat atcgatgacc aaatagagtt
    28681 atctttagat atagtagaga gcatgagtaa ggaggacttg gtaaaaaaca ctaaacgttt
    28741 catttattta cagcttcagg cagaacattt gattaaaagt atttccacac aggatagata
    28801 ctgtattgat gaatatttaa acaatccagt caggggtatt agtcgtaata attcaacaag
    28861 ctttatgcac gaaatacaat atctcactga actggccaag caatttgcaa atatagtcaa
    28921 gttagagcaa aaagtgatgc cacaactagc gctcgatgat cctggtgcat atgctaaaac
    28981 tctttcatac agacgtagtc atattccacc tggagtacat cttaatcaat atacgggcaa
    29041 tctcctttca catttcttag ccggagacag aaaagcgttt aacagggatc ataaccattg
    29101 gtttgtgatt tgtgagtcag gccagttaga gtcatcagag gccagagtta gcataccttt
    29161 ggatcgactg acaatttctg actatcatac aaaataactg ataatttttt tagttggcgg
    29221 gttcgggggc agcccgagat tttgcaatgc aaaaattcaa tagctaaaag agcacaagca
    29281 aatctaatta tagaatttcc tctcaaccat tccgcgctag tttagacatt taatttatgt
    29341 agaatgggtg atgtaaatgt ataggcccat tggctacaaa ttaaggaatt taaatatgaa
    29401 tataataaat tatgtgtctg cgttagtgga tgttgaaatg tcactgctag ttagcaaagc
    29461 aaagcttcgt ttatgtgatt gcgaagatga tttggatgat gcttgctatg cggaaaacat
    29521 ggctaatgag tgtggtttaa ggtttgaaac tattttgttt gaaatatatg accaatatga
    29581 cgaaatgcca cgttcagctc ttctgaatga agttattact aacattaaat ccatttattc
    29641 aaaccttcct cagtttttaa aagggggatt tgatagtggt gttggtgatg taaaaattgc
    29701 ccgtgcaggt cttgactaaa gtttaagttt ttgtggatat aaaaagcgct taattgcgct
    29761 ttttttgtac ttgaaatcaa tagttttaag cgttagatgt attgttctga accctacggg
    29821 aaagattgag attcaataga atttctttac aacaattcca tgctagttta gacatttaat
    29881 ttatgtagaa tgcataattt ggcgcatgag atcatagatt ctgatgatta tatcgaggga
    29941 aattgcgccg caaaatcgct ctatgataaa gccaaaaacg ccacttacgc tgaattatta
    30001 gccacagtgg agcgactggg cttctgaata agccctccca aactagcgcc cttcggggcg
    30061 ttttttgttt tccgtggcgc gtggccgtag gttggttgaa ctcggaaacg atgaaaatcg
    30121 gtcaaatggc gcggctcttg agaaaacagc aaccgcgcta aaaatatctc tatttcattt
    30181 attgagcttg gatttggcgt ataaatttga tgtgtaattt tccatccaaa agagagattg
    30241 aatcagtgcc ttgttgacca tctaacatat tcgagagaaa tacattctga tttttcaaaa
    30301 agctatcgct tttaattaat tctattaatt cattaacctg ggttaatgat aagttgtttt
    30361 ttaccggata cagcgtgata tgagtcccta ctatgccgtt agaagtaaac tctttatgga
    30421 tcaacgctaa ctcgtccttc actaaatcct ttggcattga aattacagca ggacaatttg
    30481 ataaaccaat acctgcaggt tcatcaatgc caaataagag ccttgggata gggattcctg
    30541 taaataagtg aactcggata attagctcga atggagtggt atttctggtt tgccatgtag
    30601 ccaaggttcc aagtgaaaaa ccagttaagg atgataattc attcctatcc tttaatccga
    30661 actcactgat tagtctatct ataagtggtt ttccgccatg atagcgaggt atttctttga
    30721 aaatagggct ataaatcgga tacaagtttt cccaaccttt tgggagtgtt tcaaaatttt
    30781 tatcagacat gtggcttcct tggtgtgcat ttaaactctt aagctcaatt gtctttattc
    30841 gtgtgaagaa agtcaagtga atgtgttgta ttgagttgtt tcaaatgagt ttgtcagctt
    30901 gaatcttgga accatagtcg tttttgtttt ccgttgcgca tggtcgtagg ctggctgaac
    30961 tcggaaacga tgaaagatgt cgcttaatta tttttagagg tatttgaaaa atggttgaca
    31021 ctgtcccgat gtgggacgta tatttaaggc ctgaactgag gcaaagagcc aaagcaaaac
    31081 ggagataatg cgatgaaaac atcaattagg ttacatgaca actcagtagt ttcaattcaa
    31141 tcaattcacg ctagtgttat gaacatgcgg gattcttaca attcaaaaat caacacgatt
    31201 ttatctaaat atagcgagtc ttgggtaggc aatgagcatg aagtcacccc ctcagaaatg
    31261 agtgatgctg attacgcttt ataccaaagc atgtttgaag caagagaaaa tattaaagac
    31321 atcgctgggc agttgtgcgt attgctgtag aaagtcacaa caacaataag cggagataaa
    31381 tttatgaaca caatcacatt agaaataatt gctgaaattg ctactgaaat ctgcacagga
    31441 agtaaagtta aagttattcg tgaagattac gatgactatg gttctgagtg ttacgtaaaa
    31501 atcatcggcg agtgcgctaa tttgattgta gaagaaatct atgacagagg ctttaagtgt
    31561 cgtgtatctg agcataaaac agaagatttt agctcaacta ttacttataa ccaccgttta
    31621 gtcgtcggtg gagtagcaac agctcatcat tttagcgagt tctttacgaa agagattgtt
    31681 gatgaaattc aaaccgctga tatcaataaa attactcatt tcatcaaatg caatgcaaag
    31741 tatctcaaag cgtcagcaga attttttgaa agagttgata acatcaacta cccagacttg
    31801 cgcggcgaag aaaagtgggg gaatggcatc acttcttatg atcgctttgt agtttgtgat
    31861 gaagattttt accttggcgg cgaaataaaa gaaacaagac gcacaaagtt aatgcgcgaa
    31921 tgtgacattc aaatcgatca taacgatttt ttctaagcga taaatgacat gaaaatgatt
    31981 cttttaaaat ttgatagatg tgatcttctt gttgaagacg atgaagcagc tcagcgagtt
    32041 aaacaacatc gtcaagaaat tgttgaactt tataatttaa caattgaagc aatgaataat
    32101 tttaatgaca cttcttacag cgctaaattg aaaataaaaa actcagcttt acgcgaaaag
    32161 tttgcagata aattcatctt cggaatgccg ttcgatgcta gaagcggaga gctttacgca
    32221 ctagataaaa aaattagcta tatcgaatgt agcattgagg attagcatga aagagaacgc
    32281 ttcaaacacc gagcaactag ccgctttagt tgctaaagct ggcggcgttc gtaaagccga
    32341 gacgctgatt aattcagttc gcggtgcagc accaagtaaa tcagcaattg atcgagcaat
    32401 aaaaggcggc ggcactgaat acaacatcaa gtgcatgatt gacgatttaa ctcaagcatt
    32461 aagctagttt agattccgtg atgttctggc catcggctaa ccgccacgga aacgatggac
    32521 gttaggaaaa agcagatctt cctctatgct ggcagatcaa tgctaatatt tttattgggt
    32581 tcaaaagtga taagggctct ttatggatga tctagaaaag agtgaacggg cttggaagtt
    32641 atatctaaag tgcggttctt cggaggaagt cgcaaaagag atgggatgtt cagttagaga
    32701 ggtgtttgaa atgatacagc cagcaatact taggatgcaa aatgaagtga atacaagagt
    32761 tgaaagttta acccaagcta atcatctacc agcctgtatc aaactggatt gcaaaggcaa
    32821 actgcatcca ccaaaaagtg gagatcaata ctttgtctgt gatcagtgcc aagccaaatt
    32881 taagttaaaa attacccgca ccaactcgca ttctcaactt cactaaagtc catagctgga
    32941 gtgccacgga aacaatggat ttctgtagag ggttgaaatt tttccctagt aatagtatta
    33001 attagttggc tagttactgc cgaataggca gctgaaaata atctcaatga gatcactcag
    33061 aaacaaagtt gtttacctgc cgaaaaggca gttgtgaaac gagaaagtgg agtccctagg
    33121 gctccacttt tttttagctt atttctttgg atatggatct tctactgcat cacctttccc
    33181 agtgaggatt gtccagcctc ttaaggggtg atcatcttca tcaaaatcag ggcatggtgg
    33241 taatgatgtt ttggattgat ttgagtattt acgcccacaa tcagcacatt cataagttcc
    33301 tgctgaaaca tcactaccgt aggggacaac tgcttttttt accataattt gctctcttta
    33361 ttaactagcg cctagggatt attcccatag tttaaatggg gtttttgggg cgagtttcaa
    33421 gtagcgacca tacactattt attgggcaat aaaaccctcg aaactaccca gaagcttcta
    33481 acgacagatc caatatcaat gggcgctata gcggccaatg ctttttaatt gccatttgtg
    33541 agcgaatagc gcacaatttt aagattggat tttatttaag tatgtagagg tattaatgcg
    33601 tgatactgat gaaaaagatg cgttttcgga gtactgcaaa acaaaattag gcatgaaagc
    33661 caatgcagtt gctgattacg ctcaagtacc aaggcgcaca ttttacgatt ggtggcatac
    33721 tcgccgccac gctgtagact tgattattga tggtattctg tatcgtcaga aaatgaaaaa
    33781 atgagcgata gtcgcgcatt tttgcttgac ctttaggcgg tattcgctca aaatggtctc
    33841 agttaagtaa ttatacagag gctacaaaat gaatactctg gaagaagcat ttaaatacat
    33901 ggtgtcattg atcgaaactg gatttgaata tccagatgca gaatggaaag ctagttcgag
    33961 attttctgta tcagccgagg aattggctga aatgtacgat gctcgttaat agaattgttc
    34021 ctcgttttgc ggggatgcca atgttggcat atagctaatg ttaaacgggg ttcaccatgt
    34081 caattcaaga aaacacattc gcagaagcat gttacaacca aaactctatt gaagaacttg
    34141 aagcggcttt gcaaggtcaa gcggatgctg ctgatatgaa agagtgggat ctaacagagg
    34201 aacaatggcg cgagcaaatt tcaatagctc tacaagagct aaaagaagac gctgaataat
    34261 gagtagggcg gccataggtc gcccagaaca acggaaaatc atatgaataa aattttatta
    34321 cctctttctc tattttctgc gttttcacta gcaagctctt gggaaggact gaatgatgtt
    34381 ttgtgggaga acactgctgt tacagttagc aaaaatagcg taattcccgt tccagaaaat
    34441 tgcgctgata aggctattat tgaattggct gaaacatcaa aatcagacgt tctcagcgtt
    34501 gataatggca aggcttttct tgatattaaa tttagtgcga acaagtcacc tgatagtaaa
    34561 tattgggtca ttgatagtac tgttgagtgt cgtggcgatg gttacaattg tatcaccagt
    34621 caattgctaa cttacaagcc tgaaactgaa gcggttgtcc gttgtatgaa atacaaagga
    34681 atgactattc gggtaggtga gaatggtgag cctgtcattg agagtgacat tccagaacat
    34741 cagaaagcgc taaagagaat caaagctgac gagctaggaa aacagaatta acagagcgga
    34801 aaatagcaat tataaacggg gtttctaaat gaatgatatc aaatggcaaa gtacattcca
    34861 taaacgtgct gctcacgcat tttttaacag tcaaagcgtt ggcggcatga gtttatgtgg
    34921 tcgagagtct ttaaatacaa gtgaaaccta tgttgacccc aaaggccaag catgtggcag
    34981 ttgcttgaag aaaattgaaa aattaaatgg tagtagatag gtgcttaaac ctaacagaaa
    35041 ataaaaacca gagcggtgtt tggcgactcc cgctctgggc tggcagaaag aatcagtgag
    35101 gttcaaaact gccagcgcgg taattgtaaa ctaaaaaagt gaggttcaaa tgaaaaatca
    35161 agatattaca tttgatcgtt acggtcgaat gaatttccat cctgaatacc attctaaaca
    35221 taaaacgcct tggacaacgg tagatgaaaa ataccttatt gaaaactatg aaataattgg
    35281 gccggaagaa atgagtttta cgttggaacg tactatacat acgatcatga caagggttta
    35341 tcaacttcga aaaaaggggg taatgaaacc cgttaaacct attggtcaac gtaaaacaca
    35401 caagcgtatt tctgctaatc aattacattc tgaggtagca gatgaatcca gatagcgttt
    35461 tttacagatg ggataaggta aagtacgaat caatccctat tcgcgctgcg gctgagcgtt
    35521 gtgctttagt tgatactttt gatttgggtg gattgagaca aatagacact gttccgttca
    35581 cgcctcctct tcaaaagtca gtcagaaaca gggcgtcaaa acgactcaaa gattggccga
    35641 gagatgccaa cggcgatttt attttgcact taccaacgtc cagtggcgcc agtcaagaaa
    35701 attaacggaa aaatctatgg cttatatcga gcaatttgac atcaattcaa tcgagcaagt
    35761 tgtacatggt cgattctctg tatatgggcg cggtaatcgt gccgttcgtt tagagcacga
    35821 ttcaatcaaa ggtgatacgg ggttttgtac tacgacatac agctacaaca tgtcgcatga
    35881 catgcgcgag tacagtgctg atcgtatcag gttggcaatg gaacttttaa gtggttacag
    35941 caataaccaa atcaaggcga tgattgctaa acgtcaaatg gaagaacaga aaaactcggc
    36001 cagttaggga acagatatgc agtcactacc gaatgtaaaa aaaccatgtg ctcagtgccc
    36061 tttccgcaaa gacacattga agggctggtt gggtggtgaa cggatgtctg aaatactggc
    36121 gcaagactcg ttcgtttgtc ataaaaaaca gcatttggaa tgcgcggggc acatgctgat
    36181 aaatggtaac gataacgggt ttgttaggtt agctaatcga ctcggtattg aattggaatt
    36241 atcgggtaaa gaaatggttt ttgaaacgct ggaagattgc gtttcacacc atgaataaca
    36301 cggaaaatag ggggcaatat gccaagagtt attgaatata taggtgaatc aatcgaaatt
    36361 tcggattacc tgcctgagca ctatccagag aaccaaacgt gcgaagttgt gcaaggtatc
    36421 tttatcaatc cgaatttgcg tagtgatttc aatcgcacac caaatgatga aagagaagat
    36481 ttagaaattg agcactggta tggtcggcca tacatagaaa ccgatgaata cagctcagaa
    36541 acttactgtg agtttgtagc tagaatggct agatacgatt cagactgtaa gtctgaatct
    36601 gagcatgatt tcaatgagcg aacccaaaaa aataaagagt cgtggtttaa agcttaccca
    36661 acgggtattc gctatgaagt tcgttgtcta acaggcggtg cgtgggatcg ttcaagctct
    36721 caaggtatgt ttagctcgct agatgaagcg gtcaagaaag ctaccagtga aataacttta
    36781 tttgggttta tgtagcaaca gaacggaaag tcgtatgtct aaaacagatg cagttgcggg
    36841 attgagaaat atggatagag gctacaatct gtatgagaca gggttggcaa gcaaatatct
    36901 agtaaaaaat ggctccaagg ccgaagctat aactgcgata gagaatcttg aagcggaact
    36961 cgaaaaacga gaaaattgca taattatgga ttttaacttt gttcttgtca ttcccgatgg
    37021 aactgaatat cacgacgagc aaatattaaa atggcttaaa tcaagtgtgg cattttagca
    37081 ttgtactcaa ctgatttaac ggaaactcat gaagctactt gatttagttg aaatagtgtt
    37141 gcctgcagtt gttactacta ccgtttttgt agcgtgggtc gtttgcggca gcgggttaca
    37201 gtggatttat ccaaagcaac atgcagaact gcttgaactc gttaaggcgg tacaaccaga
    37261 acatagtgat tcattaacgc tgctggaagt ttggcagatc gaatctgaaa tcactaagca
    37321 actaacccaa aactaacatc gcggaaattc tatgccaaaa ctaactaagt cagagcaaga
    37381 cgcgttggca ttaattgaaa gctggctcgt gttcaataag cagcacttgt ctaaacagga
    37441 aatcagtcga atatcagcag aagatttttg gttagtttat gaccgtgtaa ttccatcgtt
    37501 ttgttatgac aacgcatttt taacagccgt ggctatggat gcaaaggctg tggtttacgg
    37561 ggctgcgctg acgtatatcg gagatacatt agttcctatc gaacatgcgt gggtacgact
    37621 tgatagcgat aagttggtag accccactta ccaaaaaatg agggaacgtg ggggggcgta
    37681 tgactttgaa gttgagtatt tctcgttgtt cgagatcccc acacttgaat acatcaagat
    37741 tgcacaagag ctaggaaaca gctttagccg cattgtagca atggattttt tgtggttcag
    37801 gcgtagttcc aagtacaagc attattttga caccggtcgg cgggttcggg ggcagcccga
    37861 gattggaggg ggttatggcc gtaattgatc agtttactgt tggttcctta tctatatggt
    37921 tactgttggc tcttattctg gctgtaaaaa tcatcataaa tggtgattat gcagataggc
    37981 gaggaattgt tattgcatta attggagtgg gatttggtgg tggaggactc tggttttttg
    38041 ttgagaacgg atattcttgg ctcccaaaat aataatatga atagttaacg gaatctaagc
    38101 tatgacacca aacagtaaag ttctagctct ggctaataaa tggcgagctg aaaatccagc
    38161 gcgggtcggc ggtgttgtgc tggtttggcg aggaaaggta tacgcttgga aagacaaact
    38221 ccgcgaccca tcttgtgagc gcccaggtgt tattgctgta gaccaagaag ggcatttgtt
    38281 tttggctgag ggtggcaatg acgagaaagg cgcttctgtg tggtcagtaa taaatcaagc
    38341 aaactaacgg aaaatcagat gaccactaga tctgtaaaaa ttattggaat ttgtgatgat
    38401 gattattcgt ctagctatga gctagttggc gtcaactgta cagttcggga atttttagac
    38461 tggttttttg aaatcgaata ctgcgaacaa cgttacaact tcatagcaca agctaatgag
    38521 cgtctagaag gggatgatct cctttgtgat attggcggtg actcaagaga tatggaattg
    38581 ggtacagtga taagcattca gtttgaccaa tttttcagtg cttttttaca aaacaagata
    38641 aatcaagcca aagaagacct ttatgacatc agctaccaat tcaggctcaa gcatggtcta
    38701 gatgtagatc atttaaggtg atagcccttg gccgcagtgc aaattttttg caccaggtca
    38761 ttggctcgcg ggttcggggg cagcccgaga tttttgcaat gcaaatttaa ctttggaata
    38821 tctgaatgac aaatagaaaa acgctaacaa aagctgaatt aattcagttg ctaagcaaat
    38881 atcctgatac tgcggagatt gttttaactg tcactcaagc agatatagac agtaatccgc
    38941 cagttgatat tgcgggaatt ttggtgcgcg agctacggtt gcctagcgac cattcgtatg
    39001 acgccgatga aaacagtatt gcacttcaag tttggtgata gagcggaatc tagaaatgaa
    39061 aaacaaacct gaattagttg tgctagaccc tatgggtaac atcgacttaa ttttgaatta
    39121 catgagaaag aatggtgtga acgctgcatt caaagaatgg cagggcaagt taaatcgcaa
    39181 cgatcagtta cctcggggac agtttttcaa gggtaaaaaa gcaggtaagc cacatatgct
    39241 tttagatgaa gtatggcaga ttttgaaaca caactaagaa aaacggaaaa ttaactatgc
    39301 aagatgataa tgaagttgta aatgcaattg aaattcttcg tgctcgtatt gaggctgttc
    39361 atcctcaaac taatggcgat aaaacttctc tattggctca tatagatgca attgagtttg
    39421 gtacattgat tttcagcagt atcgaagaaa aaagcggctt taatgacttc cttggttgtt
    39481 ttacagattg tcattttgat gattacattc agcgattgga ttgggcaaga ggctatctaa
    39541 gagcaagcag aaatccttac atcctaaata accgcgaaaa taatagtgat tgccatttta
    39601 atgatgctga aagtatcgtt aaaaaagctc taactgatgc gaaccctgta attatcaact
    39661 cttaactcgg aaaatatatg aaagctctgt tcaaagctgc cttggcattt ttgttagatg
    39721 tcgatgcccg tacaccttcc ccattaacat atccaaatgg tagcgcgatg tctgtggccg
    39781 aggccaaacg gtatgaattt aagtgttatt tagagttgct agagtttgaa agcaaatacc
    39841 aacatggtgc agttactggt acatacgaaa ccattaacat tgatcaagtc aaagagcata
    39901 accgcttttt gtatgaacat ctggaagggc tccgtttgct cgaatgggaa acccaagtaa
    39961 acaatcaaca aggtcggttg tgggcttggt ggcgtgcagg tgtaatctct gatgtggaac
    40021 ataatgaaat gttagaggaa atacgaaaca aagcgattaa agcaattttg cggaaacaag
    40081 cagaatcaag aatcagttga gccaaagtaa gagagcggaa agtcaaatat gtcagaaatc
    40141 acctttttag atgactatgt aaacaaaatg ggcgtacctc ttattgttga tcaagaacga
    40201 tatggtggta gttatacagc tattgttatg cacatggact gggcgacgtg gatttttgat
    40261 aaattagggg gggatgattt tgatggtaca caagcacaat atttactatc aaaccaatta
    40321 ttacctgctg ccagtggcaa ttcattatct caggcattga ggcgattaaa tgcaaagctt
    40381 gaagctttgt actcaataac agatgaagat ggtcgaaatg gtgttaaacg taaattttcc
    40441 ttagttgcag agcatgatat taaagatggt gaagcgcaga cattttatga tgttgatttt
    40501 aacaatgttg taaatgactg tcgagaaagt gaaagtgaaa cttactggta tgacgaagca
    40561 aaagaacaat gtagcaataa aataaaacga gatcttcatg cgttaattaa ttttaattgg
    40621 ccggatgatt taagcaaggc tgtagaagcc gcaaatgaac tcgattaata ttcacggaaa
    40681 atagggggaa atatgcgctt acagaatggt gttgcaactc gcttaatttg gtttttgctc
    40741 tcaagtactt tggcattcac atttctagct ctttggatgg ttgataacca agcgagcatt
    40801 ttaacaaaaa tacttggtct tgcaatgttg gtgccatcaa cgcttcttat gttcggcaca
    40861 ggatatagat tgatagagta tttgttgtta aatttgaaaa aaaatcaaag ttagaatcaa
    40921 tagagcggaa aatctatgac tactcataag catggcgaat cgagaaatca cagggtagaa
    40981 agtacccaag gccaatatag ctcgcatgaa ttttcagtat gtgagcggta ctgtgagaaa
    41041 tgtgactcat ggggaacggt caaaggtttg gtgacgtctg acttctgccc tacgtgtgaa
    41101 atcccctttg ataagtcttg gtgggatgaa agcgataaac ataaacacta atcgaagtaa
    41161 gagaacggaa agttcacaat gacaccaaac agtaaagccc tagctctggc taataaatgg
    41221 cgctctgaaa atccagcacg ggtcggcggt gttgtgctgg tgtggcaagg aaaggtatac
    41281 ggttggaaag acaaactccg cgacccatct tgtgagcgcc caggtgctat tgctgtagac
    41341 tatgaagggc atttgttttt ggctgagggt ggcaatgacg acagcggtgc gtctgtgtgg
    41401 acagtgatca atcaaattaa cggaagtagg aactactaag aatgggcatt gaacagtaca
    41461 gaaaggaaat ggccgaggcc gaaatccaca agccaagagc aatgtcggca ctggcactta
    41521 ttgatatggc gttagaacat ggttctagct ccgctaaaac tgcggcgcta atcatcctaa
    41581 gccttgaggc tgaccaatgg tttaagttta gtgctattga gctagtgaat ctcgatggaa
    41641 ctaatcgctc tcacgcgaat aacgttttgc ttggtgttga gggtggcgat tttcaaccgt
    41701 ctgtgtggtt ggcgcggatt ggtgttgatg tgaaagacaa gatcacgact ttgcttgata
    41761 agtggtcttc gcttcgaatg aaccaataga gtggaatttc acgaatggaa caaaaacatc
    41821 attaccatgt attttatatt ggtttgtcaa atcagacagg tcagcaagtt caatgcacag
    41881 tgactatcct gtgtgcaatg ccaattcagt atcaatctga tttaaaggac ataacagcgt
    41941 acattgagac aaattacaat gtgagtgatg tggctattgt taattggatg ccccttcttg
    42001 ggttggaacg accagaatca gggggcagta cagtaagcga agaagaataa cagagcggaa
    42061 attcggggtc attatgaaag ggctatatct taaaatcgtt aatgctcatg gtgagccaac
    42121 taaaatgcga ttggcagaat tccgcattaa tgaatcttca ccaagcacag ataaattagg
    42181 cattgctatc ggcaagtggc taccaatcac taaggaacca gagcacgaag gaaccaagtt
    42241 tcgcttcctt aaatgccttc attgtggaca ccatgatttt aatgaggatg gtgaacgcct
    42301 ttgtgactat gtttgcaatg gttgtggaat gaccatcagt gctaatgaaa aagcggctta
    42361 ataaactaaa cacggaatct aaggtcgagg ccaattgaaa ctaaaaacgt actacgttta
    42421 cccaaataag gttattaaca ctatgacggg tgttagccct tcctcactcg ggtggacgtt
    42481 ccagccaccg aagggggctg gattaatcaa gaaacttttg cggggcaaaa ccctgtccga
    42541 gctttatgct gcaatggaaa gccacggtat taatattgac gagcgctgtg atgaatcaga
    42601 gttcgtaaac ccatgcacga gtaagttgtc aatcaccggt gatgccgtta gcgttcgaat
    42661 catcatagta gatgaacacg gtgttaggag tatgccagtg cttagatttg agtttaccgc
    42721 tgatagtatt ccctcattca ctggtgcggt aaaaaatgca ctaaaggtct tggatgttga
    42781 gcagatgaac aatcgcttaa accagctagt taaataccta ggtgatcgac agaattaaaa
    42841 gctgatagtt gaatcaaagt aagagagcgg aaaatagcta tggacgaaca gacacaagac
    42901 ctatcagcta gtaacgcaac tcacttgctg caatgccgcc attcattcgg caggggcaac
    42961 acctattaca agatgcgctg ccatgtacta aaaactatgc cggacggtcg cctcaaagtt
    43021 cgcgtttatg gtaatcgcta ctggaaagat actgatcaca tcgtaaatgt tcgatacgtt
    43081 gaatctagcc gagtgaccgc actttgaatc gtaacaacgg aatataacgc tttagaagtg
    43141 atgtctagtg cgcctagaag agtttcatat gaattgacag cccttggccg cagtgaaaat
    43201 ttttgcacta ggtcattggc tcgcgggttc gggcagccta agatttttga aattaaaatt
    43261 tccgaaacga ggttttctga ttatggcggt tataattttg gttcattgaa tattgattta
    43321 acattgggag taaataagca atgggtaata atgtgcagta tgatgaggtt aatcgtgcga
    43381 tttctctttt agagaaatct ggatatagcg tcataaaaaa atcttttggc atgtctgaat
    43441 ctgaacgtaa attatgcttt tctgtaggag aatttattca ttcgattggg aatattatta
    43501 aagataagtg tttggtaatc ccgcatatta cggttgatga tggatttgtt ctgcatgata
    43561 tgggtgaagc aataaggggg aatatgttaa cagattatcc tcgattgcta agcgctggaa
    43621 ttgacacgag agagatgtct cgggctgatc tagttgataa ggcgcatgat attttattta
    43681 aagcccattt tcttcctcct caccattggg attctgttag gcgaaatgac ttttgaactt
    43741 gacggtaaac cgacttcggg gacgttaata attgcctatg aagttggtga taaacctatg
    43801 caagttcaat tgttaagaaa actatctgtt gcactcaatg atcttgctga tgaatacgaa
    43861 tcttatccaa ataaatgttt gaaaaaaccg caaaatgttt atgaaaatca tgcagttgct
    43921 gcaatccagt ttgcattgga aaccgatgat ggcttaaatt ttcttagact ttggaatgaa
    43981 ggtgagtttg atgtacttcg caaggagtgg tctgatgctc cggaggatgt ttatatcggg
    44041 gcagatccac tatacaaagt cacatctgat tcggagtaca tctctggcat ggatgaaggt
    44101 gtttatctaa tgcccgagcc attgattatt cggtgaaaag gtagtttgtt gatgtccaga
    44161 gcgcctagtt gaatttaatc taaatagaca gccattggcc gcagtgcaaa tttaaccaac
    44221 ggaatctaag atgcaaaaag agttaggtga attacttgta tttatttccc gcgtggctgt
    44281 atcagcacga atgaatacag catacaacag gagttcgatt gataaccctg atacaccgcg
    44341 agctgctatg tggcttactg atatgctgca taattttgtt ggggttggat ctgccatttc
    44401 gaacgatgat cgagctctag ctttgcggga actcgatatt cttaaaagca agtggttgca
    44461 tgataaaccg caaattgagc gctcatgtga tgtgaataag catgtgtgtg agtggagtgt
    44521 agatcagggt gtggaactgt tggataaact gaaagcagcc atcgttaacg acagtgaagg
    44581 caattaacgg ataataaaga tggaaaacca gcaggtcgaa actcttttag catcttggct
    44641 caacacgggg catgagtaca atcctgagtt gagattattc aagcatcctg aatttatttt
    44701 tagaaaatca ggcgagtgga tggggtggaa ctcatttttg ggtcagagtg aaggttctgc
    44761 ttcattcgat aataacgaaa agagagatca tcttgataat caggcttggc aactttattt
    44821 gagtcgattt catcgatgaa aaattagaca aaacgagcaa aaagcttatg gcaaattgcc
    44881 tgagtagaat taagtttaag ggaaacaaca atgagtacct ctttgcatga gctttatcaa
    44941 agtattgaag atgaatttgg taaatgtccg ttagtggtct ttcctgcgga gtttaacgaa
    45001 gatttgagag gtattcagag ctattggata gtatttgagt cttacaacgg aggtgtcagc
    45061 agcagagaga ttgtatggtt gttcggtgga gtaaaagata tttctgaagc agaaggccct
    45121 agtgatactt catgtccttt gtattttttt gagcttgtgc caaatgcaac tgcgccaaat
    45181 tggagaaggc gggtaaagtg gtactggttg gtgagtagcc agcccgagag cgaacaggat
    45241 agtgcttggg aagcctataa caaaggtttt gctgcatata gttactgcca gaaagacaaa
    45301 aatcctcacg cacaagggac tttcaaccat accgcatgga gcgctggttg ggatcacgca
    45361 tctagtattt tgtaaataat ctaagttgat atcccttggc cgcaatgcaa atttccttat
    45421 tgtttttccg accagaattg atattctttt atacgcgctt cacttgcgca tgtaatcacg
    45481 cctacttcgg cgaagtctgt tagaggacaa agtgaaaaga gtaatattat aaattagcat
    45541 tcatgcatcg catgtttgtg gtaataggcg tggtcataaa catgtttgga gaatatgtat
    45601 gtctgttaat agacttccta ctggtgttgc cgtcgctcaa gcaaaaaaag atgctaaacg
    45661 attggcgaac aaagccgaaa tttcactttc tcaagctcaa aatgaagttg cgttaaagca
    45721 cggtagagcc gactggccta cactaatgaa tcagctaaaa acacaaagtg ctttatcagt
    45781 cacgcttaag caaagtgttt ctaataaagt cacgttagat tttcctgaaa acaaatccct
    45841 taatatcatc gtaggtcaat ctggtactgg taagtcagta ctactgcttg aatttgcagc
    45901 tcagtggtta gaaaaggact taccagttgt ttatcttggt ggtgatgttt gcaacgctga
    45961 ggttatacct gaacaactac atggggctat tgccatcagg cacctaattt ctaagtactc
    46021 acaatttaca gttatacctt tagcatcact gactaaagat tttacgttgg atgatgtaat
    46081 gcttaatggt gctattttaa ttgttgacga actctatcat atggtaggtg gtgaaaagat
    46141 ggtgggggca atcgagcagg tttataaatt aataaatagc tcaatgcata cttttttagg
    46201 ggttcaaact ttagctgatt gtaaagtagt gattgataac cttaaaaatg tcactgaaga
    46261 taatacgcgc ttcattattt taaatgctta tgctatggat atatttaaaa atttaccatt
    46321 tgaacatgat cgaaaggtca tgggtgaaga ggttcaacga ttagtaaaga tgcataataa
    46381 atacactgag ttgctttatg ttgaacaaga ctcttaccaa aagcttcagt ttaatttagc
    46441 tgaccatcac gcgctttaag tttctccgga ggcagtgcgt gagtgctgcc taacttgctc
    46501 ctagctatta gtaaaaacca gtcatgatat ttttgcaatg caaaaaatct atatcttaat
    46561 agcagttaga aaacgcctta ttattgcgtg gtaataataa tggtgataac ctcttattat
    46621 tgcgtgataa caataagggt gagtatgcta aatgttaacg aatgggatca agggaaagcg
    46681 ttatttgcta agctgcagca caatgatttc tttggttggg atatccgaga acagtttagt
    46741 gtgacctgcg tcgaaaaaat tctcgttgaa ttatcggtac ttgagcctac gaaattcatt
    46801 gcagttagtt atgtatcgct acttttagag aaagcgttgg agtgttcaaa agtgtctcta
    46861 atgactgcaa tactcaatga caaatttact ttttttgcca acgaattgcg ggattcaaaa
    46921 ttagaactgg acagctacgc aaaaccaaag ttagatcttt ttatcgaaaa tattcaaatt
    46981 ggaatggagc gattatgtga tagtcgtatt catttcagag agcacgcaag gcaaaggccg
    47041 gaacagcgtg aaggttggaa taatcttgtt tctcataaag aaatcccgct acttgctaga
    47101 gatgccctaa tggctacaaa acttcctctt cactggattt atagtgcaaa gcaggagggt
    47161 ggtaggttag gtgcattatg taaagtatta cataatgaca tattgcaatt ttcatctctg
    47221 catgagcttg agctgagtat tcatcagcac gaactggctt atggatttag atatgtaaca
    47281 gtaaatcgcg ctgatacagc attacatgcg attgtataca ctagccctag cgatgctttt
    47341 atcatggccg aactgcattg ggaccgacat gggtcaaaaa tgagaggggg gcatgcacca
    47401 tattcctatc aaaatgatgg attagaccag gtaagattac acttccccaa gcttgatatg
    47461 tctaataaat tgactctgac taaaacagcg tatcaggtca ttggttcgct aaaaacttgc
    47521 gcggatcgtt caaaaatttg gttgtttatg ctcactgaat tgatgagctt aaagcttgat
    47581 gagttatcca cttctgcccc ccaaatgtct atcgagttat taaacgaaag cggcccgaat
    47641 gacaacagat cactgcctgt accaattacc cgcccattta cgcttgagca caaagatata
    47701 gcaacgatcg caagggagat tggggttgat agttccccta tgaaggccca attatgggag
    47761 atagttgatt cacttcactt ggatgtttta ctgcctcgcg atggatgtga ttactatgat
    47821 gtactaagtg gtgaacggtt tgcatcatta gatatcagcc agaaatataa tcatgatgta
    47881 agcaaatcta tcgtgaaact ttaccctttt ccagcggggc attttgggac caaggaatcc
    47941 acatctgaag ccatcaattt tgttctattc aacaatttgc cgaaaattat caacgcaaaa
    48001 ttgaattgtt tatgggattc tgattttgaa catcaacgtg aatggtttat gtcaatgata
    48061 tataagcgaa aagcctatat cgtaaagaag gtccaacaat ggcatgaaac ccatattcca
    48121 gtagatgcta gcactctaaa tattaaccaa tatttagtta caggtattca tgaggatatt
    48181 agacgcttgg cacttaaata caataccgtg aatgatcgga tgcttacctc aatatcatcg
    48241 tctatgccag ctttatataa gaaaaatagg cagcgagaag taaaaggttt agtcacagaa
    48301 aatcggtatg atgacggctg tgaagtatat gtggtcatcc caaatagtac tgaagaaatt
    48361 atagagttgt tgaactgtaa agtggacgaa ctgccggaac ttctacgttg ttggcagcga
    48421 tgggccaatc atggggagat taaatatccc tggcaacatt gtcgcaatta tcctcttcat
    48481 ttcgccgctt tccgtgttta ttactaaggc gatctttctc atacttttag cgttaattga
    48541 ggtagttaag tgagaatttc taaattacaa aatgacattc tggttacttt ggttgcgctg
    48601 gagtctatgg accataggga gaaggttccg gcaacagtgc tcttaacgat tttaaattcc
    48661 aatagagagg cgaatgatca agctaaggtt tttggcgctg ctcttcgatt atcactaaaa
    48721 acgctagcat caaacaagtt agtaagacaa ttcaagaaca tagttaatgg tgagttgtct
    48781 tatttgctta cgaatgatgg gagaaatatt ggtgtagagg tgatggccaa gcgagagtgc
    48841 gagcaaacat gagtatgtaa tttcttatta acaacaacgt gctagtttag atatttaatt
    48901 tatgtagaat ggacgatgta aatgtaacag cccattggct ataaatggag taagagtatg
    48961 aagataaaaa ggagaagtcc taaatcgaag cctgtacata gtaatcccaa caatccagta
    49021 aagcccaaga ttgatgttct ttggtatctt gagtttatcg ggttggcgtt acttatctct
    49081 ttcattcccg atctgtgggt cagcggtggt agtgatgttt ttgctcattg tccttttgct
    49141 gtaactgatt gtgaaaaaat tgaggtaggg gggctctgga aactcatagc gggtgcattt
    49201 tttgcgctgg cggcattgat tcttagtact gtgattgtta atattaagca atctagagag
    49261 cataaccgta atggaggtat atcatgatcc aactaatgag tgtagtagtg atgttcgtta
    49321 cactgggtat ggttatcgca tccggtgtga tcttatataa aggtttttca tcaaacaatt
    49381 aaaacctttt cacgacaaaa accgccttca ttaggcggtt tttttgtttt ctgaataata
    49441 gtccttttat tcaaaaacct ccaacctcca acaacgtgct catcgcttac ccttttgcga
    49501 gctatagttg ctaactcatt tcaattgaag ttaaacctat ttaattgtat tctgcgagct
    49561 tatagctaat gagatgggtt gaaaattgaa tagatacgaa tttaagagtg agtatgaaaa
    49621 acgggggtgg acccctatta cattagctga acgctggggg tgtagcaaaa ctcgcataca
    49681 tcagatcgcc gttgaaatag aagatgggca taagaaagca caggcttata ttgatatgct
    49741 tcacggttta ccatatctga aaagtagtta aatatattta atcatttcat tgacagttaa
    49801 atatatttaa ctgatactac ccatagttaa gaaaccaact aatgggtacg atatgaataa
    49861 tgatttttca tacaaatttg gtgctgtaat ggggttgcaa aacgaccgtg ttttttatca
    49921 ggcaacggtg ccgtttcgag tattatcttc aatgctaaag ctggacgata attttgatgt
    49981 gactaaacgc tctcagcggt tagttaacaa atctcgcggt aaggctgttg ctaaatattt
    50041 gcaaaaaaac gtcgatgggt tttacgttat cccaccgcta gttggattta ttgaaggtga
    50101 ttttgaattt gaagaagtgc cgcttgatgg gttttacggg ttaggtcgaa tgaaagtgtc
    50161 cctggactct cggtttatgc tgtttgatgg tcaacaccgc gcctttggta ttcgtgaagc
    50221 tttggcgtta gcgccagagc tggcacatca aaatgtctct attatgtttt ttaatgggct
    50281 gacgttaagc cagcgccagc aagcatttca cgatattaat tttacacaga aaacgccagc
    50341 ggcggcgcta tgtatcgcct ataacgagcg ggacgatttg gataaagccg ttattgatac
    50401 gttcaaccaa tcgaacctac gtggcttcat tgagtacgaa aaaaatgtgg cttctggtga
    50461 ctcaagctgt atttactcac ttaagtcgtt aaaagacttt gctgttaatg taattggttc
    50521 aaagacgtta accgctgaca attcagagct gctagaacgc tatacagcgg cgctatttag
    50581 catggttaac attccggctt acattgctta ccttgaaatg actaacaaac agtttgttaa
    50641 atttggcttc aatgcagctc aggctatccg agaacattac attattggcc atgcggtagt
    50701 gctaaaagca ttaggcttat tggctcgccc cttaattgat gcttaccctg atgaatggga
    50761 agccaagcta gttgcgctga aagaactaag catatggcat aaaagctccg atgactggct
    50821 aaaccgttgt gttagtcagc acgaaaaaat gctaagtaat gctcaggcgg tgcgattgac
    50881 gctatataaa cttaaagagc tttgcggtat agcgttaact gatgctgaac aacaagaggc
    50941 tgatagctat tttttagcac tattagcggc ataattaact gatttggcgg cttgccgcca
    51001 attcatgaaa aaaatggagg atattaatgg ccgtaattga tcagtttgtt gtattttcat
    51061 tgtcaatatg ggcgttgcta tctcttattc tcgcgggaaa aatcataata aatggtgatt
    51121 atgcagatag gagagggatt gctattgcat tgattggggt gggatttggt ggtggtgggc
    51181 tctggttttt tgttgagaac ggatattcgt ggcttctcta atattagtag aatgtcaaac
    51241 tacataggta aaaaatttat gagagaaaaa gaagattttt tcttcggtaa agtgcataaa
    51301 agaggtcgag gtttcactct tcaattgaat gatgtgacgg ttattgctca aaaagtgtca
    51361 gattcttttt ttactgcgca acttaaccga atgctgcaag agtatggggg gctgctgact
    51421 atttcaaatg aaacttcttc acctaatttc tggagccttg tagataaaat tgtcagtgag
    51481 caagttgggt tcgtggaaat ttatgctcgc tatgacgtca atgatagtgt taaggcgacg
    51541 ctggcatgcg acatttattt gttaagtggt gtgctttcta ttgagtcgca ttggtgcgcg
    51601 tataaggata ttagagctgg agagatagtt tctacgctat tggtgccact gcaccttaaa
    51661 gccttgcaga acaaaaccta tattcgatgg gatgatggaa caacagaccc actgttgcaa
    51721 atgtcggatt accataatga actcgaaatg gtatttatcc tggctaaata tccctctgcc
    51781 atgaatagtg ggggatcata catcagtgat ttggagtgtg ctacagatgc aggtcggcgt
    51841 gggctttcgt cagaacaagt gtgggtggcg tatcacgagc ttcgtacaca acgatgtgtc
    51901 agaaactaag gtaaacaatt atggaaaatg aatgcatagg gtgtggatgc tcagatcaca
    51961 atgcctgtgt cgtaaatgat gtagcttgtc attggttaat tgtcgatcat gttctaggaa
    52021 taggtgtttg ttcatgctgc caagactcgt tatcagaatt cactaaagca caagagcgta
    52081 tcgttgattc aatagaaaat ataaatggga ctgcagacac actaacagat gaagtttttg
    52141 atctgaagag tagcaccgca ttgaaggtaa tagcagatct agtagattta aaaggcgatg
    52201 atgaatacct aggtaaaatc attgctagca actgtaagac taaggtgttt atcaaaaact
    52261 cgtccaagat gtccggtgat gttgattgca aatctgtaaa cgggaatgtt tcttctatgt
    52321 ctggtgatat tactcatcgt taacccaaca tttacttatg agctccccca tgaatttaat
    52381 agcgactcat tatgatttta taagaaaagc tagacctctt gtttcaaaat atgccacgct
    52441 cgatgttgaa ctaataagaa taacaaaccc tgacattgaa actattcatt ctgttgatga
    52501 ttatgaaggg tcaaattttg ggcaatgtgt tgatgaaatg gaagatgaaa tatttaaagc
    52561 tatttcggaa agctctaatc tccctgtgga aatagtcaag gaagaaattg acaatttccc
    52621 tgtcgagttc aaaacaccat taatttcatt atttgcaaca atcaactatg aatttcatag
    52681 tctcgtaaac tttgagctgt ctggcaaaaa aaccttcttt tttaacgaca atttagctga
    52741 acatttggct aatactgata taaacatgat ggctgaagat attgaaatac cattcccatc
    52801 atgccttttt gtttacaccg ctgaaagtgt tatcaatgca atacataata tccgtggggt
    52861 tgatgggcga atggatatga acgccgacag cattgattat aaagcccctg tatccgtatt
    52921 tatcacattg cacgatgtaa atcataaaaa tttacgaggt aggaagttgg tcattaatgc
    52981 cttccattct cgatatccta ataagtctta tcaaatgatc aagcgggagt tatatcttgg
    53041 caatgggtgg acgttggaag attcgttacg tacaaactgg gaggatctaa cgcctgatga
    53101 tgtttgcgga gggctgaata ttagtgggca attggtaaat gatcaattat cagacgaggt
    53161 attttaccaa gatggtttat tatttttccg cataattctt aactcaatac tttatcttga
    53221 ttctgagagt gctgaacttg aaccagtatc tagtgtgagg actgaagcgg aaaaacgagc
    53281 aaaaaacatt atatccaggg taaagcgcaa gaaaaaacta aatgaagttt caagtatatc
    53341 gtatctagat tatcttgatg ttggacgcac agtatcgcct atcacaatag ataaaagtaa
    53401 gtcctcagtt gagagcttaa ctgagcaaaa aagtcagaga aaattgcacc gtagatttat
    53461 tgtaagaggc cactggaagt tgcaagccta cggcgaaaaa atgagtttaa gaaagcgaat
    53521 caggattgcg ccttactatc gtggtcagga tgtagcggtt ttgataaata agccatatct
    53581 tgtgaaatga ttttaactaa cttattgaat ggaaattcag catgaaaaat tcagataacg
    53641 cagaaaacac tatcgaactt agacctaatg tatttgaaag catgtctaag cacaatgttg
    53701 agcgtaatgg taaaaatgcg ggtttcttcc atagtcttgg ccgcgcaatt caaggtgagg
    53761 aagtagataa cgaatttctc aaaacgaact cgagggatgt atgaaattta ttatgcacga
    53821 agatcatgcc catgcttggt tagaagttcc cgctgaatta gtcgacagta ttttagctga
    53881 caaggtttcg gcgttctctt atataagcga tgattgcaag actatttatc ttgaagaaga
    53941 ttgtgatgca actgctttca tcgaaaagtt aaaagagaac aatatcgaac atgaaattgt
    54001 agaaaaatgg catgacggtg aatgttttat tcgctctctg tctcatttgc tctttgtcaa
    54061 cgataacgaa tagaacagaa aatctatggc tgaagaaaca ctggtactaa ccgcagacaa
    54121 ttgtggtcgg acaaaatagc tctaaagtgg acaaaaaaga tctaaattgc agattttgat
    54181 aatttactaa ctaattgaaa aacctagtga ccttggattt ctcagtaaat taatagcttt
    54241 ccagcaaagg cgcaaaaggc tttaatttta gaactatttt gtcatttact cgggtgtcta
    54301 tcctcaaata tgcggtatgc agggctattc attttagatc tattttggca tccaacaaca
    54361 atgcgacaca tttgctgcaa tgccgtcacg ctattggtcg tggtgggaaa ctctataaaa
    54421 tgcgatgcca tattttaaaa gcaatgccag atggtcgctt gaaagttcaa gtttacggga
    54481 atagatattg gaaagacact gatcatatag tcggtttacg atatgttgaa tctggtcgag
    54541 taacagcaat ttaaattgca acaacgtaaa ctaaatggtg aaatctgcca ttaatgcaaa
    54601 gctaaaattt caaaaatcgg cagatgtagc ggtactttgt tataaaatga cagatctttg
    54661 ccaaaatgca cttagtctaa attgacagcc attgggcgca gtgcaaaatt ttttgcgcta
    54721 gatcattggc ttgcgggttc gggggcagcc cgagattttt gcaatgcaaa tatgaactca
    54781 aagtttatga aatgcctgaa aaacgtcgaa aactttgtaa ttaaaacttc tgaaactagg
    54841 cagcttgctt tttgctgtta atatttggac ttgatctaaa tttttggagt aaacatatat
    54901 ggtaaacatt aaacagcatg attcagtgat ttttcagtta agacatcagt gtggtcaatt
    54961 tattaattct ttgaaacaag taaaaatctg gccttcggta gatgatttat tgtcagtaat
    55021 acaaagcaag gattcattga agcatttggt tgatgaaatg ccgcaatctg acgcaaaaga
    55081 aaaccttact gagatactta gttacgacga tgcctattac attaagcttg ttgctactac
    55141 tattccattt ttagatacag tgattaatgg cgatgctgca gtttgatact agaatggcag
    55201 agttcgcata ggtgctctgt taataaggtt atgtcataga gactttatta ctctcccaca
    55261 ggttataact tgcatactta tttgaaccca cataaactac aattaagatg ggttcaaaaa
    55321 agtatggttc tatatgtctg tatatttaag ccttggcaaa gatacgcaag gcaactttta
    55381 ccacgtcgac tcgcagaaat caggtaaggg tgatttgtcc tgccctttct gtctctgccc
    55441 gttaattgct gtgaagggca aaactaaggc ggctcacttt cgccacgatg gtgagacctg
    55501 caacgagtct ttgaatgaga tcccgcaaat ccctgcatgg caccactttc acctcaacta
    55561 tccattagaa atcatcaacg ctttaaaaga cggctatcaa gcggatagca agtcgccaaa
    55621 cgtatttcag cactggaagt ctggattgca tcggtttcca cgcgcagcaa aagcagaatt
    55681 gtttaatcgg gacaactaca cagataatct catctttacc gataccgcga gaactatcct
    55741 tggcagctta ccgctactag ggtttagcca gtggatgcgc aacaacttac aaatgcgcat
    55801 ccacatcttg cgcgaagaaa tagagcaagg cacaaagcat cgagcatggc ttgaaattga
    55861 ggcgcaccgt cagcaagcta ttctcaaagc ttcactctat ctgtttgagt accaactagc
    55921 ggataatgcc gtgattcata aagttgggag aacatcgaga gcgccagatc aacgcttgaa
    55981 agaaacagca ctcgatctag aaaaggctac aggcaaaacc gtaataaaaa gcactatttt
    56041 gcgcaaagtt gcgaattgtg gtcacgttga aaagtatgtt tttcatcgtt actacaatca
    56101 gttagcgaac attggctccc acacggaata cttagtactt gatgccaaat cattaaagcg
    56161 attgaaagca gaatttacca tgctcactaa taactctgaa ccattcaaca aagcagaacg
    56221 attcattgtt acaggccgtt ggaagtatga agaaaaacgc ctagcagctt ctaaacgtgg
    56281 catcgagcta acccaacgcg aatgcgctaa gtttggtcgt cctaaaggct caaccgtcag
    56341 cactgacgat tttttaataa agcactctga tattgttacc agtttagaac gtggacgctc
    56401 tatcaaccaa accgcagaat ttacaggtaa aggacgttca accgtcaagc gcgtaaaagc
    56461 agccatgaac aaatgaggaa aaacgagtct gacactttag taaactaaac accactatcc
    56521 ttcttaacag atggttatag gaaatttgag gattgactag attttgtcga ctgttaacct
    56581 ggtgacgtaa tcgctaattg gcccattggc cacaaaaaaa ggaatagaat ctatgcacat
    56641 tattatcaat actcatattc aggaacgccg tggaaaacct gcaatatggt tagagggaaa
    56701 aagactggct aatgcttttt tgccaaatga actttatcga aagcacctcg atatagctaa
    56761 tggtcgctta cggttgatta aagtgactga agataccgat gcagatggta gggttagtgt
    56821 tagaaatcct cgcaagggca ctattggtga gccaaaaccg ctattagaac taagggatga
    56881 agatttacta aaggtctttt gggtcggttg taagctgcga attattgtat caaagcatgg
    56941 tattgaagtt actttgcaca gtggcgaagt tcaacgtaaa gaacgtgctg aaagaatgca
    57001 atctaagctt gcttctggtg aaacattagt ttgcggtagt caatacactg gtgcgggtat
    57061 tcttgataat gctattcatc aaggactcaa actttctgga tttgatagct atcttaaagt
    57121 agccgtagaa tcagagccta cttatgtaga tgtcttttta aggaatcagt cagagttgtt
    57181 aagagatgat tcaatcatca ttaactcatc tgacagagac attgatttta aaggcgaatg
    57241 caaactcgac gtgtttgttg ctggcatccc ctgcactgct gcgtcgaaag cgggtaaatc
    57301 aaaaaagaag ctttcaattg cagaggatga cgagtctgcg ggtgattgtt tttttcatac
    57361 ccttaatttc gtgaagcaaa ctcaaccgtg gttagtcata tttgaaaatg tgatggatta
    57421 tgcctctact gccagctttg ctgttatttc gtcggtgatg gctggttggg ggtacaggat
    57481 gagtcaatct tgtattaacg gcaatgaaat gggggctctt gaaaatcggg ataggttatc
    57541 tgtcgtgttt ataactgatg ttgatcatgt agatatgact ttcgattttt cattagttgt
    57601 accgcttcgg caaaaggagg cgtctattgc tgaagtatta gtttctttac cggaagaaag
    57661 tgaagagtgg aagctgtatg aatatttggc tctgaaggag agtcgggata aggccgataa
    57721 taaaggtttt aaacgttcta tgtataatgg caatgagagt agtgtaacca ctattcgtcg
    57781 cctttatcac aaaggcggct cgtgtgacca gtatttacaa tcgccctact ctattgagca
    57841 ttcgaggtta tttttgccaa tagagcatgc aaaattgaaa actatcccat tcaattttgt
    57901 tgaaggcgtc tgtaggacga ctcagcatga gttgcttggg caatcagtca tatattgtgc
    57961 gtttattgct ttggctaaag ccattggtca gtttatacgt gttcagactt catttttgct
    58021 tcaaagtcaa aaatcgcaag tagccgctta atccttacta aaaagcttat aaaccgccca
    58081 actggggcgg tttttttatt ccccgaaggc aatcatattt tgcattgcaa atttccttgc
    58141 gagtttcatg agaaacaaca aatgttaatg ctgataaatg ccctttaaaa caatggttta
    58201 atcgttttgt cttgaatgat aattaaagtg tttgcctaat atttttatca ttacagggct
    58261 aaataaacta ttttcgataa acatgtgtac aaatgcgctt gcatgcagca taatcgcttt
    58321 attcagaaaa tgctgcatgt gaggtctaag tgaaatcaac aattttcgat aattctgctt
    58381 tagtcgccag aaaaaaacta aaggcaatgt cgtccgatgt ggaagaccaa aagtcagaat
    58441 ttggtcttac caaattccat ctcaccttca caaaggctgc ggtagctcga ttgccaggta
    58501 tgagtcgtgc aattgtagat aaatccgtaa gtgaaatgga gagttctggc tacagttttg
    58561 ctaaaaagca aagtggtggc gctgaagtat atgatttaac tgtggaacaa gtgatcgata
    58621 tttatcgtca tagaggattt aaatcatggt cagattctca tcctgaagct tgtgttttat
    58681 ttataagttc cttgaaaggt ggagtatcta aaacagtcag ttgtgtccat attgctcaag
    58741 ctctgcgtgt gcatccaaat ctaataaagg aagatttgag agttttggtt attgacttag
    58801 atcctcaatc gtcagctacg atgtttctca attcgaagta ttcaatgggg gcagttgatt
    58861 acacagcagc tcaagcgatg ctgcatgaca tcgatgtgga agaattaaaa gagcactatg
    58921 taaagcctac cattattcca aatgttgatg tgatggtgtc ttccattgcc gatggatttt
    58981 tagcttctga ttggttaacg cattgcaatg agcattttcc cgataaaaac ccaaatttac
    59041 tcttaaaaga gcatgtaatt aataagttat gtggtgatta tgactttatt cttatcgata
    59101 gcggtcctca cttagactat tttctgaata actcgatagc cgctgcagat atcatggtga
    59161 ctcccctccc ccctgcacaa gtcgatttac attcaacatt gcagtatgta ggccgcttac
    59221 ctgcaatatt taatcgcttg atggatgctg gcgtggctga actaccaaaa catcatgtag
    59281 cttttatgtc taaattcaca aggactccgc aagatatgga gtcacaagca attgcgaaag
    59341 aaatttttcg tgcggaattg ctcgatgccg ttattccaaa tctttctgca tttcagcgtt
    59401 gtggtgaaac gtttgacaca gtgattagtg tcaaccctgc ggcatatgct ggtgacataa
    59461 aagcgcttaa agccgcaaaa gaagctattg aagattttgc gatagcttta tttaaccata
    59521 taaattttgt caggaataaa taatggcccc gagaattccg attggtcgta ataggcatat
    59581 ggctaatgac gttgatacgg cagtatcaaa aaaaattaaa tttaaatcag gacgcacggt
    59641 agagttcttt tttgtccatg ttgatgctga aaatgtggaa gagcttacgt atgttgaaga
    59701 tttgaatata cgtattggag atgagttaac cagagagtca cttgctccaa ttatcgaatc
    59761 gattaagcat aatcaatttc aacctgcgat tgcccaaaaa attcatgatc gctatagcgt
    59821 ggttgatgga tctcgtcgtc gaaagtcagc gatttttgca aatgtaggtc ttgatctgtg
    59881 gtattgcttg gagacattaa gtaaggcaga agtgaagcaa ttgataaaag aaatttcaag
    59941 tgctgaaaaa ttctctttgc gtgatcttgg gcggtacttt gagcaattac gcataaccga
    60001 tccaacatta acgtatgacc aaattgctga aaatgagggg tataacaaag ggcttatttc
    60061 taaggctatt actgcttggg aaattccttc agagattatt cagttattcc ctaatcctcg
    60121 tgaaataacg tatacacagt tttcgcagct ttcaaagata atgaaaaaac tgcataacaa
    60181 tcagtggcct ttaactgaat ttattgcaaa actcaatatt aaggctggaa ccacaaacga
    60241 agaagtgttt cagtttatat gcgaagagtc tgatattaaa caaaaaatca atactgacaa
    60301 gcctatcaag attgttgata tcaacaagga tacttgggta aagacaagaa aagtgggaac
    60361 taagcgattt attgagatgt ctcgcgttac acaagaagat gttgtcaaaa tagaaagttt
    60421 tattgtcgaa ttgttggcta aatcaaattg ataaaccgaa catgtcaacc gccaagaaga
    60481 tcatgttcgt tttaaaaatg cactaacaga ggaaaaacta atgtcagtac aaaacatggt
    60541 aacaattgca gataaaattg caaggggtca cagtgtaaag tttcaggcta tgccttttag
    60601 tgattgggac ctcttcatgc gaataatcag agaggcaaaa cagcgagtgc aataatagtc
    60661 tattaagaat agcggcttac aattgggccg cttttctttt cgcgttcttt tctcctgcga
    60721 gtttcgcgtg aaacaagcaa taatttcctc tgaacaattt caatgttgag aaaataacct
    60781 aatcagcgat atgattccta ggtaaacaaa cagcccattg gctacaaaaa atacacaatt
    60841 aagggatcat aaattatgaa aagtatgact gcaagtgtga aattggcgct agcatttttt
    60901 ggctttgatg gagtaaaaaa tgctacagcg gctgcaatca aaaaagcata tcgccggaaa
    60961 gcaatagaat cgcatcctga taaaggtggc gataatgaga ctatgaagct ggtcaactca
    61021 cattttaatg tgattgaaaa gtttggattg gatcagtttg agagcgttgt tgaagctcat
    61081 tctgaaacaa ccaatcaggc taaagaaaga gtaaaagatt ggttatatga attgaatgaa
    61141 gggcatcctc tattcaaagc aaaaatgcca tctttttcca ctcgttctag gttactagct
    61201 gaatttttct caatgcgtga aggagaagat ctgcctggta ttgacccgtc ttgtgagtac
    61261 tccaagaatg ctcgttgtcg tgctaaaaaa tgcaacgctg catatttcca actcgataat
    61321 agtgattatg tcgtaagttg gtatacgggt gacagtgatg ttcgagtgag tgacatcacc
    61381 gatgccggaa ctcgcgggaa gtcagttgta gaatacacat taagagtaga aagttggggg
    61441 cgtgattggg aagagcattc tcgtcattta tcctctttac tccaaacgtg tcctggtgtt
    61501 gataagagta catggtgttg ggctcaaact tataaacagc tacaagctgc aatagaagga
    61561 gctcgcgctg agtataatca acatagccgc atgaacgatt tatttgctac tgtgaagata
    61621 tttggtattg agtttacttc tcaacgccaa cgttataatg ataaccagtt gggtagtact
    61681 tggaaagcta atgtaaatgg tactcagctt gttatatatc gtagtgaaaa gaaggcaatt
    61741 gattgtatct cgccctatcg gatcgaacga tataagccga ttaccgattt aagtgctttt
    61801 atggggaccc gtaaaataag tcggcatttg ttaataagac tgctgattaa tgggcagttt
    61861 tatcgactaa aacgtaatta tcggcatacc gatgattatg catatgatgc tgctgtgggg
    61921 ttcgcagaaa agatgattga aaatccatta gctgttgctt tcgaatggat tactgattca
    61981 ggctcttgcg attggatttt ttatcgcggt gagaaccatg aattgagttt tggtttccat
    62041 tcgaatgatt catctggttt agtcattgct ttagaaaatg cctatccgac catcgatatt
    62101 ttgccatcag gtgaaacggt tgatagcttt atcgccgcaa taaaacagca aaataatttg
    62161 ctagttgcat gatgaaggtt acgtaatcaa taaaaacccc cgctaatgag gcgagggttt
    62221 ttttatatct cgatgtaagg taatgtactt taggaagtgg gtccggtgaa caacgcactg
    62281 tccccgtcta cgcgagtggg cgggttataa tttgaccaat gttttgcatt gcaaaacatt
    62341 ctattgttgg tttgtaatgt cactgaagtc ttctttttta tcttttgtgc aacctatgtc
    62401 gactagaatg cgatactgta gactgtcgat agcagtggtg atattcccat cctgagaatg
    62461 tatttcgaat cgatattgag tcgatgggac tgtctcagtc acaattttaa cgtcagctcc
    62521 ttctagttgt ttagttcggc tgtttactgc caaggcataa gcaacgtatg gccgagtccc
    62581 ttcagtacat ctcggctcag ggatagcttc ccctgctatc aataaagatg cggatgggga
    62641 tttatcaaag tgagagccaa tagcaattga tgatgaccat ttgtccctta tcagtttaat
    62701 cccactgcct aagtctttgt actcaaagct tgtatttgca ctaagtttat ttaatcgggc
    62761 atatatattg tcatcgatat aatcctgacg aagttcttgt gctaatgcgt ttaaataacc
    62821 tgatttttga agttgattga tggagctatc ctgttgtgtt agttgatagg ccactatgga
    62881 agacatacgt gaattagtgg cgagttcgat cagtccatca ttacttgaac tctgagatgt
    62941 cttgttagca ttatcaattt tttttgccat ttgttcggat aatactgttg tctgtttttc
    63001 gatttgtatt tgttgagcca gtataatagc gacactaaat atcgcacccg ctgcaatttt
    63061 gtaaatatca gaacgataca taaatacctc tttcctgtta gacttcttct gtgtttgttt
    63121 ttagcttgaa agcttggcca cggaagacta ttccttcatc aagcaaaaaa ctgacttctg
    63181 atgaaaacct agataagtct tctttgctga cgccaacggt ccaactgctt tgtgagttgg
    63241 atgctgcatt aatgtatgca tctcgcatat actccttgcg cagtgttggt gtccacatat
    63301 ccaacacgta aagcaatcgc ataaatttcg atctcgaatt gtatttttta caggcttcct
    63361 catttccgag agcgcattga gataagtgat atagttcttt actgagttgc cctgggctta
    63421 cccctagcgc gtatgcaaga tgtgcttggt tcaagccagg cagttcaagt agtagccgcc
    63481 tcagcgcaag gattgcatcg gcaggggtta acaagtgctt ggcttttttc ttgcagttgt
    63541 tatgatttga attttccata agtgaatgcc tcatgttttt ttatgctgct atagtagcga
    63601 ttgtgcgaga cagtagatct ttcagaaaac agtttgtctg aatgcgtcat tactttatgg
    63661 gccgtgtatc ctttgttcgt tatcacttgc gaagcaaagg aaaaacttga atgacaggcg
    63721 attatccaac tatgccaatt tacgaacccg cagcaacgtt gcaatgggtc gataatttca
    63781 aagaacagtg taaacgattt gcaattgtca aaattgagtt tgattcatat tcacaactgc
    63841 ttaataagca gggttttaca gcggcagagg ccgctttcaa tatttatagg ggcgctctgg
    63901 atcgagggtt tgcaagcagt aagataattc ttagaacggg tgtctcaaca cttgagatgc
    63961 tggtatccgt taaagaaaaa gaggaacgtg aaaacattat caagcatttg cgtacttcaa
    64021 ttactactcg cagcgaccgt aatattcgct tgagttgtgt tttatatcca gatgactcta
    64081 aaggttctga agagctttta aagcgacttg atgacttaat gccttccgca aagcgagtac
    64141 actccggcgg tgagcatgat caaattgatt ttgttgaaga aattcaaaat aaaaagatag
    64201 tgacttatgt gcagggtgta tataaatgcg ataagtcttt aaaatcgcgg catattttac
    64261 gaggtgtaga attgttagcg agatggcatt cgcctcatgg gctcttgggg ccctcagagt
    64321 tcatcgactc tttaaattta caaggggcag gaaaagtatt cgttgaatat ttgttgagcg
    64381 aagcttttgc aactcgctca aagttgagtc gggagtttgg tgacaacatt attgttactt
    64441 ttaacattga ttccgcgacg tttattcgtc cagatattgt aaaagttttc gaaaattttg
    64501 ctgaaattaa tgatgtctct agaatcgaga tagaacttgc ggatggcaat gacgctgatt
    64561 ttggcgctat tgaagctgta ttccgaaagc ttagtgagaa aggctaccat ttttctctag
    64621 atggcttcgg aggacgctat agctggttaa atttattgga tttaggcgtg acagccttaa
    64681 agctcgatcg ttcattgaca aagcgtatcg tgaaaagtaa agcaatgggg gctctggtgt
    64741 ctgcagacat tggaaccgaa gtactgtcag caattttgaa attagcgtca agcgatttgg
    64801 atgtgattgc tgagggtatc gaatcgaaaa tggagcatga cattttaatc gatcaaggcg
    64861 tcacagccgt tcagggtttt tggattggca gaccagctcc tattgatacg tttatcgaag
    64921 atagtcaatt tttgaagaga cttgatgaac accctaatgc ttcattattc gaaccttcaa
    64981 agcatcacta gaaaaataat aaaatggtaa aacaataaaa agcccatcat aaaatgggct
    65041 ttttattatt gaatgtgtta tttgcttcct aacgatagaa tactgtctaa tgcctcgtta
    65101 aatttcatcg ctacttcgtt gattgagttg tgtctgcata aatcagccca atcagagccc
    65161 ttaaagagat ttggcgcggg gataggaggg tatttactgt caattgtttc ctggcctttt
    65221 ttagcgtagt aatggccagt ttcatcattg tcttctgcaa acaaaatggt ggcatctggg
    65281 tattggctac aaagcagttg tgcaactgac ggtaaattat tggctgaaaa agcgcaaata
    65341 gccgtaaatt ttatatctct aaaagtatta gcgtgatcat aaactcgtac tgttttatac
    65401 ccttctccaa tcacaaatag attaggattg atgtctttac tcacaatggt aaagcatcct
    65461 tgagtctccg aaaaagggat gaatgttttt ttggcgcttc caaattgaga aggagtgatt
    65521 ttttggattg tactgagcgc tcctttgctg ttgtataccg gaatgagcat atctcgacac
    65581 tgagccccaa atcgagtctc ccaagattca gtgtctttga tgtaaaccct accgctggct
    65641 gaacgataac attcatattc cgcttctggc ctaggttcta aaccattaat gccaaaccag
    65701 tatgaagggt ctgttacacg ctttgaaaaa ttctttccta gttgagtcaa tgctaactta
    65761 gcagccgctt tttgtgcttc tgtagtgagt attgcatatt gttcttcaag tattttgctt
    65821 ctttctttta tttgctttag agattcctca tagcgattgt cgacttcagc ctgagaggtc
    65881 ttgttgccat taactcgttt ttcattcttg aagtcttgcc aaagcaactt agcaggactc
    65941 caggttgtat agcctggaag acgataggat ttgaagctta aaattggaat ttcaaccttt
    66001 tcttgtaacc ctgtctcccc taaaaatgca gtgtagtaat gtttttttat cctctgtcct
    66061 ttttgatccg gcaagtaaat gtgtttgcca ttttttgatg tagttaattg cattttatct
    66121 aagaaatcac tgggaagcga tgcgccaatt gaagctgcaa cttcttccaa tgagcgcaaa
    66181 tagtgagcgc aaaccgattc aggggtttta aacttttcta aaaaccagcg tttaaatatt
    66241 ggcatattgt tgacctcatg gcacatagca ttcatgcgaa tacacctaat ttaccttgtt
    66301 tatggccctt tttatctttc aaacatcatt ccgaaaagaa cgaatgcaaa atgttgacgt
    66361 acacttggaa agtggtatta tccttgtgtg caatatgcac acagctctat gctaattgat
    66421 taggtttata ccgaggtaag atatgaaaca cactaaaatt attgcgaccg ctattcaaaa
    66481 gggcggtgtt ggaaaaacat tcattgcaac gcatgttgct tatcttcttg ctgaagacaa
    66541 ttatccatac caatcgcaga cggtaaagcg tccatcccac agcgtaacgt tcattgattt
    66601 tgacccgcaa tgtaacggga cgttatctct tttggtaaga aataaagacg cttattactc
    66661 tggtgagttt tcttgggaac ccgctcaaac aagtgcggcc ttttttggtt ggacaatggt
    66721 ccaagaccaa catggtagcc acattgactg ggatatgtct ctcccgtttc caaaagctat
    66781 cgatgtacca ccggtgttcg gtacttatta tgacgggcgt attaagtgca tccccgctca
    66841 taaagatgct ttagccgaaa ctgatagctt ggatttggag ttatcactga aggtggcgga
    66901 aaggatcagg caatatgctc tagaatgtga ttctgattat gtggtcttag attgttcacc
    66961 ccagttgggc attcggcaat tagtggccat gtttgctgcc gattacatta tcacgcctat
    67021 aaacgcagag ctttattcag aaatcggttt agctgagttt ctagatactt acgactcaat
    67081 tcgatcttca aatccccaat gtgaattagt tgttgtgcct aatcgtattg attttaaaac
    67141 caaagctact cagtcaaaac tggaatctct tagggaacag ctaggtgatt ttatgactaa
    67201 aaattgtatt ccaaactccg gctcgatcac taatgcgatt gatgcaagcc gcccagtttg
    67261 gcgaaagccg ccagggggga atgatgctgc tgtggcttca aaagtgcgta aaacattaag
    67321 tgaagcattg gctaaatttg gcattgatgc gaaataacag atacagaggt tgattatgca
    67381 aatgacgaga aaaactggtg ggttaaaaag tttaattgaa aaagccggag ctacggggac
    67441 cgtggtaaag cgggttgctc gcacagaatg cgcacctgat ccaaatcagc cacggaaaga
    67501 attcgatgat ctagaagaat ttgcggaatc acttcgttca cagggcatat tggaaaatat
    67561 cactgtacga gtaccaacta ttgaagaggc gttactactg cctgatggag ttaaatatat
    67621 tattgcgttc ggtgaacgcc gatggcgcgg agctgagttg gctcaaattg aatatcttga
    67681 tgtggttgta aaagagtttg aaccgagtga gctatggtta aaccaagtgg ctgaaaatac
    67741 tgcgagaaaa agttttaaaa atcgtgagtt aatgaatgcc atcatgaaag ccaagtcgga
    67801 ctttaagcta agtggtactc aaatcgcaaa atcgacgggg ttgggacaag ccatcgtttc
    67861 atattatatg gtgatcggtg aaagcaaaca cgttgaatta tttggccagt atttagatgc
    67921 tgatgtgtct ttacgtgctg tatctgattt ggcgcgatta gccaaaaaac atccagtatt
    67981 tattgacgaa aaattaaagt ccataacggc tgaaatggta acgttggatt tcgtttcaaa
    68041 attgaaagat acccttgagg gtaatgggaa agcagttgaa aaactggatt ccagtactca
    68101 ttttgatcag ttcccgagtt caaattcagg tcctgatgcc gatttcactg atactgacgg
    68161 cattgatact gacggcatta attctgacgg cattgatact gacggcatta atactgacgg
    68221 cattgatact gacggcactg atactgacgg cactgatact gtcggcactg atactgacgg
    68281 cactgatact gacggcattg atactgacgg cattgatact gacggcactg acaccgatgg
    68341 cactgatact gacggcactg acaccgatgg cactgatact gacggcatag aacttcaaac
    68401 tgattgggtt ggttcatcgc aaggtgctgg tattgaaggg tttgtaaaac gtccagtaac
    68461 tcaagctatt gttaatattt cagtcaagga taaaaagaca tcaaaatctc aattcgggcg
    68521 tattaattta ggtattaagc ctaatgacga tgggttagtt cccgtggaat ttgatgatgg
    68581 aataattatg gtttcactcg cagaaaaaga aattttaatt gtcgggtatg agtaatgaaa
    68641 atcaatgctg agatggcaca atttgctttg cacgagcgaa tttcgtttgt gattgatgtg
    68701 gcgatgagcc tcggcattga acgagcgtgg gcaatggtaa ctgagaaggg ggggatgagt
    68761 tatcatgttc cctcttctga gcgattcccg tttaattctg aacgtataga taagatccta
    68821 caaagaaagc atatgtgtcc tgcataccta gctcaagttt gcctcgatgc acttgtgatc
    68881 agcggttatg aaccagaaaa tgagaataaa atgaggttag tggcctctat gtatctcact
    68941 cggtcttcta taaagaattt acatgatgca attgggatca ttccgtctaa ctgggatact
    69001 aaaaaacagg aattaatcaa agtatttatg cttgaaggag tcgaaaatgt ttttccggaa
    69061 aaaaactgag aaggggggca aaggaagcgg gggtattaag gagttaaatc taaaggttaa
    69121 acggagtaat gttgaaatct ttctggctaa aaaccgtcat cacagcagat tatcagaaga
    69181 cctgtataaa aaaatatatg ggtatttaat taatcgtagt gttgatattt tggtcaatgc
    69241 gggaaagggt gaagatgata tcgaacgaat gctcgaccat ctgttgatga tgtttaatta
    69301 tcgtagggga ttaacgatac caacagaaat tgatgctaat tcattacagc ggtatcgaga
    69361 aatatcaact tgttcattga tgatcatgta tctgacacgc attgtagcaa ctgcttgcat
    69421 tggggttggg gtccaggttc aacatcaagg agaactatac acattttcac cataccagga
    69481 ttatttattc aaatcttttg aaattgttgg aaaggttaac catcaggcat acgtattaac
    69541 gtcagatgta acaataggct tgaggtttaa tattttaaat gatctatttt acaattcacc
    69601 aatgacgatg cagtggtacg gtatgtttcc ggatatgctt aaactggtct atcggcattt
    69661 agaggataaa gatgaggcag tgcaaggtat ttatggtagt accgttgatc gctttgtaac
    69721 tgaatacttt tcaaacgaaa acagctcagt aacgagtgtt cgtgagaccg aaaaacagag
    69781 ttcagaaagt accgtaacat taaaaattcc cacactgaat aaaagtgcgg tggcctcaca
    69841 gtcctcttcc gtaagtgaaa cgaaaaagcc aaatactgta gcatccaccg atcgaacacc
    69901 attaaaggta actcctgaag ttagcaattt attcagcaaa atcagtggtt cacgccaaaa
    69961 ggctgccgtt gagccagctg cggtttctgt tgaggaaaat ttgcaatgca aaaaatctga
    70021 agattctccc gccccaatag gtgaatcaga ttcattattt gctatgtctc ctgtaatgca
    70081 aaaattaaaa ttgaaagtac cgacagaaga acaaagcagt gttcaatcaa ataagtcaga
    70141 gccaattaat cttagcgaag caattactaa catcattcgt gatgtggctg aaaatagtga
    70201 tctctttaag gtcatcaaac ctgtgtcaag agcgactggg gaaatatcat ctgaaaatgg
    70261 aataatgatc acgctaaata cttataaagt cagattgcgg aagcttggtc tagaaagttc
    70321 gcgtcatgaa attcttaact atatacgaca acaaaaattg actttcctga atgaaagaaa
    70381 caatgtcgag ttaaacaatg gtaaagatat tgttatggta tttagagtga aagaggtgga
    70441 aacatatttg actaaagata catttaacat tgctaattct gtaaatgttg agtttgatga
    70501 tgtagttgtc aaatagtagt aatagtgacg tattaatgac gttttgaata atttttgctt
    70561 gtttaatatt cgctcgacaa tataatacct tcgttagaaa ttggtgactc aaggtgaatg
    70621 gtgacgccct gagtaagata acagttgagg tacgtatgca tggacgagac ttagtatcga
    70681 atgatgctga gatttgtgct gatatgctcg cagcccagtg tgcagctgtg agtgagatga
    70741 tccgacttat agcaattttg cctgatcatt gtttgcgcaa cattcagatt ttgccccata
    70801 atgtagtcag agctattaca aaaacagctc cttcactgca ttatttatat ttacgaacgt
    70861 tagctaaatg tattgaagtc actcagattg acgattcagt tgaacttggt gaagaagatt
    70921 tagagttagt tcggtgctat tttttgacgc tttctaaaat gaaacatacc tatgaaccat
    70981 tggcgtcgac ttttgatgat gttgattcgt tattggaaga tggttatgtc ttaaaattta
    71041 acttaaataa ggcgttttcg ttgcatttga acttgtcatt tgctgacgca gaacgtcaaa
    71101 cagtagaagt tgctacgcaa ttggacgcta tttcaaaagg tacttctgtt ggagaatttg
    71161 taaagagatg gcctagatat agtcctagcc attataggaa aatagccaaa acaatagggt
    71221 gtgactcttc tgtagagcaa gtagcgatgg aagaggctac taagtctatt ttgcaaatgc
    71281 tgtcgattat gaatccttcg gatcttgcta atgtaacaat cataccttct ttgttagcgg
    71341 aaaaattggt ctccatatgt cctaattatt ttactgagtt gattgacccc ttaatgtctt
    71401 gtctatcagt gaaagaacat gatgatgaac actccatgtc agcgactgac aaaggtctat
    71461 catttgtgtt ttggcatact atcgctagtc acttacataa ctatgaaccc ctctttcacg
    71521 taaggcatta tgctgaatca ctctctactc gctattcgct gcacttctca ttaaacactg
    71581 tcgagtgtga gcgtttaaat agaaaggttg atcagctgca ggaccaaagt ttcactttga
    71641 ccaagcaata taatgctgta aatgcaggga ttggccatga cctatttttt aaatggtggc
    71701 cggatgctga gattttacga tttagagaat tgagggcgtt ttcaggcgta aagcttgata
    71761 gcggtcacac tctgagtgcc aaggtcgaat acgggattta tggctactat tgtcaagtgc
    71821 tggaccaagt aaaacaaagt gatgattgtg atgatgagaa tgctatgata aaagcatggc
    71881 aattaactca aaataaattc ggtgagatca tgcctttggc gagttttatc gtagctcaac
    71941 aatcttaaaa tgaacgaagc gataatccac tttaatgctt tgctcaatat agtgcttacg
    72001 ggccggactc aagaatttga gacggccctt gagtcatacc tgtcaaatga aacgctattg
    72061 ctaaaaaagt acttctcggg tacagaattc gaacttgtcc gtattgtgtt aaacagacgg
    72121 aaattctatc tccgttcagg agaacaccac attccttttt ccgagttaag tgatttgctc
    72181 ggacctaata ttgctaaatc tgtagaagca agacttgctg ttgtttcagt tcttagaatg
    72241 actcattcct atctatacct cgacgcttaa attttcgcta agtctaaaag ataactacat
    72301 ccaaaaagtc gatatcattt agtaaatttt tttactgagt gatactaaat tgatggattt
    72361 aattttatgc gaaaagccca gtcaaggtgc tgcttatatt gatgcccttg gcataaaaac
    72421 caaaaaaacg ggttatgccg aaggcgctgg ctacatcatt acttggggga ttggccatgt
    72481 ttacgaactt gatgagccag cagcatatga tcccaagttc aaaaaatggg tgatggcaga
    72541 tttacctatc ctacctaccc aaatgaaaat gaagcctact gcaagtaaaa aggcacagat
    72601 agcggttatt aaaacccagc taaagcgttg tcggcgtgta ttgattgcta cagattatga
    72661 tcgtgaaggg gaagcgatag ctcgtaacat attgtcatat gctggatatc gcggggagat
    72721 acaacgtgta aagtgttctt cttatgaagc ttccgatatt aacgatgcat taagaaattt
    72781 attgccagac aatgaaggcg ttcttaggtt caaagcgcag caagctaggt cttggttaga
    72841 ttggttgctt ggcatgaatt ttagccgtct ttttgggctc agatttaata agaataaaat
    72901 tgcttacggg agagtgctta cacccacgtt gcgcatagct tgtctcagag aacgtgcgat
    72961 ccgtgaatat aaacctgctt atttctatca tataaaaact caaattaact caacatctgg
    73021 caagtttacc gcaaaagtga aattgcccaa tgagttcgtc aatgatcatg gtggcttaag
    73081 ttcgcatgaa gaagcctgtg ccattgcaga tcatctaaaa gggatgcaag gggtagtaga
    73141 tgcattttct gagacccgtg aaaaaaagta tgcgccctta ccctatgtat tatcaatatt
    73201 atcgagtgat gctgaaaaaa taggtatttc accgacagag actaaggata ttctgcaaaa
    73261 gctatatgag tcaaaattag tcacataccc aagaacagat aacaggcata taccgttatc
    73321 tatgcttgat aaagtacccg caatttttag tcatcttgct acacgcgaag atcttgctgc
    73381 aataatgccc ctttgtgacc aatcaatcag gggtaaatgt tggaaagatg tcgaccccag
    73441 tgtatcccca catcacgcta ttgtaccgac tgaaaagcct gcaggacaac tcacgggtaa
    73501 agaacacagt atttatcatc tgatctcaaa acgcttttta cagcaattta tgggaccctg
    73561 tttgattgat gtaaggaatg ttgagatcac agtggaatgc tcacaagatt tcacattgca
    73621 attaactgcg acaagtagag tagaagttga gcctggttgg aaagctatta acgtagataa
    73681 tgaagaaggt gatgaggatg atgttaagga tcttgatcaa ggtaactttt taccaaagct
    73741 tgaacaaggg caagttgtaa ttattaacga tgcatctcca gaagaaaaac aaacatctaa
    73801 accacgacgt tttacgtttt cttcccttat agatgaaatg aaaattgctg ctaaatacgt
    73861 aaaaaatcct gagtacaaat cgattatccg tgatgaggcg gggttaggta ctgaagcgac
    73921 tcagatcgat atcgtttcga atgctattca gaaagaaatg ttgctgatta agtcgggtaa
    73981 aatacatgta cctcaagaag tggaaaatta cattggtaat ttacctgaag agcttgcatt
    74041 gcctgacatg acggcgcttt tcgaaattat gctcaaaggc attgagaagg gtgaaattac
    74101 tcaggaagaa gtgatgggtg atgtaaggag gctaattgtc aattcggtag agaggtatcg
    74161 cgtttgaata tttttgcaat gcaaaaaaat gccacgttac tcatcatgac gttggccata
    74221 tctgcgccat tatgtgcagc agaatatgaa cgaatggggc gttactatga tgtcaaaata
    74281 tcgatgacaa cagcccaaat ggaccctttg caacagttag ttgttatcga gtttccagaa
    74341 actgtaaatt cattagctaa tgcttatgaa tttctcctta tgcctacggg ttacagttta
    74401 gcaagcgagc agaatttaga tctcaacttt gtcaggctaa tgaataaggc tttaccgatt
    74461 tcacagcggc gcattaaggg aaccgtttct gaaatattac aagttcttgc tggaagtaac
    74521 tatgtagtag tgagagatcc attggagagg actatctcat tggatgccat ttattaagta
    74581 attaagggta atactgtgaa taacaatcat gaaaatgaac aggataatag ttctggtggt
    74641 atgccatcac cggagttaga agcaacaatt cctacgttta atatggaccc tgaagatact
    74701 ttaaattcaa ggggtagtat tgatgagtct agtaatgatt cacccaaaaa agtccctatt
    74761 ttattcttgg tgggtatttt tttatcagtg atatttgttt tgggattagt aggattcggc
    74821 gcaattcatt ttcttagtac agaaaaagat gaggtgatcc ctattggtgt cggcgtacaa
    74881 gggctgcagt cagtagaaga tgattcaaca gctggtcaac ctgagctgcc aatagtgcct
    74941 cctataccag aaccaacaag agtcgactca taccctattg ctgaatataa gggggaaagt
    75001 ggttatcaaa aaaacaatga gattcaagaa ctcaacgata aaataaacac tctgacaaac
    75061 aacttaagtc aagttgtatc agaaattaat aatttatcaa atagaattga tactaaatta
    75121 ttcgaagcgc aattagaaaa tcgcaaaagt ttagacgata taaaaaatga attaaatggt
    75181 ttgctgatag gtgttgacac gattgcatca catgtaaaaa cacaaagtgt aaaagtcgaa
    75241 agcgtagtga aaacagtaga ggcagaaaat caggaaaagt taatacgggc atcttcccca
    75301 aatttttcgg taagaggtaa aagtatttgg ggggaggttg tttatttaac cgtttcgaca
    75361 gatcagaatt ttcagcaaca agtaactgta ggtcagaaag tggcagcgtg gactttaatg
    75421 aaagtggatc ttaacgctaa aaaatcatat tggctgaatg acaatgggaa gacaaatgaa
    75481 attacaatcc cttaaatatg cttcgatttt gttggtattg gtttcgacga taacgggttg
    75541 tgcatttcaa tctggaaccg taaaaagcat accatatcaa cagcatatcg atgatggccg
    75601 ctataaaaaa gaccggacgt tagtattgtc agatatttca cccgttgtgc cagcatatgt
    75661 tgaacatcca tatgatgtat gtgatctaca gttagtaagg aaaatgtcgt caaaaggatt
    75721 aatagaggct gatttaagtc aaacaagaaa taaacgtgtt tatcgaattg gagatgtgaa
    75781 atgcgtaatt cctcaaaagt gattgtaagt tgcttgctat ttcctttagc tatcataggc
    75841 actgcaattg cggcagatcc tgttaagcac gatgttttaa tccaaaagga atcaatagac
    75901 gttgataaaa ttgccgcaga taaactcaag gttgactctg aagcattagg acttaaaccg
    75961 gaggatttga agcgttacta tgagattatt aattcaccac aaggttttta ttataaacgg
    76021 ggagaagcga atccctatta tgttcttgct gctgaagcta ctacagaaaa agaacgtatg
    76081 cgctttgcaa gactttgggt acaaggtgaa gaaaaagatt acgagaaact tggtaaagcg
    76141 atcaaagctt atgaaattgc aagattagaa cgctttggtg aaaatcccaa agtatgggat
    76201 ctttcccata cccaagatct aataacaagc ggaaattcac catcattgaa cacaagtcgt
    76261 gttttgtttt atataagagc tgccgattgt agtcagtgtg atattgattt taaaaagtta
    76321 aataatcagc tgatggcagg tctgatctca gggattgata ttttcttcgt agatacagac
    76381 aaaaaaactg aagatgacag tactaaaata cgccattggg caagcaagca taatattgat
    76441 ccaagtaaag tcagaaataa gttgattacg ttgaattttg gtgacaaatc gatggctgaa
    76501 acaatccctt atcaagagag gggcgaataa tgaatgctaa attttttgtt gcaatacttt
    76561 ttatatcaag cttttttatt tcgaatacag ctcatagcga tccaaattta gataatcttg
    76621 tcattaaaaa agctattgat atgggcgtgg accctaccgt ttttcttgca gtgattactc
    76681 atgaatccgg tgatcctgat gagaactgga aaattaatcc ttgggctttg aatatcggcg
    76741 ggaaaggtat ttatcccaaa aatcgggagg atgcatatcg atacttgata acagcaatca
    76801 tgtcaggtga aaaaactatc gggattggac cagggcaaat tgaatggcgc tttcatcgag
    76861 agaaatttga acacctatgg aatgctttgg ataccgaaac caatcttgct aaagctgctg
    76921 attactatca agagatgcta aaaatctgtc agggagatga atggtgtgct gtggggtatt
    76981 accacaatag aaatccagcg ttggcaagta catacaaagc taaggtgaag aaaagatggg
    77041 tagaaataca acagcgttat gcactacgtt aagtcgtttg ttagcgatag catcaatatt
    77101 ttttgcaatg caaaattttt cagtagcggc agacattatt gaaattgcag ataaaggggg
    77161 gcaacccatt gaaaaagtaa tgaaagatat tttcgggacg ggtgaagaac cgagtggtac
    77221 tgaacccgta aaagatatcg ataatgtcag tgcaataggg aagtttctgc aatttccgtt
    77281 taagccctcc aaagcatcac caggtctaca tgtttctaag gattttgagc atccattgca
    77341 gtatgcaccg cccatagtac tcattggtag tgatgacata tccaaacgat ggttgaaaaa
    77401 aaataagcta aagctaagag aaatttcagc gaccttgata gtcatagagg caagtagtga
    77461 acacgatatt cgtcaattat cttcagagta tgaagggaaa attatgccga tgtcttcatc
    77521 agatgactta ttgacgtcat atcaaattga ccattatcca gttttaatca cacaagacgg
    77581 tgtatatcaa taatgttagg tgtaagggat tcttggaatt ataagcgcat gatccgtcct
    77641 acggttgaat ggaatgcgac tattgtctgt tatttgctga tgttttcatg cctagtttca
    77701 ccgactgtga taggtgtacc tccagttata gcttacatga tggcagtgat ttggtttttg
    77761 ttaggtaata agtacttcaa ggaggctaga agtcacttta gcttcatcaa cggtctttgg
    77821 cgtattaagc cgttccatat gcatcctaat gatttgcctg gtacggatga tacgatttat
    77881 ctaggcagag ggtttctaat cacccctatt catacacaga ggctctatga actgaataat
    77941 gaaacaacac gaaaatacat gaatcctcct gctatgtatt tttggtttcg aaaggctgaa
    78001 gcattttttg gtagtctgtc taaatttttc ttaattggta taccgtttgc gatggctgca
    78061 gcggcgttgc gtgaacctcg ctggtataac ccatttccat atttccctat cgatttgctt
    78121 gaccctaaca atacctatgg taatccatat ttacatggtg tcggcgggga tgaagagcaa
    78181 gatttgtttg ctccttttgc tgatagtaac tcgcacacgt tggttttagg cactacacgg
    78241 caaggaaaaa caattaatgc agggattgtt gtaacacaag atatcatgcg tttttctaag
    78301 tcaaagtctg gagatgattg cgcagtcatc atgattgatc caaaaggtga tttagaactg
    78361 gcggtgcgta tgtttattgc cgcatatcgt gcaggtaaag ccgataagtt ctattttttc
    78421 catcttgctt atcctcatct ttcagtacgt tacaactcaa ttgcagaata ttcccgtgaa
    78481 acggaagttg ccactcgtac tacaaatcca ttgtctgatt caggtaactc aaaggttttc
    78541 aaagactttg cttggcagtt tattaacata tctgcaatgg ctttaaagcg tatggggaaa
    78601 actccgacat ataaaatcat atctaagtat ttaaaggacc ctgaattact tgcagaagat
    78661 tacattagtc gggtgataag ggatgatgag ttggatggga tcatccatgc tattgcagat
    78721 aaaatagaaa acaataagaa agacttatcg cctcaagaac gttcaaaaaa tccaagatca
    78781 attgcactga caaaattgat atctgaccct ccggaagatt atgtcgattt gatacgtaac
    78841 gatgatgttt tgagatcgat tgccgatggt ctgaaacatg accgtagcta ctacgataag
    78901 atcactgcat cggcaaaacc gcatttagat aagttgacgt caggtgccgt tgctgacttg
    78961 atatcaccca attatgacga tgtaaaagat caaaggccga tcattgattt aaaacaaatt
    79021 atttcgtcag gtgggatttt atatgcgggt ttagactttc aatcagatcc tgttactggc
    79081 gcggctgtgg gtaacggctt cttaactgaa atactctcga tatcaggtga aatttataac
    79141 tatggtatcg ataacggtat gcctattgaa aaggataaaa agcgccgtaa acctatggta
    79201 aggctacata ttgatgaggc gaatgaaata tttggcaagg agttcaaccc tatcttaaac
    79261 aaagcggggg gctctggtgt atccgtggtc gcttatacac aaactatttc agatgctgaa
    79321 gtaaagttgg aatctccggc ccttgctgct caagcattag gtaattttgg aacaatcatt
    79381 tcgtttaaag tgaggggaca ggatacatcc acgtatttat cagaattaac tcaaatggtc
    79441 cgagtgatga ctgatacgcc agatactaaa gcagccgatg gcatgggcag tgctgcagac
    79501 gggcaattta agtcttcaaa cagcgattca gcatcatttg cagaagaaag actcataccc
    79561 gagtatgcat ttagagatct gcctaaaggc caagcgtatg tctatgccca atctcgttgg
    79621 tataaagtca gaatgcctat tttcctaaaa gatgaagata tgccaaagga tttggcagaa
    79681 atggagcgtg taattgcatc ggtgcgggga tatagcacta gcaaattaag ggagtatgtc
    79741 cgttaatggc tattcgagat aataacgcta aaggcggggc tcctaagcct cagaagcaag
    79801 aagaagaaaa aggaattgtt gcttataccg tcattttttg ctttgcgaca gtaaaatggc
    79861 tgtgcatttc ttgtctgaca tcaattctaa tctcactttt ttgcctaacg ttcatatggc
    79921 cagaactagg ctcagaacgt gacagattaa cattgatcta cgagtcacaa ttcttggcaa
    79981 atcagttgcg aagcgatagt tacattataa aaacgattat tgaaacgggt gattcttggg
    80041 tatggaaagc tcctgactac gttgctgaag cgattggtgc aatggcagca ctctttacag
    80101 agaaagccta tgtgtacgct gataccgcag tttatgccgg aagagtgttc atggtaagag
    80161 tgttgatttt agcgagttca tttccacttg ctgtaatgaa catcatggga gcgtttttgg
    80221 tcgggttagt agaaagagac ttaaggcgct ttaacttagc gcgagagtcg tctacaaaat
    80281 tccatatgtt atttaataat ctgcacgttc ctttaatctg gttaatgatg ctctatctca
    80341 gttggccatt tacggcacat ccaattcctt tcatcctgcc aggttatctc ctgatgacgg
    80401 cgttggtgtt tgtgacaacc gctcaatata aaaaatattt ctagtgttgt tctgaaagaa
    80461 aagggctttg aaaatcgcga tattctatgc cctatctacg tgattgtgat tggaaggagg
    80521 tataactaat gaaaccgata gcatttttgc taaccgctgt ttttcttatt agcgcaccac
    80581 tggcccatag taatgagtca gatggaaggg gagttgctgt tttaccgtct tccccttccg
    80641 atgatgaaca gttggcttgg ctcgtttcgg aactgagagt gttagaaaag gcggcgagag
    80701 agtttgagtc aaggcaagag caaggggctc cagccgttaa atttcgatat aacgatttga
    80761 tactggactt gaataccatt ttaaatggaa tcgaatcaaa gcttaatcgg cgtgataatc
    80821 cggcatatca attcgaagtc ctaaaggcag aagccgtggg gtattagtaa tgaaagtgaa
    80881 ggaggaatta ggatgcggaa ttactgaacc aggggggctt tccccaaacg atgcttttga
    80941 gtgtgtgatg gggcggggac caagcttttt ctacgatttc ttcgcgggtc tcatcgttgt
    81001 aacgatgttg ctgctttatc tcagttggat acacagaacg cataaagact ttcaaaagaa
    81061 aaatattgaa ccgtctgatt tttataacat tattatctat ccaccgatgt tatttgcatt
    81121 cgttgttgcg tttttagtat ttgctagacc ataacgtcca attcagttct taacattaaa
    81181 ttaaagagta ttaaaaaatg aaaatttctg atttatcaat taaattttat gtaaatttaa
    81241 gtttgttcgt cttagctgca gtacctacca gtgtcatggc caagcttgaa aatgtgaaaa
    81301 tttcaggtga tgaagctggc attgaagatg gtgatttcat gtcactttta aagcaaatag
    81361 ggtttgcaat tacaggggta attgcagcag ggtattgtat tttttcattg atcacgacag
    81421 tcgctaatat cattaaaggc tggcaggatt atcgaaataa gcaggaagat tcgctcggtg
    81481 aagctattgg aaaacctgca ttggtgggga cctttattac tgcaatcgca tttgctgtag
    81541 ctgtttatct caatgccaat acaatggcat ggctagggta gtattcaatg aacagtaagg
    81601 aagattttat tcctgaccgt ttgaatgggg agcctccgat ttttatgggg ctctccatga
    81661 ccgaattgtc aggtctggca ataagaaatt ttatgactgg cggtgtaata tttattccgc
    81721 tatcaatttt ccttgggcaa agttttttat tttcggtaat aggttttata ttaactggat
    81781 tatatacatt tcttgctact cgctttatgg ccacaaaaca acgcgagagg tctaaaggta
    81841 aacctgatgg ctattttggg cataatgtta gagtgaatat cgagaaattc attactaaac
    81901 atccttatag tagggtgaag tgttctttat ttatttctag tggtaaatgg gaataattca
    81961 tgaaaaaaat cgaagcttca aaagctgctc agataaataa gcaaagagaa aatgaaatta
    82021 aggcatggaa aaagtccttt tatggaatgc ttgccgtatg tttgtttgtg acttataaca
    82081 acatagaatt aagatctgca cagcgattgt ggcttcctcc agatttaagt ggtggacaat
    82141 tagtgcaggt tggtgagccg gataaagctt atacgcataa tttcgcgctc ttgatattat
    82201 catcgatcac gagatggaag gttgatggtg aaaaagagta tttagataac attaaaagat
    82261 atgaaaccta tatcggccct aaattccgtg aattgatgat ccaagattat aacaatagac
    82321 gagtgactgg cggggggcga cttaacgaat taaagcagcg aacaagggaa attacgttgc
    82381 ttaatttcga ttctccggcc tcaatggtta gaaaaatttc tagtactcga tatcacgtat
    82441 atcttgatgt gttggatgaa gaaagaattt ccggtgaaat agtaaaaagt ggtcattatc
    82501 gttacgtatt ggaggttgct gttgattccg caaatgctat cgataacgat acgggtctga
    82561 gggtcatggg gcttgttgaa cctccaaagt cgatataatt tgcctaaaaa ggagaagttg
    82621 atgccgcagt gcaaattttt tgcacaaggt cattaacttg gcgggtttgg gtgcagccca
    82681 agatttctat ttaatgttat gtataaagga acgtatacgt tccttttttg tttaactcca
    82741 attccgaaag gcagcaaatt ttattttatc agtaagatgg gtgagatatt tttgcaatgc
    82801 aaattggaga tagtaatgaa ccttcctgta gccgctgtag taccggaaac cgaagagctc
    82861 tgttttgagt tagacaaaac ggaagctatt cgtcagctag tgatgagtca atcatcctca
    82921 ccagaaaaag ccgttttaga gttagtcatg aatgcgcttg atcatggcgc gacaaaaatc
    82981 gacattcgtt atgatagtgc tggttttagc gttagagata atggtagtgg cctgaccgat
    83041 atcaagagtt ttcaatcctt ttgtttaaag caaaccgata gcaaaatatt tggccgattt
    83101 cgattgggtc gcgcccaaat catggggctt tcccatgtgc aatggcgtag ttgcacttac
    83161 ctgatagatg taaatctctt ttcagatgaa gggaatagcg agtatggctt tactaagcgt
    83221 aatggcttgg aacatatcaa agggactatt gttgagggtt cttggtattc aaaagtgaat
    83281 gtatattctg cgagacaatt aagagagtat ttacaatatg ttgattttgc agaaataacg
    83341 attaatggtg tagctatcat cacatctgtt aattgggact atgaagatga catttgcaaa
    83401 ataaaattta aaaatgctta ctcaggcact aatttttata atcgtggtgt acatatcatt
    83461 gaacactcgc ggcatcggta tcgtggtgta gatgcagata tcaatttctt aacatcaccg
    83521 gatttgaata ttagtcggaa cgagttgagt gatcattgcc ctgttgtaaa gcatgtctta
    83581 aaagtgctca atgaactttc gttacaacgt aataaacaaa aaaaatatca ttctgatgaa
    83641 gacagaaaat acctcattga aacaatgcta agtgacgaag agttaaggaa agagttttta
    83701 ggtgagccgt tgttgcagct tgcaaataaa aaaaaggagt cgatcggagg tagatttgtt
    83761 tttcataagc cctggtgttt agttgatgga actcacaatg tagagttata tcgaaagtca
    83821 attaaagcag gtcatgtcgt tatcactcaa catgaactta tggtttgggg ggtgaataac
    83881 ttaaaagaac tgtatgcgaa agttaatcga ttactacctc aagggtttaa gatccctcac
    83941 ttacaagagg tgacatttga aaatatcgag caagtgctgg agcttgaaac agagtttatt
    84001 gatactgcat ctctcagtcc tttgcaaaag tgccagcgaa actgcttaca atatgttgca
    84061 aacggcatgg cgaaacgatt aaaacaacca cagcgcataa tccggtttgg tataccaaag
    84121 gatagtgcaa catgtggttg gactgatggg aggtcattta tcgcaattaa taaagatgta
    84181 tctgaccgac tgtttgcatc ggagattggc ccagtaaatt tatgtctgtt attagcacat
    84241 gagtttactc atacatctga tcttaatggc catgatgaaa cattttatga aaactttcat
    84301 gactcgatta tagcaggtgt tggttcagtt tctaatgact tacttggtaa tgctgtcaaa
    84361 tctctttcaa ccaaatatgc tgcagaatta gaggctactg ggttgagttt tccaaagtat
    84421 ttagcgcatt taaacggatt agctcagtat aatttctatc tcagaacggc aaagccgaca
    84481 aaattactgc agtggtattt tagtgagctg aaactcagtt ggacaattaa aaagggcatt
    84541 ttaacaacgt ttgtaccacg aggccggaat ggtattcatg agcgcgggtt gaaattcatt
    84601 gaacgaatgc gtttgcattt agcctcaatg gttggcgtaa caatggaccg aaaaaacgtt
    84661 tggaggggaa atgccgattt ttggcaaaaa cctgaagtat tcgaggcatt aacacgatat
    84721 cttgatgatg tgtgtggtgg tgattcagag gctgcggcaa agcaactact gacattattt
    84781 aatatgagag gatacgagaa gcttctgact aacttggtac tttattcttg cttcggtgtc
    84841 aaatgtgtca atactgagat gcagcattat cgccgcgaag cacatgtaga attaatggaa
    84901 tttggtctcg atatagatac ttatgagcta ttgggtactc gattctatac ggtagaagtc
    84961 cctaatttat taaaccaaat tagtgaatct tcgcagatac aagatgcact gttcactgag
    85021 aggcttagat ccctatttat ggatatccat tctcaagagg atagaaagcg tcttgcgtct
    85081 cagtttatgc actctgaggc attagcaaaa ctcaatattt aactaacact acgggccttc
    85141 tattctgaag gcccttccga aagaacccct gcattttttt tcgattagaa ttagtcaact
    85201 ttactcatca aacgactaat agcatgaaat atttacttgg aatgatattg tttatgatga
    85261 ccctaggtgt tcaggctagg gttgcaattt tcgatggcaa tcccattgag atctacttat
    85321 caacaacaca acgcactggt gcggtactcc gatttgatga gccacaacgg attgggttgc
    85381 ctcctgaatt agcgagcagt attcagatcc ggccatcagg taattttgtg agcattaaac
    85441 tcaataatga atttgatggt gaaatcatat ttcaagggat cgatacgggt gaggtaattt
    85501 acgcaaaaat tcaaacggta aatgagtatg aaactcctga tgaagaagtg atcatccgga
    85561 agcattctgc agtggctgaa aatagttctg aaactgcctc agacagcgta aaaccgcaaa
    85621 atagactaac accgagggag acagttgagg tgttaagtcg agctgtagca caacgttttg
    85681 gccccttgca tgctattgaa agcactccgt tccctattgc tgaaagttct cggaactatc
    85741 ctccattacc aatagaaggt ctatatcgac aagcagggat caatatgact ccagtcaaaa
    85801 cattcactgg aggtgggtta ctcggcaccg tgtttattat tgaaaataca agtacagctg
    85861 atgtggttat tgaccctgca aaaattcgcg gaaaatggat tgcagttgat cttcgaagtg
    85921 atgaagccat attaaagaaa tttaatcggg ctttagtgac tttaatacat gtaaaacctt
    85981 tcccttcaga tttgaattca attttatatg aggatgcatt ttaatggaaa acgcaaaacc
    86041 caatcctttg attaaatatg gaattgtaat tttttcggtt ttcatactct tttatctttt
    86101 taaaagctca actccaagtg aggaatcagc tcttcctcca gcccccaaaa cacccattgg
    86161 cctgggtgca ggggatagta gtgtggcgac tattcaaacg ttagtacaaa aagaatcaga
    86221 gcgaactaat caaatgaatg cgattagtga tactcaaatg aaactggcag gagcgattga
    86281 agagctaaaa gccaataaaa acaatgctga aattaaaatt tcggatagcc ctgagatagc
    86341 tgaattaaaa agacaattgg aagaactgaa agcacagcaa tcaaaacagc aaaccgaagc
    86401 tgataagttg atggcaaatt taaatcaaac catcaacgat gctaaagatg tcgctcaaca
    86461 aatgagtggc aaagatttta gtaagccgaa ttcaccttct aggccaaaaa atccacttaa
    86521 tagcagtgat gagtttgaaa taggtaacgg ttcaagttct ctttatggcg taacaggtga
    86581 tgttgtatgg gtaaatccta tcgatcgtga acttaatatt gaagatgggg tgtttaaagc
    86641 gaccaattgg gttgcaaaac aaggtgaatc tatcaagcaa ggtgcgacta atgccgtcaa
    86701 cacaacaact gataaattcg aacccaaacc tgtttatacc gtaccggaaa acacaagtat
    86761 catcggttct aggcttgcaa gccgtgtgat tgcgttagta cccaaaagcg gctcagtgaa
    86821 tccaatggga tttaaactca agatcccgcc aaagttactt gcagcaaatg gttttgaaat
    86881 tccggaatta gctgaagcat ttgttggcgg ttatgccgta ggaaactttt cactgagttg
    86941 tgcaagggct tatgtaacca gttttacatt tattttctcc gatggccgca ttgctcaggt
    87001 agggtcaaat ttagcaaata gtggccaaga tgcggtgtct gctcagacgt tagccgtgtt
    87061 aactgatact gcaggaacag aatgtatctc gggaaaattc cattctgatg ccgccgaatt
    87121 tatatcgaca aatgtcttat taggcacagc cgctggagcc gcgagtgctt atgcaggtgc
    87181 ggaaaaaacg gtaaaccaag ggtcagattc aacatcgtcc tctgtcacgg gggatgtagg
    87241 taagtacgtt gcgggtacag gggtacagaa gggccttgag caagggtctg caatgttaaa
    87301 cgagttgtgg gccgagtctt ggagtgtcgt ggttgttgat attggcacgt tcgttaacat
    87361 tgaagtaaaa accccgatta agattgatta cgatcccaaa ggtcgaaaag tgagacatga
    87421 atttaatatt tcggcagaaa atgaagatat gaggaattat tggagatgag aaattttgca
    87481 ttgcaaattt ttatggtcct aacattgact gcatgtatga catcgaaaga tgaaatatta
    87541 gggccaccat ccactacaac agaagctgtg ttgcaagagc caactgctaa tactgtttat
    87601 gttcgagagt ttatagatag atcaggcgct gaatcatcaa tgtatgacat gaccgtaagg
    87661 aaaggggtcg cagagcttgc gccgagggtg aagtttttaa aaaacgatcg aagagtactc
    87721 tatttctatc ctcgcttaac gtctcaaaat aatcttgagc cagcttatgc tatcgaatac
    87781 cccacttatc agcaattaca cgtaaagaag gctcgttaag atgaatttaa cattagatgg
    87841 tttcaaacca gcagttaaaa aacttgcaaa agtcttgagg gagataaaag acgagtttgt
    87901 ggatgagttt cagccaatca cagtaggtga taaggctaat ttatataaag aatatcgttc
    87961 tttcacaggc ttcttacctt atgcggaata cctcgatgaa tgtgagatgg tattgcttga
    88021 agatcacgta tctgttgctt gtctttggga attagaaccg attccttcag aaggattaga
    88081 tgagcacgat atcgaacaaa ttgaaagcga ctttgtaaaa tcactttctg ccgaaagaga
    88141 tttggagcag ccaagaaaag gcagccaatt tgttttaacg acctatgttt ttgatgaaaa
    88201 ctcactcgat agagagtatg agattattgc taatgcaatt catcccgatt ggaaaaatac
    88261 cgaactggct aaagaatatt tagccagcac gaagcgaatg ctcaaaggca tggagtcaga
    88321 agaaggttta tttagagaga caatgactaa aggcgactct gaaaacgcca gtcgtgctta
    88381 tcgcggaggt cggcgtcgac atattgctat tctttatcgt agagccccga tcaaggatag
    88441 aaaaggtgtc gatgcgacga ggaaaaagga aattgaatta ttggctcgaa tgagatcgac
    88501 tttcgaagcg acaatttcag cacgttctat tgctagacga ttaaacagag agcaatttta
    88561 ctctgtgatg gtgagaatgt taaacccatc accggcttca acgttcgggg acatcaaccg
    88621 tctattaagt gagaatcctt gtccgtctgc agatcttgcc gaagttgacg gtgactatgc
    88681 tgcatcaatg ctgcattctc ggatagaaac cgattctgac aatggcgtca ttatgtttga
    88741 tggtcatcct gcccgttttt tacaagtcga gcgaatgaac caaattcctc gttcgggagc
    88801 attaactgca gaaaaggtag gagataatgg ccaaatttca gcggcttttg ataaccttcc
    88861 tccaggtagt atctttgttc aacaaacagt gtttgaagaa agtgacgagg ttttagaatc
    88921 agtagttgat cttgaaaata aaactcagca taacgatgac gctgcagcat taacaaatga
    88981 acaatgcaag attactaaaa aagttttggc tcttggccgg aagatgcaca gaacagatat
    89041 gggcgtattc atctttggta ctgatttggc agaattaaac cgttttacgg ataaagtaaa
    89101 aatcgagtta atcaattcgc ttgggcttcg agctgtgtct cctgagaata atttgttccc
    89161 tattgagtct ttcattcgac atttaccaat ggtgtacgat cctgcgctcg ataacatgcg
    89221 aaaacgaggc aaatacgctt ggtttgatca ttgtgctcgt ttaataccat tgatggggcg
    89281 aacaaggggg gcaattagtc gaacacgaaa agtatgtttc ccatttttca atcgtcgcgg
    89341 tgaactaata ttttttgacc cgctcgatta tgacggtaac ggtcacgctg ttttacttgg
    89401 tccatcggga ttaggtaaat ctgccacatt aaataaaatg atcgtcgaac ttttgctttt
    89461 caaaaatgcg aggattttta ttgctgaagc aggggaaagt tttgaccctc taatggattt
    89521 tcttgaaaca gagaaaatgg atgtacagcg gattaatatt ggaactggcc ataattcgcg
    89581 acctgttgcc ccattattca acggaaaacg cgcacgagat gagcatttgc taaatcttgt
    89641 aaaagatgag cgcatgcttg atgaagaaat gaagcgaatg atagcgattc ttgagctgca
    89701 aaatcttcca tatcaatggc ttattgagaa gattgaagag gctaaaagcg cgtacttacg
    89761 cagccaagag caatttgatg ctgctagaga gaaagatgaa agtgacaaag aagagaaaaa
    89821 agactattta ggcgaatgta tgcttatcag tcgtctcatg gtgacggggg gaaacgctaa
    89881 ggaggacgat gaatggcgtc gtcaagatga tgctatcatg actaatgctg tgatcgatgc
    89941 agcgaatata gctgatgcgt tacaagacca aatcatgacc cctttgcatt taacgaaagc
    90001 acttcaggca aattcaaaat tagatgatat tgattctgat aaaaaacgtc gaattagttt
    90061 gatgtcagat aacgtctcta tttataccaa gtcagttaga ggtcagattt ttaatcaaca
    90121 atgtgaacct ttcaagaaat gcgattgttt acatgttgaa ttgggtgttg cacaacgaga
    90181 agggaacgag gatatgcttg ctttatctta tctttcccta atgaacatga ttaataacct
    90241 ggcagaaacc aaagcttctg agggagatga tagaccaatc tacgtgataa cagacgaagc
    90301 gcacttgatt ttgaaagacc cccgcattgc ccccgttgca gtaaaaattg tgcggatgtg
    90361 gcgtaagtat ggggcatggt tccttgctgc gacccaagat tttagccagt cgtttattgg
    90421 tgaagcaagg gcaatcctcg gtgttggaga gtatttttat gcgattaaac cacccaaaga
    90481 cgatcttgag atattgtgcg agctcgcaaa gttagaccct aatggattac aagcgaagtt
    90541 gatttcaagg gctaaggccg aacaaggcaa gtttacagaa atgattattg tgaacaaagc
    90601 tagacccgaa gcaaacttag tcagaatcgt tcaaccgtca ttcacgttgg ctattgcggg
    90661 tacagatcca aaagaaaaaa ccgacagatc taatattatg gaaaagtaca gtattaggac
    90721 cgctggcgcg tcattggtac aagccgccaa tattgatttg aaaaggaaat tgatcacgaa
    90781 agaacagcat gaaattgtat tagaaaaaat cgtcaataat ccaaaatatc atcaagcagc
    90841 ataaaaattg tccttaagag taaccccgcc ctagggggta gggcggggta tacgttaaat
    90901 ttttaattgg aaagcactgt cttttatcca tagctgacgg ccattattta gttcaataac
    90961 tgccctataa aattgccatt cgctctttat cacacagacg ggttcgccag cttgtagcgc
    91021 gaacactgaa ccttcagcca tcattttgtt tatgagttct ggttggtact ccaatgcttg
    91081 gaagtgctcg aatgtaatag caccaaatga atgttgcgtg ataatggctt gcgacttttc
    91141 agggcaagct actgttgtga atgacacaat gcctagtgat attgcaattg caggtaaaag
    91201 aatagatttc attaatgcga cctcttattg atgctgactg aagacgaacc acgcaaagct
    91261 agtatataga aaatccccca ttcatcgtct attccgaaag aaaagattgc ttcatttgcc
    91321 cgtaaactaa gcctaatcct aggttacagg gctaaacatg aagatcgtaa ttactttgag
    91381 tctaaattta ttattgacct cagtggcatt tgcagcgcct gtcacagagg tcttttgctt
    91441 gcatgatgaa tgttcatcac tttctattcc tgggacggtg aaaacctatg tactcgatgg
    91501 gcatagaaag gttgaggata aaatcaatgc taaatattta cagggggcga aaactgaacg
    91561 cgaaggttta gctgcatggc agctaatcca aaaaggtcct gaatttattg aattagtcga
    91621 tgcagctact cttgcgggtg aagctatgca aaaagtgatg ctcgattata aattaaaaaa
    91681 aatacctgct ttcatttgcc gccgttcgtt aaataacatt cctcaaatcg gtattgttta
    91741 tggtggcact tatccaacgg cagttcagtc ctgtacccaa tggattagag gggctgaatg
    91801 atgaagtatt tcctaatcgc gctctttgtc actgctctta tacctttcga tagtttaggg
    91861 gcttgtaaac catatcctga gtgccaggat gttattaatg atccgaataa gtgggctcaa
    91921 gaaaatcctg cttcgcctga taatgattca cttgatctcg cggatattat ttcaaactca
    91981 gtcaatacaa gttgcctagc ttggcgacct gtaggtgttt gtttttggtt gaaaattagt
    92041 ttgtttagtg tatctgtaag aaccagcatt aaagtaaaac actatattcc agatcttgtt
    92101 atttcagcct atcaagtaaa aggaaaaaat acgtgggaca tgatgtcttg gacagacgat
    92161 ttatctgaaa acgtcagtag tagttttggt gttgatctag atgatggtga agttgtcaat
    92221 aaacgacagg ggcaaggcca cgggctcggc tccaatgtca atttaaaatt caagaatgcg
    92281 actgcaatag gcaatcctct agcctcagtg tatggccaat catttatgga ttatgcaatc
    92341 tgtaaggctg gcactatttc atttatgcct tactacaact cccttgcaga tggattgctc
    92401 tggcgaacgg ctgaaccaga atatctcact aatgtactgg atatgattac accaggtaaa
    92461 tccaatattg gcgagcgttc aaatggtgat gaatacctct tcctgcgggt ttggtccggt
    92521 ctttaccctc gcaccggatt tgtaaaccat tttgatgatt ataaagcagc ggcagttgtt
    92581 gcttcgcgtg tggcttcgat cgtgacttca agctcgatgg tacatgttgc tatgtctgct
    92641 aatggaagta ggaaagcggg ttattggcca gcgggtgaag ttaacgaatg ggatgagaaa
    92701 acgggtaaat atcagatgct ttatcctaaa gcagacagtc aatgccattt gtttggacat
    92761 ataaaaacag attcaacttt ttctgcttct gatgggtatg gggatcgtag agatgccaaa
    92821 ggcaattatg catggaattt gtggagagaa tacagctgtt gccgtaaaga aggtcagatt
    92881 tttctatatt ttgttggaga gtaacgaatg tttaaattaa aaaaagtatc tgtagtgatc
    92941 gcattgttaa tcagccaaaa cgcctttgct gatgctgtac ctcctgagaa tagaagccta
    93001 attccatcta gtatgccagc tcttgtttac tatgaacttg gtggcgcgga agcacttcgc
    93061 cttccaaatt acaataaatc acgcttccgt ttcagaacat cggtaggcgt gaatggggcg
    93121 atgatgtgta attcatttaa cccttccata tcaatggaaa atcttcttaa tggtgtcaag
    93181 cagggctggg ccactacaca gcgaaatatg gttaactcaa tccaaggcac gattgcgagt
    93241 ttaccaatgc ttgccatcca aaatataagg ccagggcttt atgagtatat gacgaatggt
    93301 atgaatgctg ctgaaaacca gtttcaactt gaagtcgcca gttgcgaaaa aattacccgc
    93361 gatgtgcaac agggcagtta tatagacggt tgggtaaaag cgtcaggcca tgaagaatta
    93421 accacatttt ttagtggtga tcctgactcg ggaactcccg ctaaggccaa agatgctgat
    93481 gctggtgaaa tggtaaaaaa tgccgaaacg aatatgggta agaaaggtac gacatggatg
    93541 tgtggcgaaa aaagaggggg tgaaggacaa ccgcctattg tgctatctga agttgttatt
    93601 gccagttata accgtttaat tggtagagga aactgtgaag gtttagcacc gtctgaaagt
    93661 actgcaaatc cgtcttttgt gagttattgg cccaaacctg cagatgctca agcgtggttt
    93721 gttgatgtct ttggtgaaac gaacataaga acggacccca atagtaatcc tatcgacagt
    93781 aaaccaggtg cagggctcat ggccacgata gatgaaaggg ccgaagcgat agctaataac
    93841 ttaaaggaca ttgtagaaaa tcagattgat ggtaagtctc catcgataaa tgagatccgt
    93901 gaagtgagtg cgccaggtgt attgatgtca attgatgtca ttcgttcttt agcaaccaat
    93961 aaagatgcgg ggatgctaat caatcgtttg gctgctgaaa tatctgctca acgagaaatt
    94021 gccaaggctt ttgaaatgcg ccgtattttg atttctgcca caaatattac cgaagtactt
    94081 aaaaacccaa caacaaaaga attagtgact gagtgggttc atagaattgg tgatgaagtg
    94141 aagatggtaa aagaagaagt ggaaattcgt aaaatgtttt ctcaaaacac catcccttca
    94201 atattacgaa tgaataacga ttcgctaatc agggcagtta aataggtaaa gttatggaac
    94261 gtaaaattga taaacaagtt aagccattga tggccagaat gaaaaaatgg atttatttga
    94321 taataactat aatttcactt tttctccttg catcaatatt taatagttgg gtgatgaatg
    94381 gtggagatgc tgctagttta gtagggagtt ttcatacttt caaaaatgtc atgttagtaa
    94441 ttcaaggtgg gatattgctc ttgctttggt tgaattggga aagattaata cttagtcggg
    94501 taagtgataa aaaacgtgag catatagcaa agaacaaaaa tccgacttgt actgctgccg
    94561 ccatcttgct ttttattatg tggttaacct aggagaaggg tatgagctta ggtgatttat
    94621 ctgtgactct catgggtttc agttatatgg acttaatgtc cagtttggtc ggagcatatt
    94681 tttaccagat tgtttggtat tcgttgacag catccggttt gtttttatta ccgtttgtca
    94741 tggaaacact gcaagctatt cgacaatcaa tggaaaatga cggtttaaat gacgcgccaa
    94801 tgcaacattg gggacgttat tgggtcaaaa tggcgattat gatgggagta ttaatttttg
    94861 ctgcagcacc tactttaaaa gtgggggatt tggctgtacg gcttcaattg agagagtgtg
    94921 atagtaatat taaagatttt agtaatccta cattaagtcc atctgattat ctaacaacag
    94981 gatacggtac tttaatcgca aaaagtatga aagaagtttt tcaaatgcaa gattccgctg
    95041 agtttgaaat gtataaatct tcagttaacg gatttgcagg gcagttgact atggccaatc
    95101 aagttgttcg agtacctata tggtggcatt tttggcgaca aatgatgtta gcaattggtt
    95161 ctcatataac agcacaactg ccttgcgata atggtttaag agcactgaag cacgaaatag
    95221 cgacaaactt tattcgggac gaagtacttg ctaatgattt aggaaagttc atgagtcagt
    95281 gtactatgaa ggctaaagcg ttattgcaaa aagcatctaa taatgcaacg ttggagccca
    95341 ttgcatttct tcctaattac atgttttatc aagccagttc attttacccg agtttacaag
    95401 cacagactcc agtttggggg tttggtgtag aaatgtcaga acgtggttac gatgaaaaat
    95461 cggcaccaaa ttcaccactt cctgctgctc ccaaaggtta cggatatcca acatgtgaca
    95521 aatggtgggg ggatagtgcc caaatacctg cggagccctt accaggagta aaacctgaaa
    95581 cccgaacatt tagggggtta gaggatagat tatatgaata ttttaatctt aaagatcctg
    95641 cattttgtgg taaatacata ggcttatatg actggcgagc atggggggaa acaagtccta
    95701 catgtgataa tggtgacggc tttagccaaa atactatttt aacagctatc ttgaatgaac
    95761 aattgttgac ccaaagtggg tcaagtttga aagctcaaaa agtatttgca actcaattgg
    95821 gtgatgtagc tcagtttggc tcgcatagta gcactgctga gggtagtcaa attacctcaa
    95881 ccatttttgg gaccgtgctc gatataggtt taattacatc tgcttggaaa gactttgccg
    95941 gaaaccttgc tctactcaaa gcgcttccgg cggcaacctc tattttattg cttgttgtaa
    96001 ctgccttggt ccctattgca atggtcgttg gtcgttatga gattgaaccc attttagggt
    96061 taacgttgac ttattgtact ttcctgcttt ggattcctta ttttaggatg atacgttggc
    96121 ttgatgataa ttttgttgga atgatttcag ctggctatca agtcaatatg cagattatgc
    96181 tagaaatgat gattgctgca gcatacatcg cggtgccaat gttaatgagt acggtgatga
    96241 cggttgttgg tgtgagaatt gcgcagttag atcctattgg tggcgacaaa atggggtcta
    96301 ttgctaataa agccgcttca aacatattga acgtaactaa atccctttta actaagggaa
    96361 tgaagggtgg aaaataacta aatacgtgta taatcactcc gttccttcca ttatccgtat
    96421 atttgtgccg gattcgcaaa tagcggtgga actgggtgta taacacatat cccataagtg
    96481 tattcgttgg tttttactaa cggttaataa ctgctaagtt attaaataat ctgaaaatat
    96541 aatccactaa gccactcatt gagtggcttt tttatatttg caatgcaaaa tacagctatg
    96601 ttcttccgaa agaaacgctg gagcttagcc atgttaatgt agctattcaa tcaaggagcc
    96661 tctggtacag atgaatagga ttaacatgga ttcagtacga aaaacgacca tcaacggcga
    96721 gttgatttca ttacattggc cggaacgttc attgcgtatt ggcagtgata gtcgtcattt
    96781 accagaaaat tacactgaag atattgccaa tcaattcgta aactcagtgg tgccgaattt
    96841 aagaactcat gagattcctg cggccttgag ggtttaccca aagagcaatg agcacaactt
    96901 ttggattttg ctctttgagc agttacctaa gcaagcatgt tgaataaatg taaattatca
    96961 agcgtatttt tttcacttaa gcttttgaat ggcttcggct tctatggtat tctattggtt
    97021 caccaataga tccattgatc acaaataatc catcagtatt gcacacaaaa gaagttgttt
    97081 taaattaaaa aacctgctta gcaggttttt tttcatctcg atttcaacgc cgataattca
    97141 caaaataatt ccaatgtcca atgcaagtta atgtttcagg ctgtaagctg atgaggctcg
    97201 tattggtact ctgttatcca aagatttatc cttttttgac aattaaattt ccataggaaa
    97261 ttcctgcttt gtaattgcca atcgtaatag ttaagatgaa tcgttatcta atcagcccaa
    97321 tggctacaaa taaggaaata gtaatgcaaa atttaatctt aggtttaaac aattcagaac
    97381 gtgattcttt gatcacattg aaacactggt tagaagatca tgctgaaaaa attcaagaag
    97441 tattgcctat ggataaacat ccaatggaac ttgttcaagc attatcaaaa gctatgagca
    97501 atatgtgtaa agtcagtctg cttgcagaag gatctttagc atttggttca ccgactgcgg
    97561 aatcgtattt acctgaaggt tataatggtc cttgtgctgt agaagatata aatggcaatt
    97621 taattgccac acttcccaat cgacccgaag ctgaaaaggt tgcacgatac tgtataacac
    97681 ctgatggtgg atatggttca actgtagtaa aagtggctac agcgtctcaa gtgaattata
    97741 actcgtttga aagttggctg atgcgataat cttgccaatg cccacaaaaa ccatcctagg
    97801 atggtttttt tacattcgac tcagttgatg tagactactt acccattggt aataaaatga
    97861 aaaatttaat tagcactgta ctttcagatt taaataagtt cggattttgc agaataaaag
    97921 ttgaaggtgg atatattact gcggatgaag atggccgaga ggtaataaaa actattggaa
    97981 gcttaagcaa acatattgcg cttgaagccc aaattttaga gggatttaag ttagcaaaaa
    98041 taaaccgaaa tgatgtagtg gttagtatca caagtttcga gtttgaaaat agtgtatata
    98101 tcccattggc ctatcattct gagtatgtac attatccgaa tgcaacagat gacgctttga
    98161 tgcatgcagc ttgtgacctt accgatccct tacggtctgc tctagtcgaa gcttgggaat
    98221 gcatacacct aggtatttat gaaggttggg agatggatgg cttgataaag tggccgttgg
    98281 aacaaccagg ttttaatcga cgggtgcatt ttcgctggaa ggtcctcgat cactgtcgct
    98341 ttcctgaatt atcagtttaa ccccctaaaa aagcccacaa ttaacgtggg catttttttt
    98401 gcattgcaaa tttgtataaa tagctcttta gggttaattt aatgagctag gcccgatagg
    98461 gttgccgata ttttaaatga gccattgatt tatggttggt tcatttaggt atacttaaat
    98521 gagctatcat agaggttagt ttagtggcta attcaaattt aaaagtgtgt cggatctatc
    98581 agcgggtaag tactaatgag caagatttgt caagacaaga ttcgttaata acaaatgcaa
    98641 aacaaaatgg atggtatgta gcaggtgtct acagagaaaa agaatcagga gccagagctg
    98701 atcgccctga attacttagg ctgatagctg atttacaaga aaatgagtgt ctgatagccg
    98761 aatctatgga ccgcattagc cgattaccca tagcagaagc agatttgttg gtgcagtcta
    98821 tttacagtaa aggtgcgagg ctagttgttc ctggtttggt cgatttaagc cagttacaaa
    98881 atgagacttc aggcgttacc aaaattgtga tcgatgcact tcaagattta ctacttaaga
    98941 tagcactcca aagtgcgcat gatgactata cacaacgaag agtgaagcag cgacaaggaa
    99001 ttgaactagc taaaaaaaag ggtaaatatc gggggcgtcc ggaaaataca catcgaaaca
    99061 atttgattcg agaaatgagg ggcaaaaaaa gcatttctga gacagctaag cttgcacaat
    99121 gtagtgttag tacagtcaag agggtgtggg ctaaaaagtt ggcccttgaa caagctaaat
    99181 ttcctataga caattaagat gtttgattat taccagtaaa atgtagaatg aaattctaca
    99241 cactacgtac ccattggtac taaattaagg aatcacatgt atattttaaa ttcattagat
    99301 actaataaaa tgataagttg gatgctggta ttggtaattg caatgccatt cccatttatt
    99361 agtctataaa ttgagatttt aaatcttatg tttagttatt aacccattgg ttacaaatta
    99421 ggaatgatta tggataatga aactgaaatt aaaattgcct ttgaaagaga ccataaaatt
    99481 ctaatgtata ttcattgttt tttatactca gctattttta ttggcatgat atacttcgat
    99541 tatgaatggt tttttgtggc tttagtacca gtagcttttt ttctgcaaat gcttgatatt
    99601 cagaaaaaat ataaaaagct aaagtcgttg ggtttgtatg attagtaaac tgaactaagt
    99661 tattttaaaa accgtccatt gggcggtttt ttgtttgaat ttccttagtg caacacgaga
    99721 cttgaatgcc aattattgaa gggtatactg aaaacgacaa cactccggtc cattgaccat
    99781 aaatgaagga aaaattatga ctatctcaaa aaaagatccg ttccaggatt ctctgccaga
    99841 agcaattact tcaagcctag ttgcgttact ttcagctaag gcgtatgtag aaatgttgca
    99901 cccaatcagc gaaaaaatta aagctgaagc attagtacaa tatccaacat acgtagcaga
    99961 tgagccagtc ggccatattg ttgaaaaggt gggtgaacgc ataattaact ttgatgatct
   100021 ttacttggca tcagatgaaa gtgcaaagtt actgtttgac catcataaag ctgaactgga
   100081 aaagctaggc tttaaagctg aaggtcagaa gtgtccagta ttggtggctg aggggatggt
   100141 aagagatgca aggtcgctac tatttgaagc gatgcaacct tttactaata taaacccaaa
   100201 tgaaatacta ctcactgatc acataaaaag gtacgaaaaa ttgttattag attacttggt
   100261 gcctgtagca acgaggcttg gtatcgagtt gaatatatta aaaatctcac atggttaaga
   100321 tttctcttaa aaggccgctc aatgcggctt ttttctttaa atttcctcac aacaaaacct
   100381 tcattgctac ctaatttgta agacgtatac tgcaattgaa aacatccggc ccattggcca
   100441 taaaaaatga aaaggaacac gattatgact tacactgcta cttataatgt tgaagacgac
   100501 aaattacgca tcgcttgcga tgaacgttgg gaccgtgagc tgttcaatga aatgcgtcaa
   100561 aagtacggct tcacctgggc acctttgcaa gaatgttttt ttgcaaaatg gagtccagct
   100621 cgtgaagata agctgatgga tttggctggt gacatcgttg ctgacgaaat tacgatgctt
   100681 gaacgtgcag aagcaaaacg tatacgtctt gaaggttatg ctgaaaataa taaagttaaa
   100741 gctaaccgct ttgcggctgt ggctgatcaa atggtatcta atcaaccaat tttgttaggc
   100801 catcacagtc aacgcaaaat ggaacgtatg caggatgcta aagaccgcgc cgaagctcag
   100861 tcaatgactg cttttgaggc ggtacgctat ctaacctata aagctcaagg tgttattgtt
   100921 catgctaacc gtaagaacaa ggacggggtt agagcaagac gcattgaaac gttgctcaag
   100981 gaattgcgag actgccaacg ctcaattaat gaagggcaca caatcgttca attctggact
   101041 aaagccttag ctgcagatga aggcaagaag aaattctatg ctgataacta tctcggttct
   101101 atggttggta aaggtcgttc tacataccaa ctttcaccat tcggtttttg gggcgatgtg
   101161 caatcaggca agatgacgat tgatgatgct tttacaaagt cattagagta tggccaacaa
   101221 atgattagcg atgatcgaat aatgagagaa atagctcatt tgctaggtcg cttaggctat
   101281 gaaaatgcca tgctaggcgg tgcagaaaga ttccctgccg ctcttacagc aacagccctt
   101341 aaggactttg cacgtaagtt tggtgtggat tcacctactg ttgaaaagca agagaacggc
   101401 gattggttgt taacatcgga cgtttatttg ccatatttct tcagtgaaga tggtgagtta
   101461 gtcaaagcac ttgagttaag tgaaggggag tggaaaacat tgtttgttga cttaggctat
   101521 gaggtagaaa tacgtcaatc ggttgcaagc aagatccctc ttctgaactt caaagcagat
   101581 aagcctttgt tgctgaaaac tccttggtcg tcagaacttc agacttttga acaggtcgaa
   101641 atgacgaaag aagagtattc gaaaatttac aatgattata aaggcaccta tataggtact
   101701 gctgatgatg gaagtaaata tcggatgcgt atttgtgtac aaggttttgg agtgggaggg
   101761 cgtaaagctg tttatttaat tgacagcaaa gctcatccaa gtccatatgg caaacaaaat
   101821 ttagctgcat aatctaggca aaacgacaaa aaacctcttc gcaagaggtt tttttatttt
   101881 gcaatgcaaa aatttagatt gcattagata cacactaatg gcgtgtaccg catgcatatt
   101941 tcctatgtgt aataacgata ttgaaacttg atgagtggat tgtaaactgt agtagatttt
   102001 atacggccca ttggccataa atgagggtat tgaaatgcaa aatgtttata aaagggcttg
   102061 taaacccctg tttgctccag ttccggtata tcagccgatt gaaaagcccg aactgaaaaa
   102121 aaatagtatt gtctctgtgc atttttcgac tgaatgtcac gttacaccag atcaactaag
   102181 tcatgaatta gttaactttg ctatagatgc aggagctaat attgattcag gatattggtg
   102241 tgatccgcaa gcaggtacgg gccagattat caatgctatg ttggttgcag gtgtttcaaa
   102301 cgtcgtcgcg atagagagag agtattcact ggttaattgt ctaatggacc gttttgagtg
   102361 taacgttgac ataaggcata ttgattgttt tgatttgcct ttgaaggtgg atgtaattat
   102421 tgctaatcat ccatttaaga aagttaaagg cttttttatg gacgccatat caaaactaaa
   102481 tgatggtggt atttatgtag gcattgtacc caaaagcttt gagtatgatg gtacgattaa
   102541 attacttgat ttaggatttg atacatttga aacagccaaa gtattaacaa aagtaatact
   102601 tttcaaaaaa actgagtgat gagttttgcc ataataaaag agcttcacag ctcttttatt
   102661 accttttagg cccatcggcc acaaataatg gagtaaacta atgaataata ttgaaacaga
   102721 acgtggttat gaagatattt actcttcaga accatacata gatagtgaga tagatggaaa
   102781 acgtgtgctt ttgcatatga tatatgtacc cccatcaaaa aggtcacaag gatttggtaa
   102841 gtcactattt aaatcgtttc taagcgaact tccatcaaat attgaatatg ttaggttgaa
   102901 gtctggaata ttaggaactg gagatacatt gccattttgg aaagctttag ggttttcatc
   102961 ggcatatgtt tgcgagtgtg aagaaaattc aagaattttg catcttgcag taaacggcta
   103021 tgagcttcct cagcctgaaa tttcactagc taatgaggaa cgccattata tttttgatta
   103081 aaataaaggg tcttagttcg ctatttattc aaaaaatttg caaactatct ttatatgaaa
   103141 acggtccatt gaccataaaa aaaggaatgt aacatgacaa tagtaactcg acctataaat
   103201 gagaatgaaa gagatttttt aatagaagat gatttgatac acttaccatt catcttgaag
   103261 gacattaatg atgtcgaaca gatgaaagtt tgtgctcctg aaggtggttg gactcatgat
   103321 atgttggaaa acattgattg ttataaaaac tgcccttttg ggtggaatgc ttatttaggc
   103381 tcccaacact ggataggaag ttctgaggtc taaataaatc tcattagata gaaaccgcca
   103441 aattggcggt tttttcattt agactaaaaa atttccccat ggcaattcac ttcttgcagg
   103501 ttgattatca agaggtatac tgaaatcttc acacaccgac ccattggtca taaatgtaag
   103561 agaggatata tgttaggttt aatgttaggt attgcagcaa tacttcctat tgttgtttta
   103621 ttgattatag aggtttcttg gaagcttaaa ggttttcctc gtttactcgt ggcaaatctt
   103681 tcttgtgtac cgtctgccgt gttgatttat aaggggtatc ttatatattt ttatggtgat
   103741 cagtattacg gattgatatt actgtttata cttggtttta ctgcaacctt agtgaacagt
   103801 gtaaaatcct tcataccaag ctgatagaac aacaatcatt aaaatgagcg actttatgtc
   103861 gctcattttt tactgactat gtagagattt atatttttca tggttatact tagcggcaga
   103921 ttactatagt ttggtggtat taatgagtaa caattctatt agatcttttt ttgcgcatgc
   103981 gtttccatgc ttaattatgt cattttgcat gctatggttt tcatggcttg ctatcaaaga
   104041 gccaaatgat tcaaccgcaa tttcttattt agtagttgca tcggtttcat ttactttaac
   104101 tatgataggc tattgggggt attgtaaata ccatgtacct aaacactctc atagtccctt
   104161 attagcaata atctataccc tactgtttcc ttttatttac ttaccaagac ttttttataa
   104221 aaaatagaga tggtgcaggt gatagcaaaa tttttaaacc atcaccatca ccattgattt
   104281 tttcgttaca ctacgcctag cgatctccag aaccaatctg caaatgacaa actgggaatg
   104341 agcaccactg caaggaaaat gccgtagtgg ataaagttct cccgtgttcc atgcctaccc
   104401 gccgcgattg gaaacaacat taacatcaac agatagataa ccataaaaat tgaccacata
   104461 aaaaatctcc ctttcaattg ttaaacttac ctaagcaaga tataggccaa tacagaatga
   104521 gttgaaaata cctagcaggg gggaatgatg ggcgtttaca attaggtcat atcagaagat
   104581 ctgtaagaaa gtatgacatc gatctctata tgtgtcacaa aacgtgacac ttcattgtca
   104641 tctgtttcat gcaaaactcg cattgccaaa atagcatagt tttgcattgc aaaatttgtc
   104701 tatttcctct gaataaaact tcacttgtgg atgtgtttgt actgcctata atgacagtgt
   104761 aaacaatccg gcccattggc cacaaacgaa aaataaagga tgtaaaataa tggctacttc
   104821 atcaaatatt aatgaaatgc aaactgcgct attcaaagaa ctcggcgttt tttttgcttt
   104881 tagcaataag caatttgaag agcaaagaca gccaggagtg gactattgta cagttttaga
   104941 tgctggtgat tgcgttccta agtcaaatgc tgctgaattt gcacaacgtt tgtcatctct
   105001 ccataaggag tttaggaaaa agcagttggc tgaaaagggc attgaaaaaa ttattgaaga
   105061 gcagctagtt aaccatgaat gtttttatac tggtgaaatc gacgatgctg tagaagctct
   105121 tgcaggttat gaggtcactt atgaagctgt tgaagatgtt taccgtaaag tagcacacag
   105181 atactcgcat tggtaaaaat atttatatct aagaataaaa aagcgctatg cgcttttttt
   105241 ttggccgttt cctattaacc actgcaaggt tgcagagata tttgctttct gtatactttt
   105301 cttaaataac tccggcccat tggccataga tgaaaaagga aacaaaaatg aaagacttag
   105361 ttctcaataa tggacaaaaa gcaattttta tatatataga tgacttcagt cgacctgtct
   105421 atcaattaga gagtggtaga aaggtgtgct gtataaatct aaatggaact tatcttcata
   105481 gtataagtgg tgatattggc gaaccagatt gtcctcttaa agaagaatac caaccgatta
   105541 ataattaaga atttgattaa aagcccattt catgggcttt tttttccgaa cgtttcctat
   105601 agataacttg aatattgcga aatccttggt atttcatata ctccagatga acaaactccg
   105661 gcccattggc cataaatgaa aaggaaccta ttatgttgac aaaaaaagat gaagctctat
   105721 tgataaatca gccgaataaa ttgttagccg attatcatgc aagggtaatg gttaaggaag
   105781 cacctgaatc tatttgcact ttctatgaag ctaatgctga aaaaattaat ggaaaagtag
   105841 taattgttcg gtctaaagat gatgaatcgg cagctgcact agcaagaaat accttagata
   105901 aggtgttgtt tgtgtttagc gatacgtatt ggttaactga ctattttaaa ggtgtttgcc
   105961 aaaatattcc tttatctgct gctctccaaa agagagcaat taagtaaacc aaacctggtg
   106021 ctatcgcaaa actgataaag gcactcgatg cgccgctgac aacacaagtc taaatgagta
   106081 aaactattgt ccttcgaagc tgtagtttgc tcattttagg aaaggaacga ctatggatac
   106141 tattgcttta gcagatgaga tggaacaagc tgaattggaa tgctttgaat tgtatagtgc
   106201 tacgtatgta ggtccttatt gcgagttatg ggataatccc aatctttcaa aagaacaacg
   106261 tgataatatg attccattct gaatataact tgataaaaaa aaccgcttag cggttttttt
   106321 ttgcttaagc gtttcctatt ggcaattcgg tctttgtgga agatctgaca tttagtatac
   106381 tgcagatgaa caaactccgg cccattggcc ataaatgcaa aggtgaatat tatgaattat
   106441 agcgtcttaa ctactgaaaa tggttatggt ttatttgtca aatcaatgaa taagcttcac
   106501 aaagttacac atcttgcttt taatgaagat ggtcatagtt ttttatttag aaatcaaaat
   106561 cttgtatgtg ttgcagtatt tcctgataat ttgagtgatg ttcaagcaat ggcaagtcaa
   106621 tatggcgggg ataatacgtt aaaactacaa gataaatcct ctgaggattt aacttacacg
   106681 aacttctata taaaatcttt cgatggtcac ttctatcaag tagctggtat ctttaaagat
   106741 gttgatatgg caaacaaatt tatggaatcg agagatgatg cagcattaat cgactcgact
   106801 aaccttaagg gttctctaac taatcaattt cattttattg ctagttacga aaaatcttcc
   106861 gcagtatagc tctcttttct aatctcacgc aaagccccaa agtagcactt tggggctttt
   106921 ttattctgtc ttaattcaat gaatcgaata agcatagatg catttcctat gagcaattct
   106981 tcgcttgctg acgaactcga cttgggtata ctgcagatga acaaactccg gcccaatggc
   107041 cataaatgaa agagaaaaga caatgaaaca aaagacaatt gctcgcatta atgataaatc
   107101 aattacattt caaaaagtag agagttttca gtttgttagg cgcgaaaatg ttcaatatat
   107161 gactgatgat gaaagatttt gttttagtga ctggctccgt tctggagatc tacttaatgc
   107221 tgaatttacc tatacaatta cagatctgga gtttagattt gatatacgtg aattagtaat
   107281 taccggtaag gcactcactt actatcaaca tcaaacatca attttaaaaa atgaaataat
   107341 tgaatttaat cgtgttaaca atgctgtaaa ttctgcttta aatgaaattg ggtgttatat
   107401 gcattcagtt gacctaaaaa tattaataag cattttattc aaaaggttaa atgtagttgg
   107461 aggcactttg tcattacaaa atggtaataa atttgctttt aaccatcttt ctcttaaaaa
   107521 cacaatagag aaattagcat tagcactttc tgataacaat caggagtgag gctaagagca
   107581 tattttacat tacttatatt ttattaagcc tgtatgtaat tacaggcttt ttcatactac
   107641 aaatggcttt ttactttgat gaaaaccata tactgtagat gcataaccac cgacccatag
   107701 gtcataaatt taaaaaggaa aatatgatga taaccgctat gcttcagcaa gcaaaaatat
   107761 atgaatttga tttgagtgaa caacttagaa atacggctca atggatgatg tcggtatcag
   107821 gtaagccaga gtttaacgag cggcaaggtg tatattttac cattcttcgt gactggagag
   107881 ctgctagaaa aaaacttatc gagatagaat ctaaagctat agctgtcaat cgttgtcatg
   107941 cttgcaataa atcagagagc gcaattgcac ttgaggaaaa acgggcttta aaagaggcta
   108001 ctgttacttc atcaacgtat gagcgcgcac aacgaaagtt gtttaaagat gtcaatggtt
   108061 ttgtttgtgg caagtagtat taatagcctc gcagtgcgag gcttttttac attttccttt
   108121 ggtcaatcgg tatgttgcaa tgaatcaccc tctaagtata ctgcagttga acaaactccg
   108181 gcccaatggc cacaaatgca ataagcaaca ataatggggc aatatcattg tcccgactgg
   108241 gaagtggttt gccctttttt atgaaagagg aaaccacgta tatgtgcgct attaagccat
   108301 ttgagcgtta tacaaattca acccttgatg aaacaattca catggagttt tttggtgata
   108361 ttggttgtgt gacacagatc accattggta ctcggtttga gcggttgata actatccgtc
   108421 caactgaatt tggcactaac gtttctgcgg ttaaccaagc ctttgatttt ttcaataaca
   108481 ttgccccaat gcagaactac gctgaactac gtagggcatg gaagatgtat ttgaaggctt
   108541 gcaagcaacg cagctataac actcattacg ccttccataa ttatatggag ggcaagagaa
   108601 ttaagcgcct tgatcgtaaa ggtggggtat ctcaatgggt cgctgtttaa cattccataa
   108661 agcctccttg tggggctttt ttcttgcctg aacgtttcct ctgttgccag attcgatata
   108721 gtgaacatga attgggctat cgcattaaag aaaaacggtg ctcaatgagc tgccgacagt
   108781 tagtgactag ctcgaatata aaaaaccgcc aatcggcggt tttttgcttg ttaattaagt
   108841 aaaaagaaaa tatatcagta cttgtatata tatcaaattt ggtataacat taccttaagt
   108901 tgaatagtta agagtgttta tgcaattaga taaagctact gcttctgagc ttcaaatgcg
   108961 atccgattta atgcttgtta ttcgcggaat tatagaggcg aaacaatggt cacagtccga
   109021 agccgctgag cacctgggac tgactcaacc aagagtgagc tatttggtaa atggtaaggt
   109081 tgaaaagttc agtatagata agttgctgaa ttgtctttac ttgatgggtt atcgcttaaa
   109141 gcctgttttt accaataatt cattaactgt aacagtggaa tcagtgaaaa cgaacgttta
   109201 agagaggctg ttatgtctgc agatagatac gaaagctcaa ttaaattcac cacaaacgat
   109261 gggtttctca ccattgaaga ttttcaaaac gtagataaca gcttcaggct ttttgcaggt
   109321 ggagagcgta tagtgatcgc atttgaagca agtcatgtga ctatcatcga tgacacgaaa
   109381 aatggcacag atattattga gttaaagatt atcaataatc acccgattta cttgaaaagt
   109441 tcgaaagaag catctgagat agcagaattt attggtactg aagtgttttg ctatgacgaa
   109501 agcggcaata acttagttcc agtatcggca tttcacttta gttaaaacat taggaacctg
   109561 caaatggcag ttaaagtcac ttcacaaaga gcgttagata ttcaaaaagt gtccgatttg
   109621 aaggaatcta tagaaagtac agttgttcgt acagtttgga aggtagatgg tgaagagttt
   109681 gtttactgca aaggcgatga ttatttgaaa agccgtgctg ggctttcagc ggattgggaa
   109741 gtatggcccc ttgatcaagc tgatagaaaa gctgcaaaag ctaaagtatt taagttaatt
   109801 aaataggggt gaatgtatgc aattaaaagc attatatctt ggtgataata atgatggcgt
   109861 aaaagtccat agtcagtttt tatcaaagtg tgattcaaaa attacctttg aaaagttcaa
   109921 agcagactcg gtaagtaaag acaaagcccc tttttttatt gatttatatg atgaagaaca
   109981 gtcgttaatt ttagatacgg ttggtattag tgaagagaca tacacccaaa tcacagggga
   110041 agtggtgatg tcttatgagt attatgagcg cgaagctgat tataatcagg atttgatttt
   110101 tggtgctatg gagaaagtga ttatacaaca tggcattgac gttccgtggg atacagataa
   110161 ttcatttggg ctggcagctt tagacctaca gtcctttaag aaagcagatc gtataattca
   110221 tgagttgaat gtggattcac ttaatctaaa ttgaaagcct ttggccgcag agtaaatttt
   110281 ttactccagg tcaatggctc gcgggttcgg gtgcagcccg agatttttga tttttgtcat
   110341 tgaggtgtat atgaaaggct taaaacattt tatcaaaggt tcactagacc tattattatt
   110401 aattttagtt acactaggac aagtgtttat tgcattttta actgctttcg cctatatact
   110461 ttctgtgatg cctgatagta cggatgacga tgatgaaaag gaccgtttta tgaacaaata
   110521 cgataacaat aaagggggga ttaaagtcga caataagcat tatacttttg atcaagctga
   110581 atctgattac gaaaaaggga agttttacga taagcaataa attcattacg gatacaaaaa
   110641 taaaatgatc aataaattat taaattcgct atcaaagcgt tgggatagtg cctgttatgc
   110701 actggcttgt gatgatgagg caaatcaaca ttattgcaca tcaccatcaa cttattatcg
   110761 cctcaagata gcaattgttg cgtttatttg tcatcgataa ccatgtgccc aatcgttcgt
   110821 cttaatctca actactatct atctccaaac tcctatcctt gctcatttcc tctcgacaat
   110881 agttacgttg taataggttt cgatcctgct aggatcaact tagcataaat caagttgacc
   110941 aataccaacg cgcaaattac tgaatgtttt ttgtacaaaa atttgcattg caaaaaatcc
   111001 aaccgatctt tccgatcttt tatgtaatga tcaccgttga taatatgtgt ttttaaggaa
   111061 tgccaaaaag atcactaatt cggtgatttg gcgtatcttt tttataaaaa agattgatct
   111121 agtttgattc taaggtagaa tggttagcgt gatttaccgt aacgaactgg aggcaacgtg
   111181 ccaaattcag aagtgcaatt aaatctgatt tcacaaaata gccttgtaga tctatttcga
   111241 atcgatccta agcataaaag atcgcttatg atcatgccat caccactaga tgcaactcat
   111301 tatgtgatcg cgttaaaggg ggagagtggc ctgagttata tgtcaggtgc ttttgctaga
   111361 agcaataagc ttcgtgagtt caaatcgttt aatgctgtga tacaggcgat taaacgatta
   111421 gatttagatg tgccgagtgt aatcttcgtg ctaaagccga gtgaaattga tgatttaaaa
   111481 acagaataat caaatgatat aaaaacaaaa ccccaccatt gcagtggcgg ggtctttgaa
   111541 actgagctaa aactgcttgc gccagcatta gaactcaact gttgtgagtt aattctaatg
   111601 tgagtatcgc atgcggtcaa ccctgtttat ttaaaaaaac aacaacaagg gatttgtgat
   111661 gcatcgaaaa tcacttcagc tcaatcctgt tttggcttta ggattgggta attcagatgg
   111721 aagtatttga tacttttcaa caagcttggc aagccgaacg caacacttgg cgacgataca
   111781 agccgtgttt tgatttgccc
//
