# Supplementary material for: Genomic Analysis of Shewanella sp. O23S—The Natural Host of the pSheB Plasmid Carrying Genes for Arsenic Resistance and Dissimilatory Reduction
Source: Int J Mol Sci. 2019 Feb 26;20(5):1018. doi: 10.3390/ijms20051018 (PMC6429310; doi:10.3390/ijms20051018)
Supplement: Supplementary file 1 [file ijms-20-01018-s001.zip › Appendix B/O23S_pSheB.gbk]

LOCUS       22.88                  81605 bp    dna     linear   UNK 
ACCESSION   023S_P1
KEYWORDS    .
FEATURES             Location/Qualifiers
     gene            1..435
                     /locus_tag="pSheB_00001"
     CDS             1..435
                     /transl_table=11
                     /product="DNA polymerase V"
                     /protein_id="pSheB_00001"
     gene            423..1676
                     /locus_tag="pSheB_00002"
     CDS             423..1676
                     /product="DNA polymerase V subunit UmuC"
                     /transl_table=11
                     /protein_id="pSheB_00002"
     gene            1775..1990
                     /locus_tag="pSheB_00003"
     CDS             1775..1990
                     /product="hypothetical protein"
                     /transl_table=11
                     /protein_id="pSheB_00003"
     gene            2096..2746
                     /locus_tag="pSheB_00004"
     CDS             2096..2746
                     /product="hypothetical protein"
                     /transl_table=11
                     /protein_id="pSheB_00004"
     gene            2787..3005
                     /locus_tag="pSheB_00005"
     CDS             2787..3005
                     /transl_table=11
                     /product="hypothetical protein"
                     /protein_id="pSheB_00005"
     gene            3025..3429
                     /locus_tag="pSheB_00006"
     CDS             3025..3429
                     /transl_table=11
                     /product="hypothetical protein"
                     /protein_id="pSheB_00006"
     gene            3426..4157
                     /locus_tag="pSheB_00007"
     CDS             3426..4157
                     /product="endonuclease I"
                     /transl_table=11
                     /EC_number="3.1.21.1"
                     /protein_id="pSheB_00007"
     gene            4172..4405
                     /locus_tag="pSheB_00008"
     CDS             4172..4405
                     /product="hypothetical protein"
                     /transl_table=11
                     /protein_id="pSheB_00008"
     gene            complement(4402..4548)
                     /locus_tag="pSheB_00009c"
     CDS             complement(4402..4548)
                     /transl_table=11
                     /product="hypothetical protein"
                     /protein_id="pSheB_00009c"
     repeat_region   4408..4527
                     /note="repeat region"
     gene            4798..6672
                     /locus_tag="pSheB_00010"
     CDS             4798..6672
                     /transl_table=11
                     /product="ParB domain protein nuclease"
                     /protein_id="pSheB_00010"
     gene            6797..7252
                     /locus_tag="pSheB_00011"
     CDS             6797..7252
                     /transl_table=11
                     /product="hypothetical protein"
                     /protein_id="pSheB_00011"
     gene            7254..7742
                     /locus_tag="pSheB_00012"
     CDS             7254..7742
                     /product="hypothetical protein"
                     /transl_table=11
                     /protein_id="pSheB_00012"
     gene            7773..7994
                     /locus_tag="pSheB_00013"
     CDS             7773..7994
                     /transl_table=11
                     /product="hypothetical protein"
                     /protein_id="pSheB_00013"
     gene            8007..8120
                     /locus_tag="pSheB_00014"
     CDS             8007..8120
                     /product="hypothetical protein"
                     /transl_table=11
                     /protein_id="pSheB_00014"
     repeat_region   8129..8761
                     /note="repeat region"
     gene            complement(8237..8365)
                     /locus_tag="pSheB_00015c"
     CDS             complement(8237..8365)
                     /product="hypothetical protein"
                     /transl_table=11
                     /protein_id="pSheB_00015c"
     gene            8359..8703
                     /locus_tag="pSheB_00016"
     CDS             8359..8703
                     /product="hypothetical protein"
                     /protein_id="pSheB_00016"
                     /transl_table=11
     gene            8785..9291
                     /locus_tag="pSheB_00017"
     CDS             8785..9291
                     /product="hypothetical protein"
                     /transl_table=11
                     /protein_id="pSheB_00017"
     gene            9293..9694
                     /locus_tag="pSheB_00018"
     CDS             9293..9694
                     /product="hypothetical protein"
                     /transl_table=11
                     /protein_id="pSheB_00018"
     gene            9892..10137
                     /locus_tag="pSheB_00019"
     CDS             9892..10137
                     /transl_table=11
                     /product="HicA protein"
                     /protein_id="pSheB_00019"
     gene            10137..10472
                     /locus_tag="pSheB_00020"
     CDS             10137..10472
                     /product="HicB family protein"
                     /transl_table=11
                     /protein_id="pSheB_00020"
     repeat_region   10540..11172
                     /note="repeat region"
     gene            complement(10648..10776)
                     /locus_tag="pSheB_00021c"
     CDS             complement(10648..10776)
                     /product="hypothetical protein"
                     /transl_table=11
                     /protein_id="pSheB_00021c"
     gene            10770..11114
                     /locus_tag="pSheB_00022"
     CDS             10770..11114
                     /product="hypothetical protein"
                     /protein_id="pSheB_00022"
                     /transl_table=11
     gene            11077..12405
                     /locus_tag="pSheB_00023"
     CDS             11077..12405
                     /transl_table=11
                     /product="hypothetical plasmid protein"
                     /protein_id="pSheB_00023"
     gene            13003..13314
                     /locus_tag="pSheB_00024"
     CDS             13003..13314
                     /transl_table=11
                     /product="hypothetical protein"
                     /protein_id="pSheB_00024"
     gene            complement(13311..13439)
                     /locus_tag="pSheB_00025c"
     CDS             complement(13311..13439)
                     /transl_table=11
                     /product="hypothetical protein"
                     /protein_id="pSheB_00025c"
     gene            13872..14231
                     /locus_tag="pSheB_00026"
     CDS             13872..14231
                     /product="hypothetical protein"
                     /transl_table=11
                     /protein_id="pSheB_00026"
     gene            complement(14252..20206)
                     /locus_tag="pSheB_00027c"
     CDS             complement(14252..20206)
                     /transl_table=11
                     /product="conjugative transfer relaxase/helicase TraI"
                     /protein_id="pSheB_00027c"
     gene            complement(20265..20444)
                     /locus_tag="pSheB_00028c"
     CDS             complement(20265..20444)
                     /product="thyroid hormone receptor interactor 11-like
                     protein"
                     /transl_table=11
                     /protein_id="pSheB_00028c"
     gene            complement(20458..22584)
                     /locus_tag="pSheB_00029c"
     CDS             complement(20458..22584)
                     /product="type IV conjugative transfer system coupling
                     protein TraD"
                     /transl_table=11
                     /protein_id="pSheB_00029c"
     gene            complement(22584..23219)
                     /locus_tag="pSheB_00030c"
     CDS             complement(22584..23219)
                     /product="hypothetical protein"
                     /transl_table=11
                     /protein_id="pSheB_00030c"
     gene            complement(23257..26070)
                     /locus_tag="pSheB_00031c"
     CDS             complement(23257..26070)
                     /transl_table=11
                     /product="conjugative transfer protein TraG"
                     /protein_id="pSheB_00031c"
     gene            complement(26073..27461)
                     /locus_tag="pSheB_00032c"
     CDS             complement(26073..27461)
                     /transl_table=11
                     /product="conjugative transfer protein TraH"
                     /protein_id="pSheB_00032c"
     gene            complement(27458..27634)
                     /locus_tag="pSheB_00033c"
     CDS             complement(27458..27634)
                     /transl_table=11
                     /product="hypothetical protein"
                     /protein_id="pSheB_00033c"
     gene            complement(27645..28085)
                     /locus_tag="pSheB_00034c"
     CDS             complement(27645..28085)
                     /product="type-F conjugative transfer system pilin
                     assembly thiol-disulfide isomerase TrbB"
                     /transl_table=11
                     /protein_id="pSheB_00034c"
     gene            complement(28099..28974)
                     /locus_tag="pSheB_00035c"
     CDS             complement(28099..28974)
                     /transl_table=11
                     /product="type-F conjugative transfer system pilin
                     assembly protein TraF"
                     /protein_id="pSheB_00035c"
     gene            complement(28971..30782)
                     /locus_tag="pSheB_00036c"
     CDS             complement(28971..30782)
                     /product="type-F conjugative transfer system mating-pair
                     stabilization protein TraN"
                     /transl_table=11
                     /protein_id="pSheB_00036c"
     gene            complement(30779..31519)
                     /locus_tag="pSheB_00037c"
     CDS             complement(30779..31519)
                     /product="type-F conjugative transfer system pilin
                     assembly protein TrbC"
                     /transl_table=11
                     /protein_id="pSheB_00037c"
     gene            complement(31542..32549)
                     /locus_tag="pSheB_00038c"
     CDS             complement(31542..32549)
                     /transl_table=11
                     /product="conjugative transfer protein TraU"
                     /protein_id="pSheB_00038c"
     gene            complement(32536..33240)
                     /locus_tag="pSheB_00039c"
     CDS             complement(32536..33240)
                     /transl_table=11
                     /product="type-F conjugative transfer system protein TraW"
                     /protein_id="pSheB_00039c"
     gene            complement(33237..33608)
                     /locus_tag="pSheB_00040c"
     CDS             complement(33237..33608)
                     /product="conjugative transfer protein TrbI"
                     /transl_table=11
                     /protein_id="pSheB_00040c"
     gene            complement(33610..36198)
                     /locus_tag="pSheB_00041c"
     CDS             complement(33610..36198)
                     /transl_table=11
                     /product="type IV secretion system protein TraC"
                     /protein_id="pSheB_00041c"
     gene            complement(36202..36657)
                     /locus_tag="pSheB_00042c"
     CDS             complement(36202..36657)
                     /product="type IV conjugative transfer system protein
                     TraV"
                     /transl_table=11
                     /protein_id="pSheB_00042c"
     gene            complement(36678..38204)
                     /locus_tag="pSheB_00043c"
     CDS             complement(36678..38204)
                     /transl_table=11
                     /product="conjugative transfer protein TraB "
                     /protein_id="pSheB_00043c"
     gene            complement(38201..39016)
                     /locus_tag="pSheB_00044c"
     CDS             complement(38201..39016)
                     /product="type-F conjugative transfer system secretin
                     TraK"
                     /transl_table=11
                     /protein_id="pSheB_00044c"
     gene            complement(39016..39582)
                     /locus_tag="pSheB_00045c"
     CDS             complement(39016..39582)
                     /transl_table=11
                     /product="type IV conjugative transfer system protein
                     TraE"
                     /protein_id="pSheB_00045c"
     gene            complement(39623..39925)
                     /locus_tag="pSheB_00046c"
     CDS             complement(39623..39925)
                     /transl_table=11
                     /product="type IV conjugative transfer system protein
                     TraL"
                     /protein_id="pSheB_00046c"
     gene            complement(39929..40303)
                     /locus_tag="pSheB_00047c"
     CDS             complement(39929..40303)
                     /product="hypothetical protein"
                     /note="TraA"
                     /transl_table=11
                     /protein_id="pSheB_00047c"
     gene            complement(40367..40555)
                     /locus_tag="pSheB_00048c"
     CDS             complement(40367..40555)
                     /product="TraY domain-containing protein"
                     /transl_table=11
                     /protein_id="pSheB_00048c"
     gene            complement(40657..40914)
                     /locus_tag="pSheB_00049c"
     CDS             complement(40657..40914)
                     /product="hypothetical protein"
                     /transl_table=11
                     /protein_id="pSheB_00049c"
     gene            41034..41216
                     /locus_tag="pSheB_00050"
     CDS             41034..41216
                     /product="hypothetical protein"
                     /transl_table=11
                     /protein_id="pSheB_00050"
     gene            41227..41376
                     /locus_tag="pSheB_00051"
     CDS             41227..41376
                     /product="hypothetical protein"
                     /transl_table=11
                     /protein_id="pSheB_00051"
     gene            41658..42590
                     /locus_tag="pSheB_00052"
     CDS             41658..42590
                     /product="hypothetical protein"
                     /transl_table=11
                     /protein_id="pSheB_00052"
     gene            43512..43793
                     /locus_tag="pSheB_00053"
     CDS             43512..43793
                     /product="toxin-antitoxin system antidote Rhh family"
                     /transl_table=11
                     /protein_id="pSheB_00053"
     gene            43799..44326
                     /locus_tag="pSheB_00054"
     CDS             43799..44326
                     /product="N-acetyltransferase"
                     /note="toxin-antitoxin system toxin GNAT family"
                     /transl_table=11
                     /protein_id="pSheB_00054"
     gene            complement(44768..44914)
                     /locus_tag="pSheB_00055c"
     CDS             complement(44768..44914)
                     /transl_table=11
                     /product="hypothetical protein"
                     /protein_id="pSheB_00055c"
     gene            45164..46363
                     /locus_tag="pSheB_00056"
     CDS             45164..46363
                     /product="chromosome partitioning protein ParA"
                     /note="Cobyrinic acid ac-diamide synthase"
                     /transl_table=11
                     /protein_id="pSheB_00056"
     gene            46363..47460
                     /locus_tag="pSheB_00057"
     CDS             46363..47460
                     /product="chromosome partitioning protein ParB"
                     /transl_table=11
                     /protein_id="pSheB_00057"
     gene            47633..47755
                     /locus_tag="pSheB_00058"
     CDS             47633..47755
                     /transl_table=11
                     /product="hypothetical protein"
                     /note="DNA helicase PcrA-like"
                     /protein_id="pSheB_00058"
     gene            47791..51651
                     /locus_tag="pSheB_00059"
     CDS             47791..51651
                     /product="hypothetical protein"
                     /transl_table=11
                     /protein_id="pSheB_00059"
     gene            51741..52466
                     /locus_tag="pSheB_00060"
     CDS             51741..52466
                     /transl_table=11
                     /product="hypothetical protein"
                     /protein_id="pSheB_00060"
     gene            52599..52976
                     /locus_tag="pSheB_00061"
     CDS             52599..52976
                     /transl_table=11
                     /product="hypothetical protein"
                     /protein_id="pSheB_00061"
     gene            53014..53898
                     /locus_tag="pSheB_00062"
     CDS             53014..53898
                     /product="hypothetical protein"
                     /transl_table=11
                     /protein_id="pSheB_00062"
     gene            54008..54976
                     /locus_tag="pSheB_00063"
     CDS             54008..54976
                     /product="hypothetical protein"
                     /transl_table=11
                     /protein_id="pSheB_00063"
     gene            55266..55739
                     /locus_tag="pSheB_00064"
     CDS             55266..55739
                     /transl_table=11
                     /product="hypothetical protein"
                     /protein_id="pSheB_00064"
     gene            complement(55947..56576)
                     /locus_tag="pSheB_00065c"
     CDS             complement(55947..56576)
                     /product="resolvase"
                     /transl_table=11
                     /protein_id="pSheB_00065c"
     gene            56699..57019
                     /locus_tag="pSheB_00066"
     CDS             56699..57019
                     /product="transposase"
                     /note="partial, Tn3 transposase-like"
                     /transl_table=11
                     /protein_id="pSheB_00066"
     gene            57098..57478
                     /locus_tag="pSheB_00067"
     CDS             57098..57478
                     /product="membrane protein YnfA"
                     /note="drug/metabolite transporter superfamily"
                     /transl_table=11
                     /protein_id="pSheB_00067"
     gene            57887..58195
                     /locus_tag="pSheB_00068"
     CDS             57887..58195
                     /product="ArsR family transcriptional regulator"
                     /note="Arsenical resistance operon repressor"
                     /transl_table=11
                     /protein_id="pSheB_00068"
     gene            58256..58498
                     /locus_tag="pSheB_00069"
     CDS             58256..58498
                     /product="Redox-active disulfide protein 2"
                     /transl_table=11
                     /protein_id="pSheB_00069"
     gene            58517..59050
                     /locus_tag="pSheB_00070"
     CDS             58517..59050
                     /product="sulfite exporter TauE/SafE family protein"
                     /note="cytochrome c biogenesis protein transmembrane
                     region"
                     /transl_table=11
                     /protein_id="pSheB_00070"
     gene            59043..59741
                     /locus_tag="pSheB_00071"
     CDS             59043..59741
                     /product="Cytochrome c biogenesis protein, transmembrane
                     region"
                     /transl_table=11
                     /protein_id="pSheB_00071"
     gene            59786..60910
                     /locus_tag="pSheB_00072"
     CDS             59786..60910
                     /product="efflux RND transporter periplasmic adaptor
                     subunit"
                     /transl_table=11
                     /protein_id="pSheB_00072"
     gene            60907..63981
                     /locus_tag="pSheB_00073"
     CDS             60907..63981
                     /transl_table=11
                     /product="efflux RND transporter permease subunit"
                     /note="acriflavin resistance protein"
                     /protein_id="pSheB_00073"
     gene            complement(64099..64533)
                     /locus_tag="pSheB_00074c"
     CDS             complement(64099..64533)
                     /product="arsenate reductase ArsC"
                     /note="glutaredoxin-like family"
                     /transl_table=11
                     /EC_number="1.20.4.1"
                     /protein_id="pSheB_00074c"
     gene            complement(64621..65904)
                     /locus_tag="pSheB_00075c"
     CDS             complement(64621..65904)
                     /product="arsenical efflux pump membrane protein ArsB"
                     /transl_table=11
                     /protein_id="pSheB_00075c"
     gene            complement(65969..67741)
                     /locus_tag="pSheB_00076c"
     CDS             complement(65969..67741)
                     /EC_number="3.6.3.16"
                     /transl_table=11
                     /product="arsenical pump-driving ATPase ArsA"
                     /protein_id="pSheB_00076c"
     gene            complement(67776..68138)
                     /locus_tag="pSheB_00077c"
     CDS             complement(67776..68138)
                     /product="arsenical resistance operon transcriptional
                     repressor ArsD"
                     /transl_table=11
                     /protein_id="pSheB_00077c"
     gene            68511..71075
                     /locus_tag="pSheB_00078"
     CDS             68511..71075
                     /transl_table=11
                     /product="respiratory arsenate reductase ArrA"
                     /note="molybdopterin oxidoreductase"
                     /protein_id="pSheB_00078"
     gene            71087..71791
                     /locus_tag="pSheB_00079"
     CDS             71087..71791
                     /product="respiratory arsentate reductase ArrB"
                     /note="4Fe-4S ferredoxin"
                     /transl_table=11
                     /protein_id="pSheB_00079"
     gene            complement(71862..73292)
                     /locus_tag="pSheB_00080c"
     CDS             complement(71862..73292)
                     /EC_number="6.3.2.3"
                     /transl_table=11
                     /product="glutathione synthase"
                     /protein_id="pSheB_00080c"
     gene            complement(73448..74500)
                     /locus_tag="pSheB_00081c"
     CDS             complement(73448..74500)
                     /transl_table=11
                     /product="hypothetical protein"
                     /note="permease"
                     /protein_id="pSheB_00081c"
     gene            74725..75012
                     /locus_tag="pSheB_00082"
     CDS             74725..75012
                     /transl_table=11
                     /product="ArsR family transcriptional regulator"
                     /protein_id="pSheB_00082"
     gene            75111..75527
                     /locus_tag="pSheB_00083"
     CDS             75111..75527
                     /EC_number="1.20.4.1"
                     /transl_table=11
                     /product="arsenate reductase ArsC"
                     /protein_id="pSheB_00083"
     gene            75520..75867
                     /locus_tag="pSheB_00084"
     CDS             75520..75867
                     /product="ArsR family transcriptional regulator"
                     /transl_table=11
                     /protein_id="pSheB_00084"
     gene            75946..76458
                     /locus_tag="pSheB_00085"
     CDS             75946..76458
                     /product="arsenate reductase ArsC"
                     /EC_number="1.20.4.4"
                     /transl_table=11
                     /protein_id="pSheB_00085"
     gene            76551..77549
                     /locus_tag="pSheB_00086"
     CDS             76551..77549
                     /transl_table=11
                     /product="hypothetical protein"
                     /note="permease"
                     /protein_id="pSheB_00086"
     gene            77561..77797
                     /locus_tag="pSheB_00087"
     CDS             77561..77797
                     /transl_table=11
                     /product="thioredoxin family protein"
                     /protein_id="pSheB_00087"
     gene            77805..78296
                     /locus_tag="pSheB_00088"
     CDS             77805..78296
                     /transl_table=11
                     /product="protein phosphatase"
                     /protein_id="pSheB_00088"
     gene            78353..79363
                     /locus_tag="pSheB_00089"
     CDS             78353..79363
                     /product="glyceraldehyde-3-phosphate dehydrogenase"
                     /EC_number="1.2.1.12"
                     /transl_table=11
                     /protein_id="pSheB_00089"
     gene            79369..80607
                     /locus_tag="pSheB_00090"
     CDS             79369..80607
                     /transl_table=11
                     /product="major facilitator superfamily transporter"
                     /note="1-arseno-3-phosphoglycerate efflux pump ArsJ-like"
                     /protein_id="pSheB_00090"
     gene            80738..81013
                     /locus_tag="pSheB_00091"
     CDS             80738..81013
                     /transl_table=11
                     /product="hypothetical protein"
                     /protein_id="pSheB_00091"
BASE COUNT    21674 a  16660 c  19269 g  24002 t
ORIGIN
        1 atgaaactca taacatgcca tgcgagtgca ggaatttcgg gttttccaag tcctgcagcg
       61 gattacgttg aattacccct tagtcttgat caactgcttg ttgagcatcc tagctcgacc
      121 tggtttggtc gtgctgcggg ttgctcaatg gaaggggttg ggatctatga tggcgatata
      181 ctggtgattg accgtgccgc taagcgccgt aatctctcta ttgttgttgc cagctataac
      241 ggagaattta ccgtaaagct cctcgatgaa aagcgccggt tactggtttc tatcgatcaa
      301 cagcaaaaca tgacgtccgt tgcaatcgat gatgcagata ccttctcggt tgaaggggtg
      361 atcatcaagt caatccgact tcacgagcat tcaagcttac ttgaacaata tctgagtcaa
      421 tcatgtacgg actgattgat gctaattcat tttatgtgtc atgcgaattg gtgtttagac
      481 ccgacttgcg cgaacttccc gcgattgtac tcagcaacaa cgacggttgt tgtgtggcag
      541 tcaatcgagc ggccaagtcc gttggcgtga aaaaatttgt cccttacttt gagctgcaac
      601 atttgtgcag acaacataat gtgcaggtgt tttcatctaa ttatgaattg tacgcagatc
      661 tgtctgcaaa aatgatgcaa gtgatcgggc gtttcgcacc cgagcaatac gtgtactcca
      721 tcgatgagtc ttttgtgtcg tttaaaggct gtgctgcaat tgcagactta acggcacatt
      781 gtgctcagct gcgccgaaca gtttggcgtg aatgccgttt gccggtgtgt gtgggggttg
      841 gtgagacatt aaccttggcg aagttggcta atcatgccgc gaaacaattg gctcaatata
      901 aaggtgtttg cgttattgat aatgatgcgc agcgtattga gattttaaaa tcgatgccag
      961 ttgatgaagt ttgggggatt ggccgcaaac taacggtcaa actgggatta ctgggtgtgc
     1021 atactgccta tgatttggca caactggcgc cgaaagtggc gcgacaacat ttttccatcg
     1081 atgtagagcg aactgtgcga gaactcaatg ggcagatctg taaaacgtgg gatgtcacca
     1141 aagcagataa gcagcaaata ttttccaccc gcagcctagg cgaacgaata tgtacccggg
     1201 aacatttaca ccaagcgtta gcaaagcatg ccgcaattgc cggtgcgaag gttcgagaac
     1261 aaggctcatt gtgtaaagca atggtcgtgt ttgccgccaa ctcgccacat gatccacagc
     1321 ctgtgtattt taaaaggctt gttcagttta cttgtgccac tgatgacagt cgtgaactgt
     1381 gcgccgcggt tagcagcgag ctatcaaacc tttatcgccc aggtgtgcgc tattaccgaa
     1441 ttggtgtagg cctgattgat ctttgcccta aaacgtcagt gcaatatgac ttatttaatg
     1501 cgccaaagag cgatcctaac ttaatgaaaa tctttgatag tctgaataat cgctatggcc
     1561 gtgatgtgtt gtatattgct gcacagggga gtgatcagca ttggactatg cgccgtcagt
     1621 ttttatcgcc gcagtacacc acccgttggt ccgatattcc gatgattaaa gcgtaatagg
     1681 attttatggt gctttatcca ggccttactc cacgtataca acctaaaacg tctgtcatag
     1741 gttacaattt tttgagaata agaggaaaaa tcaaatgtct aggaacttag aagttaaaaa
     1801 gcaacaagcg ctaatggtta aagagcaagt tgacattatt ttaaagcgtt atgaactgag
     1861 tgatgctgac aaggacaaaa tagcaaagga cgttgctgat gttatcttga ctgcttggga
     1921 tctacaactc agtgatttga gctttggtaa tacttggtgt aaacctgaga ttaacactaa
     1981 acagtgttaa atatttctct aggtcggcgt tgcgtccatc gttctaatat cacggaaatg
     2041 atggacacag aacgtcgatc tacatctaga gctacatcta tataaggtat aaacaatgag
     2101 aacaaaagaa gattttttct ttggtaagac gcatcaagga agcaaaggta taacactcca
     2161 attgagcgat atcgagtctc ttgcggaaaa agtgtcagat aattttttta ctgcacaact
     2221 gaatagaatg ctgcaggagc atgggggaag gctgactata tcagatgaaa cctcgcttcc
     2281 caatttctgg agcctcatcg ataaaattgc cattgagcaa gtagggttcg tggaaattta
     2341 tgctcgctat gacgtcaatg atagtgttaa cgcgacgctg gcctgtgaca ttgtgctgtt
     2401 aaatggtgtg ctctcgatta agtcgcattg gtgcgcgtat aaagaaatta gagcgggtga
     2461 gattgtttct tcgttattgg tgcccttgca cctgaaagct cttcagaaca aaacctatat
     2521 tcgctgggat gatggcacaa cagagtcact gttggagatg cttgattacc agacagagct
     2581 agaaaaggtg tttctgcttg ctaaatatcc ctctgctatt aatcgtggtg tttcatacat
     2641 cattgatttg gagtgtgcga cagataccgg tcggcgtggt atttcgtcag aactggtatg
     2701 ggatgtatat caagagcttc gaacagaacg atgtgtcgga aagtagcaca ttggatacta
     2761 aagactgcaa aaaactaacg gatctaatgc gctctggccg taaatttggg gcgacaactt
     2821 atactgttaa agttatgagt attggggctg ttgatgctgt gagcgatagt gaaaaagtag
     2881 tcgttatagc tcgtaacgat aagactggaa tgcttgttat gaacgaacag gttgatgcca
     2941 aaaatgttag agacaatggt attcctttgc cgagtattca tgacataaat tcagagtttg
     3001 agtaattagt gcggaaaatc acgaatgttc aatttcttaa gaagaaaacc gaagatatca
     3061 attcccacta tagatagggt ttcagaagag attcaaggtt atcttcctga ctaccaaggc
     3121 ccgactataa attatcgttt tttctccaat tcaaaatata tcggttcagt gaaaactgag
     3181 ttgtggaaag aggataatct cttattggtt catgatatta gggcttccac tacaggggta
     3241 aaaaatggca ctgctatggt cagttggttg gtggctaact cttctgaaat gatacaaccc
     3301 gttcatgtta tctgtggtgg gttgggtttc tggtataaat tgaatgcaat ttggccaaat
     3361 cgcattatta aaatcgattt gcgagctagc gaatattgtg atttgcttga aaaaaggaaa
     3421 gatatttgaa tcgttttttt atttcaatca ttgcggtaat tccccttttt gctgttgctt
     3481 ccaatacgac caatcagtcg tttaatcagg ctaaaaaaca gctgttatcg gtctatcaag
     3541 atcagcggga aaccctctat tgcggtgctg catttgacgc aaaagggcag gtaatctctc
     3601 cgccaggatt tactactaaa acacatttag cgcgcgctaa aaaaatagaa tgggaacacg
     3661 ttgtacccgc cgaaaatttt ggcaaagcat ttattgagtg gcgtgatggc catgggcaat
     3721 gtgtcgatag caaaggtaag tcgttcaagg gccgcaagtg tgccgagaag atgaatgttg
     3781 agtatcgata catgcaagcg gatatgcaca atctatttcc ggccattggc gctgtgaatg
     3841 cgctgcgcag taattacaat tttgccttgt taccgtcggc taaatctgat tttggtgcct
     3901 gtgatatgcg cattgatggt agcaaagctc aacctcccga agacgctaga gggcgcattg
     3961 ctcggtccta tctgtatatg gaccaaagtt atcctaaata ttcgatgagt aagtcgcagc
     4021 gccagcttat gagtgcgtgg gataagcaat atccggtgaa tatccaagag tgccagcggg
     4081 ctaaaaaaat tgccgccatt cagctcaatg ataatgagat cgtcaaaagt cgttgtcagc
     4141 aagccaatat ttggtaaaca tacgagaagc tatgaattat attgataata acaccttgtc
     4201 agagttggat ttggtttggt tgcgtaagtt taaagccagt aagaatctcg atacgctatt
     4261 aatccaagtg accggcgctg agcgtaaaat agatcaagat cctgcgctca ctcaacgtga
     4321 gaagtttgat aatctaacgt cgattaatac ggcgttttgt cttcgtgaaa cggaagtaaa
     4381 acagctcacc ggagattggt cttaaactgg gcgttccctt cggtcgggct tttcgcttcg
     4441 ctccccgcga taacgtgatc cactgatggc aagcaagctt gccgtggctc tacgttcctg
     4501 cttgccaatc cctaacgcaa tcaccaagcc ccaaacaaaa gcaaacatca acttcctaaa
     4561 gcactgtccg gttcattgcc ggctaaagtg tgagtaagcg tgcgcttctc tatcgcttgt
     4621 catcgtttcc ctgccaatac cgttcacgtc tgcgctgtca cttcttatct gtctcatttc
     4681 acaacctgcc cgccaaggga ggcttcgccg ctgcgcgccc ttgtctgtca gaacgtgaaa
     4741 tgagtcagga agttaggcga agacgagaac gatatttaaa cgacaggaaa acaagcaatg
     4801 acaaactcaa ttcaagcgca agcaactcac actaaagcca ccactttacc tgccagccca
     4861 aagactcaag caggctctca caagcccgat attgctcaaa aatcagcaac tgcggctaac
     4921 gctgtggtgg cattggcttc aacagcaaag ccagtgttac tgcaattgca gattaaccag
     4981 ttggtgttgt ctgagaagaa cgcgcgtaaa gaaaatgcgt ctaaggctga cgatgaacag
     5041 ttgtatgcct ccattttggc gcatggcatt ttacaaaatc tgattgtcga gcccatgaac
     5101 gcgcaaggct tatacccagt tttgggcggt ggtcgtagac tgagacagct cattaaagcg
     5161 gtcaaaaata ataagctgaa accgaaaacg cttgtgcctg ttaagttgct gacagccgaa
     5221 gaagtggcca actatgccac cgagctatca atgactgaaa atttcacacg tgcaaagatg
     5281 cacccagtcg atgaatttca cgcttttgct gacatggtga ataagggcgc tagcattgct
     5341 gatgttgcga cgcggtttgg cgtaacagcg aaattcgtgc agcagcgcat gaagttaagc
     5401 atggtcgccc ctgttgtgct cgatgcgtac aaagcgggga acgtgtcgct tgatgttgtg
     5461 atgatattca cgattgccag tgtcgaaaaa caagtcgaag tgtgggagct ggcaggcgat
     5521 agacgttaca acgaaaacca gttccgcaat atgcttaaag acgccgctgt gaatgctgat
     5581 cactatttgg ctcagtttgt tggccaagaa gaatacgaaa aagcgggcgg ggttgtgacc
     5641 tcagacttgt tcagtgacga agtctatctt gatgataaag cgttgctcga atcattagcg
     5701 accgcaaaat tggaaatcga agcagcaaag ttaatcgcgc gtggctggaa gtggacacag
     5761 ataaagttag tttctgaata cgatgaactt gcagggtttg ggcttctaga ctcaaaagag
     5821 ggtgagtatg atcccgctga aatggcgcta gcggggtgta tgctcgtgtt aaaaagttat
     5881 ggtgagcctg tcagtatcta tattgggtta gtgcataagg acgataaaaa ggcgctggca
     5941 caattaaaag ccagtgtgca atcagaccca ctcaacgtgg gtgacgtgaa aaaaattgaa
     6001 gaaaaggata ctagcggtta ttccgctgcg cttaatgacg acttacgggc gcagcgtttg
     6061 attatcacga aacatgcgtt aatgagtgcg ccaagcgttg cgcttgatac gttgcatttt
     6121 tctgtctgtg taagcgcgtt cactgattca cattatggca gtcgtccact gcatatcagc
     6181 gttaacgaca ccacttgcca tcctaaaacg ggatcgctca cggataacaa agcggtgcag
     6241 ttaatcgagg gtgtaaaagc cagcctaaat ttagcgtggg ttggtctgcc cacggtcgct
     6301 gaacgcttta acgctttttg cgccctcgat gtaaaagaga aagaaaagca ggtggcttac
     6361 gccacggctt ccatgttcga ggcgtcaatt gataatagtc ataaagctgt tgaggccgtg
     6421 atatccacgc tcgatgtgaa atggtctaac tactggcgac ctactgcgga aaccttcttt
     6481 aagcgcgtga gtttgtcttg tttaattgat atggctcagc ctgtcatggg tgagcagtgg
     6541 gcattacaag ccgctgcact caagaaaaag gatttagcaa atcaggttga tagcttagtg
     6601 aacggtgagc gaaaagggct agatgatgca caaaaagcct actttgatgc gttgatgcca
     6661 gctggatttt aagccgcata ctgatgcaga tttaccctgt taattcaggg taaatctgag
     6721 caagaattaa ctaaataaat tgagttgtgt gtatgcgtgt gtataatggt tcaacggtta
     6781 acgcagaggt tttacaatgc tatttatggt cgggatcgaa agccctgctg atgaaacgca
     6841 ggcgtttggt atcgttatcc ccgtgtttga aaaattaggc tatggctgtt tttcggcggc
     6901 ggattgccaa gaagaaatct tgtttaaggc taaagaagcc attttattaa tggctgagga
     6961 agtgatcaac gatggtcatt tagtcgatag tttgaatgaa ggatatcgcg actatcaggc
     7021 attgcatccc aagttcgacc aatggctggc cttagaggtg ccactagagg cgcttaaagc
     7081 caaacaaaaa cgcctcaata tcacattgtc agaatcgcag attgtacgta tcgatagctt
     7141 tgtggcgttt catcgcgagt tcaaagaccg ttcggacttc ttggccaagg cggccgataa
     7201 gttaatgaac agcgcagact cagtaagatc gtgttcaaaa gtgggagatt gatatgggca
     7261 aagtaaccgg tattccattt tcagaggtga aagcgcagct tatggataat cccgaggttg
     7321 tcgcagccta tgagcaagca gtacaagccg atgaaccgat ccacattatt ccagtgcaac
     7381 acagtgaggg cgttatcatg ccaatcaaca atatcgtgag ttgtactcgt gaaggtcatc
     7441 atgtttattt ttcctttgtg aatctgtttg gtggccatca ctatccagtg acgatgattt
     7501 ttatgccctc tggcgcggtg aatgtcgttg tcggtggggc gcggtatcga tgccaagcca
     7561 atcaagtgca gcgcgtgatt gatgagtctg ggcttgagca tgagggctta gcgtgtttga
     7621 agtatttgat tgaagcgggg gagttgaatt ttcatattcc cgctgatgtt cacgagcagc
     7681 ttaaagtgca tccagagttt caaaaatacc gcctcatcga gtgggaagat gaagacatgt
     7741 gagtgttgcg ataacgacaa ggagaattag gcatgtctca acgtgcgata gagattgtaa
     7801 agataagtga tctcaagtcc gtcaaacagg gtgaagtgtt tgagtggtgt attgattatg
     7861 aagaatttca atggcgcaag ggagatgact ttctaaggag tcgaacaggc gtcgattctc
     7921 cttgggaaat ttggccgttg actgataaca ccaaaaccgc tgctaatcgc aaagtcttta
     7981 agctgataaa atgaaaggac aaaatgatga tggcgttctt ggataatgta ctattggtga
     8041 tttgttggct gttcattgcc atttctgcta tttatttcgt cgcagccgca ttcaggctcg
     8101 tttttattgg ccgccgatag tcgctattcc ctgttagttc cccgcaaaac gcgaaacaag
     8161 cggcggctgc gccgcccttt tccgtttatc tgacaatacc ccttggtgtg ctttgaaacg
     8221 tgcctcggcg gttaatctat ttactctgag tgtctattgg ctgctgtcgc gctatgtcat
     8281 ctaaagacaa ctgatgaact tgggcgttcc cttcggtcgg gcttttcgct tcgctccccg
     8341 cgataacgtg atccactgat ggcaagcaag cttgccgtgg ctctacgttc ctgcttgcca
     8401 atccctaacg caaccaccaa accgccaagc acagtcctac tcactgcgcg gcaagtgtgg
     8461 ctaagctggt cgttcatttc ggcatcatgg ccgctcctgg tgctatccct ttcgtttacg
     8521 cttccgtctt atctgtcgct caccacaacc cgcttgccaa gggttcgctt cgccgctgcg
     8581 cgcccttgtc aatcagaacg atggcaagcg agcaggacgt caggcgaaaa cgaagatgat
     8641 agaccccaaa cggagcaagc agcccatgac acactcaatc actaccccag caagccacac
     8701 taagcctttc agcgagcaag ccagcttaca agcgacaagc aggctctcca aagacgataa
     8761 attcaacagc aaaaaagggg cgagttgacg atcattgttt taactgaaat gaatttcttt
     8821 cacttctgcg gcctcggact tgagggcgtg gctaatgagg catggtatcc ctattcacaa
     8881 gggttattgt ttgaagcggt cgagcggtac ttagtcgcgg caaaagtggc tcaaaatgtc
     8941 gtatcaatcg atcaacctcg acgcaatggc gcaagtattg attatcgcgt gcgttttaat
     9001 gtgtttagca ctgacaaaaa acgggtttcg gttcgttttc ctgtcgtgat taagaatttt
     9061 ggcaacgata cgcaatgcct ctcagtcgat gaactaacga gggcgttaag tctgaactat
     9121 cgaaataagc acgtttcaat catgtggtct ttaccctcgg ggatcacatc aacggtttat
     9181 gtgtcggtgg cggctgacgg ggggataagc gattgctata cacatcatgc cctttggttt
     9241 gtgatggaag ggggttgcat tgagttggcc actaacacgg gggcgatatg atatgtgcaa
     9301 accctcagtg acgtttgaag aaatgaacac ctatttacaa gggcaatata aacatgaacg
     9361 tttatatggt cgcacccctg caacgggttg gcctgcggac tatgcaacat cggttgtcag
     9421 tagccacatg gatgatttga atgctaacgg gatcgggtac attggccatc acgaatccgc
     9481 gacaggtcag gcgatccgtt ataccgtgga cgaggttaaa tattcccccc gcttttttat
     9541 tgttggctat gactccgaaa acgatattgc ccaaaaacaa tgctatttta ttgattcagc
     9601 gatcaatatc gaaagggctc gcgctaaatg cttagagagt gctaatcgct atccgatagt
     9661 gagaattaag gatctacaag ggcagtttgt gtaaacagcc tgaacgtctt acaggggaac
     9721 atgcgttccc ctttctcgtt aattcacatc atgacccact tcgttttttt cgtcttaagt
     9781 tcaaaccgtt cgataggtta agtctcgaaa atatcctttt ttgcaactat atatagttgc
     9841 actttttgcg gttgatttgg tataatgatc ccctatatag cagggggcat tatgacgaaa
     9901 acggataaat tattagcaaa gctcaaatcg tccaaaacac tgacttggaa tgaattagcg
     9961 ggggcgttaa aagtgctcgg ctatcaacaa gtcgagggtg atggttcgag ggttaagttt
    10021 gataatggca ttccgaagga gttaatcaac ctgcataaac cgcatcctaa aaatgaatta
    10081 aaggcttacg cattgcgcca agtgagagac aaattaaccg aatgggggaa actatgatgc
    10141 aaaatacaat gacatataag ggttatcacg gctctgtaga aatcagccca gaggataata
    10201 ttctgtttgg gcaggtgcta ttcatttcac cgttgatcaa ctatgaggcc gaaacagcca
    10261 aagggttaga gcaagccttt caagaggcga ttaacgctta tcttgctgac tgtgctcaac
    10321 aggacattca accagagaag ccttgtaagg gatcgcttaa tgtcagatta ggccatgact
    10381 tgcatttggc tgcgtctatc gcggcatttc aggcatcgac tagcacgaat gagtttatca
    10441 aaagggcagt tcaaaaaagc gtgggtttgt aggctgcaaa tcgttgtcga gcaatgatat
    10501 cagcctgagc catgtgatct acttaaactg aacattaccc cctgttagct ccccgcaaaa
    10561 cgcgaaacaa gcggcggctg cgccgccctt ttccgtttat ctgacaatac cccttggtgt
    10621 gctttgaaac gtgcctcggc ggttaatcta tttactctga gtgtctattg gctgctgtcg
    10681 cgctatgtca tctaaagaca actgatgaac ttgggcgttc ccttcggtcg ggcttttcgc
    10741 ttcgctcccc gcgataacgt gatccactga tggcaagcaa gcttgccgtg gctctacgtt
    10801 cctgcttgcc aatccctaac gcaaccacca aaccgccaag cacagtccta ctcactgcgc
    10861 ggcaagtgtg gctaagctgg tcgttcattt cggcatcatg gccgctcctg gtgctatccc
    10921 tttcgtttac gcttccgtct tatctgtcgc tcaccacaac ccgcttgcca agggttcgct
    10981 tcgccgctgc gcgcccttgt caatcagaac gatggcaagc gagcaggacg tcaggcgaaa
    11041 acgaagatga tagaccccaa acggagcaag cagcccatga cacactcaat cactacccca
    11101 gcaagccaca ctaagccttt cagcgagcaa gccagcttac aagcgacaag caggctctcc
    11161 aaagacgata aattgaaagg ctttaaagat gggaaactac gtaaaaacgc aaaaagtaaa
    11221 attgcagtgt tgttgtcaat ggcgacaaag atcgtactca gaacccaaac aatggggatg
    11281 gatgattgtt ttaatgataa tgccccgcag atcgttgata taaatttctt ttggagctgg
    11341 tacgagaagg aatactcaga gctagaaatt tatgtaaccg tgattgatgg tgtattaact
    11401 aaagtgcgtt tttctgattg tccctatcat ttttctgacg atatcgtttt gacctttgaa
    11461 gaagtcaaag cgaaaaagcc gcattttacc tatgcacaag ttaaacaggc attgttagac
    11521 ggctatttat gcccgttgtc gaacgattcc aaagcccctg agccaacacc gccaaacgat
    11581 gacaacactc gcaaagtggt tagttttggc gattatcaag atcgcctcga aagcaagcgt
    11641 gaccgcttag agagcgccgc aggtaaagcg gcggcagact caaacaaatt ttatgagtcg
    11701 tctagaagcc ttgcttcttg tattccgttc ggccagccaa ttttggttgg acaccatagc
    11761 gagaaacgcg cgagacgcca cgcagacaag atttttaatg atatgggtaa atctgttgcg
    11821 gcaagcaaaa aagcgggtta ttacgctgac agagcggcca gcgttggcac taatggcatt
    11881 gcatcggatg atcccgaagc tatcgccaaa ctaaaagaaa aactcgcagg cttggagcgt
    11941 tcacaagaaa cgatgaaagc gatcaataaa gttatccgct ctaagcatat gacggacgcc
    12001 gacaaaatcg agtacatgac gcaaacgcat aagctaaccg aaaaagaagc ggaagaatta
    12061 ctaaaggggg atttttgcgg tcgggtaggg tttgctagtt actcaatcgc aaataacagc
    12121 gcgactattc gcaccgtaag ggatcgaatt gaagatttgg aaaagttaca taatcaagtt
    12181 gcattgagtg caagcggtga aattgagggg atttcttggg cgttatatga ggaagatgga
    12241 cgtattaaaa taacttttga tgatatacca agcgaggcgc tacggttaac aataaaaaaa
    12301 catgctttta aatggtcgcg atattctaaa gcttgggttc gtaaaataac acctaatgcc
    12361 atttatagcg caaaacaatt gataggcaag ttggcagaaa agtagcagct gtcaaaatgt
    12421 gaaatccttg ctaattatta atggttaaag tggcggctct gccgtcatct aatttacaac
    12481 tggttttaaa tggaggaggt tgaggcgtta aaaatttcag aggtcggcgc gattgaatga
    12541 aataagatta atttcacctt gctatgtgta gattttttat aataaatttt ggtgagtaaa
    12601 taaacggaga agtacggcgg ggattgtgtt gccatcaatc aatgtaaaat gccatttttt
    12661 agttgtttaa agttttgcga tttttacgag gcagcattgc acgatttaac tcacctagca
    12721 ggatattaag atcgttttga tagaaataaa ggatttaact ttcgctcatg taattgccaa
    12781 ttttaaaagc cattcgccga attaggagca agttctttta atggtttagt taagtgttaa
    12841 cggtaacgtt caacatgatt cctatatagc aagttggcta gaaatgttga aagggataat
    12901 cgcagcatct aaggcacatc attatttaat cgaattaacg ttataaataa aaagccatct
    12961 agtttaatga gttcagttta aataaatagt aatgggattt ttatgttaga aacaatagaa
    13021 gaaaaagccg caagagaaaa gagggtgtta gcgtggcttg gggctgggta tgtctcgcaa
    13081 ggcgtacttg cgctaatcga aaattcaagc aatgaagaac tggcagtatt attttaccgt
    13141 cacgcgttgg gagattgggg gctcgttcct gatgaggata ggcaatctaa tgatcacgca
    13201 cttcgaaata atgaacgggt aatatcatcc tatttattcg cagggattaa gattttgatc
    13261 atcactgagg cagacagagc acgaaccacc gcattattgc caagcgaata ttaagccgcc
    13321 acgcttgcag aaaacgcact cattgagtgc gtttttttgg cttgaaaatc ccccgatacc
    13381 tttgccgctt catacggcag cagcctagca aaaatcgaaa attcccaaaa aatccccaaa
    13441 aaatgaaaag tgcaaaaccc tggcgaaata gtgaagttgg aaccttgaga ataagaccac
    13501 accccacgca agaattgata aatcaattct tatggttgtt tgtggtgtaa attattgaaa
    13561 ttaaatgttt aaatatcaaa atagtttaaa tatttttttt tgaaaattca tttcgttttt
    13621 acactaaatc gtattaaagg tgtattaata aaataataca atcgtattaa aagcccttgt
    13681 accaatggtt tcaggcggat taatacagta ttaataccgt gtgtattatt tagtattaaa
    13741 gtgatgttta taaaagaatt acttattaac tcattttgtg agtgtattaa actttaatac
    13801 actggttaat acagttataa tgcaaaccga tacgttgtta atacactttt aatacattgg
    13861 ataatgtcac tatggccaga agtaaagttg tgcaagtccc ctgcgatgca gatctctatg
    13921 ccaagattgt tgcttatcga gaagagaagg ggttagaaaa agatgctgct gccgcgcgag
    13981 atttgatctt gtttgctctg cgtattcttg agcataaaga tgatgccgag gggttatcta
    14041 ctcgcgaact gttagaggtg attttgacct atacagttaa ggcacaacac actagcagtt
    14101 tggtctatta ccagacatac aatgcggctc ctgtagatat acagaatgca ggtattaagc
    14161 ataaggacac tatgagaaag gcagaggaaa aagttgagca gattttagcg ggcgaaaata
    14221 aagaggacta agtgtcctct ttatatattc attacatggt cttttcccca atatccaatt
    14281 taggattgtc gatgttgggg gagtattctt tcgtcgttga acggtggcta tccattgcta
    14341 aatgttgata gtgttcatcg tgctttattt tattcgtcgt tacgttagtg ctgtcatctt
    14401 tcatcgtgat attttttgtg cctgcaatat catgactcaa tgattgaatg gctttagata
    14461 gggtattatc ttttgtcgtg atgctataga tcgcttcgtt gactaattgc tttgtcgttt
    14521 cgactttgtt taagccgtca ggtatcaggc tgggttcaat aataaccgca tgtatatttt
    14581 ccttgctgaa tttttcggta aggtcattag ccagttttgc agtgtcttgt gaattatcaa
    14641 gtaccactat cacgttttcg cgcaattcat ttgtattgaa tgttttggtg tcattattat
    14701 tgttaagcgc aataacgtca gccccgtttt tattatcagc atttatctta agcgcgttct
    14761 ctacaccgac agcgacaatg ctatagtcta aattattgcc tttgttgatc gtcgtgctgt
    14821 tccccgattt ggagccgagt atgcgcttat ttattttaag cgctgcaatg tcaccgctgg
    14881 atttatcaag gtaagcaatt tctactgcct tggtctcatc tttatcattg gtgatgttcg
    14941 caattaatgc ggggaaggtt ccacgttttt ctgacgaata aacggcatcg tgaaaacgta
    15001 agttttcatg ctgcttaacg tcgatgcctt gcttgtttaa atacgtctgt gcgagcgagt
    15061 tttctatagg ttttgcttcg ttaaagtatt gcttcgcgcg cgcttctaat tggctttgct
    15121 taaccggaat ggcatgtgtt aattcatcat gctgtgggtt ttttaccaga ttatatttat
    15181 cgggttcgtt catcatttta tcggctttat aaagtgcatc cttataactg catttttcag
    15241 cgaccataat caggttaatt agggtgcctt tatcgccggt tttccagtct ttaaaatagc
    15301 cacgatattg gcccgttgtg gtcaatgtta ggctcccctc tttgccaaat gtcaggttat
    15361 ctttgtctga tttatcgcgg ttcggctcac ctaaaagctg cgttgccagc gattcactgt
    15421 aggccggaag cttggcattt agctcagtgg ccatccgttt tagatccaca tatccattca
    15481 catcgaggta ctttgggttt tcctgcggca agggtttgtc attaaatagc ggggtatgtt
    15541 cagggtaata cttatctctt gtctcaagtg cagagacttt attgggatcg ttattgaccc
    15601 atgagagcat cattttttgc gggttatcgg tgatgatttt tacgtgctta ctggcacggg
    15661 tgatatcgat atacgcgcgc cttacgttag ttaatgcacc ttggccctta atcgcagtaa
    15721 tgacattctc ataggttgcc ccttgcgcca tatcggcggt gcgggtgtat gcataatccc
    15781 aatgagcatc tttcaactct ttggttgaga gcgttaatgt gtggttatcc gtggatttga
    15841 gctgcatttg tttatcgtca atgcggctaa cggtataggt tttgttgccc tgcatttcac
    15901 ggtcaatatc gcttttgcgg agcatgatac tgtcgccttc tgcgagaggt tgctcactct
    15961 tagcccaaag gttcgtgaat ttgtggccat gatttttggg gaagaaatgc ttttcctcgc
    16021 cggttttcat atccgcgagg gtgagcatgt tattgagctt atcgaccttc ataatttcaa
    16081 aataactgtc tttactggtc gttaggatta acccctgctg atagggcaac atggtcgcca
    16141 attccgcctt actggcatga acaccgcgta atctcggtac ggtgaattgt tcggtactga
    16201 ggcttttttg ttgctgtaac ccttggcgga tttcgtgggt aatgtcgtcg cgttccttgt
    16261 tggtgtacgc aatgataagg gtattttcac gcgctttagg tgttctggcc aagtattcca
    16321 gtgccaccgt ggcgggcagg gcttcggtcg ccagttgctg gtttttcttc gggttatcgg
    16381 ttatcgactg caaagtcgaa atgatattca aactttgatt gatgttagcg gtagcctgct
    16441 tttcgggcgt taccgcgtcg ttcgcggtgg gcgcgatgta ttggtcaaag ggtaattgtt
    16501 gctgaatttt atcaatagcg ctttcgcctt ggcgatcgac aatattgtgt actgcactca
    16561 gtagcgtgct gttctgttgg cgcacaatgt ctttcatggt gacgctattg attgcgcctt
    16621 tgtttaacgc gagttcaaaa ggtttacccg cttcttggga cgttaactgt ttagtgtcac
    16681 ccaagaacac ggcgcgcgcg cctgttgtct caatcaaatg ggtaaattta tccatttggg
    16741 cgttactggt catcgaggat tcatcgagca agaacacggt gttagcgtat tggtctggtt
    16801 tcgcatcttg gcttaaaaag ttgcttagga gtgattgcac agtttggctt tcgacgttct
    16861 tgtctttgag ttcgttaacg gcggcgtgtg tcggcgctag acctatgaat tgtgtcggtg
    16921 tcttattggg ttgtgagttg agaatggatt cgctttgttt aacaagatcg atacccgttt
    16981 caagcatggt cgatttaccc gtacccgcta acccttgaac acctacaaat cggtctttgg
    17041 tggtggtgat aagcaaggtc gcgtcttttt ggccatcggt caggttttga ttttgactga
    17101 gtacctgcgc ggcgtgttca acgctggtaa ggggcgcaag ttgatctttg cccgcttgta
    17161 gtctgtctaa aatacgcact tcggtatcga tggcggcttg ggtggtccag cgggtgccgt
    17221 cgtggtattc ggcgctcagg agtgagggcg cgcctttatc cgtgctgttc gtggccatgt
    17281 gttgcagggt gttgatgatt tcatgttggg taatgctggt gcctttttcc tcaaaggcgt
    17341 acttgatcgc attaacaatc agttcttttt gtgagtaacc ggcttctttc tcgctaatgt
    17401 gctggatggc aaaatccacg gcattgtgaa taagcccttt gtcttgatgc tgggcaccaa
    17461 tggcattcag tgctgcggtc acatcttggg tgagcagggc cgtagtttgg ctattcacga
    17521 acttttctgg catatcagcg gcttgcatga tgcgcgaaat actggatggt ttcacttcac
    17581 ttttttctaa tcggtcatca aattgttgtg ccttgtcggt gaatatatca atgtgtttga
    17641 tgccttgtgt cagcgtgtca tgtaaccact cttttgaggc gctataggct ttaatattga
    17701 cgatgtggtg acttgcatta gggctggcat tgcttggcgt ggtggcgtaa ccatgattga
    17761 gcggcgcatg gtgcaatgca ctggctttaa cgctgtgttg tttgccgctt tcgtctttga
    17821 gcgtgaccca ttctttggac agggcgttga tcgtataaat ttgtttgctc aaaccactgt
    17881 cttgatggtt tgtggccatg atgagtttgt cgccgttggc gatatgtaaa ttgtccggtt
    17941 tagcgatcgc gtactctgcg gctttaaagg ctttgctgct ggggttaatc tcggacgctt
    18001 taccgttttt gtctatcagc gtgagggtgt tgttatcgcg gtttacactg tccaccgtca
    18061 attgctgctg ttgattgcgg ccaccgactt tttgccattg ggtgagtacc atgcccttgg
    18121 tgtactggcc gacgacttcc cgttgctgcg cggataagaa cacgggatta agggtaggga
    18181 tgttgagccc aaggcgcgat acgtcacctt gattttgcag ttctgcgcgg atcgcgctgt
    18241 taagctgctt cacgtcttta tgggtgcccg caatgacttg ggtgtgttgc ttctcgggca
    18301 gttgcgcgta agtttttgca atcaggttaa ccctgtcact gtctttgctt tcatgcagtc
    18361 gcatggctgt gttgctttgt ttggtggcga cccagttgct ttcgtttacg ttgccttttt
    18421 taagtacctc gatagcgtta ccggctttca tgccttgctt ggcattggcg tgattgagca
    18481 aaatcacttt actgttaccc gctttggctt gcgcgagcag ggcattaaag tcgttaaggc
    18541 cgagtttatt ggcgttctca accactaaaa tatcgcggtt agtgttgttg gccgttttag
    18601 taaagctgct gagtgtatgg gtgtggtcag gtttgaagtg gttcattatc cacttgccaa
    18661 tagtcgatga atcccgttgt acccgttcac tggtgtgcag tttgcttttc atgtcagggg
    18721 taatgatgtg aatacgttta ccgttggctt caccgacatt gagcagggct gtggcgagtt
    18781 gttcgctact gccaaagacg ttcactaggt taacttgttt tgtgctggcg aacagttcag
    18841 agactttctt ttggttgtcc gcatttaagc ctttgccttg aagcgtgttg gtatcgacca
    18901 cttggcgcat gttggccgtt ttgggcttga tgctctctag caggttggtt tctgctttga
    18961 tgtgggcggc gctggtaaag gttgcagact ctttatcaag tggaatgagt gcgccatctt
    19021 caatgtgctt atcgagtgcc aatttaatat cgagcgcatc gagcttctgg ccttgcgtaa
    19081 attcaagcgt ggctgattcc actaatttcg cgtaattaaa acggttttgg gtgttactgg
    19141 cgtgctcaat cgcgcgactc accgcatcga tagcggcggg tttgagcgct aacgcattga
    19201 gtgatgtttc tcgtgacatg ctgtttgtta caaagcctgt caggttaaag ccgctgttat
    19261 tggctttgtt tttccattgc tcaaacaagg tggcttcgct ggtataggct ttgctcttgc
    19321 gggtatcctt tgcggccacg tcccgcgcgg cttgtgagtc taaacctaag ctttgggttt
    19381 gttcgttgat ttgctggcta cgggttgaaa atgtatcgag taaggactgc gggacacctt
    19441 ccacttcaaa caaattatta cccagtgaac gagtttgata acccgcttgt tcaacactgc
    19501 gggctaaggc gctttgatag agcgaggtat agtatttttg atggttataa acccgctcac
    19561 ctgtgccatt gatgatgccg cctttttgtt taaagctact tgccagagcg cgcaatgtgc
    19621 cctcgctgtc cttggtcatg ttggcggtga gtgagtgggt gtgcagctgc ggatcttctt
    19681 cacggctggt tttgtggcgc accatcgcaa acagcaaatt tcccgtgttt tcaaaagagg
    19741 tcgctttggt atcagggttg gtttgtctgg cctgcgccgc atctttctcg atatgcgata
    19801 acgcgaattt taccgcgtca tcgtgcgctg tcattaagcg tttatcgccg cccacgagtg
    19861 caagtaaact gaccgattta ggcgccgaaa aggtaaagtc aaaaccgttg cgggcgttgc
    19921 tgttttgggt tttaagcgtt tggtcgttca ggctaccggc taacacctct ttgagttgat
    19981 gttcttcaac gggcttacct agcattccct cttgctctgc cagtttgcca aaccattggg
    20041 tattgggctc ggcgctctgc tctttcaagt aatagttggt ttccccttct ttggcgtccg
    20101 ctgctttttc taacgacacg tcaggcaaat tgaggttctt ttcttcactg aggtagtagc
    20161 tggccgcgcc gccagcgctc gacgcaatgg gactgatgga aagcataatg atattccttt
    20221 agagggacct cgcgcggggc acgaggtgaa ctaatccggt aggtttattc tgagtcgagt
    20281 tgggctttga tttcgtcaga cgtgaagccc agcgctttga gttccttgat ggcttcaatt
    20341 cgacgcatga cgttcatccg ttcattgtca tttttagagg ctttacgtga gggctttttc
    20401 gccgacaatt cgggcactcg tactgtggtg ttgaatgagg tcatcgtttt agctccttta
    20461 gtcgagcgat atttcttcat gtactgaggc tatttgttgc tcttcaagtc gctgtgcatc
    20521 ctcaatgtgc tggtcattgg ccttttgttt ttcagcggct tttttcttct ctgcatcttt
    20581 gagcgctaac tctgtcggtt tggccttttt cgcatcgatg aggctttggg cgaccgcatc
    20641 ggttttttca gcaagtttgg tcatgcgctg cgcttccgcg ctgcgttcat cattgttttc
    20701 atccccttca tacatggtgt catgaatgct ttggagcttg gttttatcgg ccttatcgag
    20761 atgttgtgcc gcgctgaatt ggtgatagtt aaggcttatc tctaatttct tcactttctc
    20821 agatggtgtg taatcccgct taataaacgg ggcgcacagt gagcgcattt ggttaaagac
    20881 taaatccact cttaccacgg gataattgcc aggcgtgcgc agccaaaatt gtaaatcttc
    20941 aagctgcatg atttcagagg gcgtgaccac agggcgggta attgtttgat ggcccagtga
    21001 tacgccatcc ctgatttcat tagcgccgta gctgtattgc tctttagaga catcgacttc
    21061 ttgctcacct aaatcgtgag acgagatttt ggccatttcg ttagagggtg agcggaaaaa
    21121 tagccgagtg ttgagcaagt cgaacatttc aagcgccgca ttttcgccat agactttttt
    21181 aagctgcgca aaagactgaa tacctatgac ataacagccg ccgaacttgc gcacttctgc
    21241 gattgtttcg gcaagttcag gtaacttgtg caagcttggt gcttcatcca tcaacaccca
    21301 aattctgcgg tccggatctt cgtcttgttc taaaatggcg gtcgaggcaa tggatagcca
    21361 cattgagatc agtggccgca atgaagcatg ttgctgtgcg ttactggaca gaaatagaaa
    21421 gcctctttcg gcatcgtttt tcacccactc acgaatagaa aatttgcggc gaagaagttt
    21481 tccctgttcg tccttttcat ccagtccggc aaggaatcgt aatgatttga tgtaggccgc
    21541 gaggaccgat ttaatcgata tcgccgtttt ttggatttta tctgatacca gtgaggccga
    21601 ttcggtccct tttaagtatt cacttaagga ctcaagttcg ctggtcagca tgagttcaag
    21661 cagtcgttca gtggtttggt tctttttagg ttcatcttgc atcttaaatg cagtagatga
    21721 aaaaatggta cgtgctgatt gcacccaaaa tggatcgccc tcgccgtgtt ggggaatgag
    21781 cgcgctcgcc atgttctcaa aatctgaggg ttcatgtgca tcacaccaca catcccaata
    21841 ggcacagcgt tcatcaaacg ggtttagtag tacgtccgtt gccggattat aaaatttact
    21901 gacaaaggta cagcctttgt catagataat ggctttgtcg ccccgttcac gtatccacgt
    21961 taaaaactta cgcagcgcca cggactttcc tgcgcccgtg gtgccatcaa gtaacaagtg
    22021 ttgtacttca aagcgttctt tgaaaatacc gataccatcg agcttgaaat cggactggcg
    22081 cttgtccttt ttaagctgtt ttgctaattc cttcggcgtg gctttttgca tcccccgaat
    22141 aaagtgttcc tcggtttgct catcgccttt tttcttgaaa taccacatgg ccactgacag
    22201 gaaaacgatg ccaatcacac agctaataag gaggtaaatt tgtgtccata accaaaagcg
    22261 gctgttggcc gcaatcagta tcgggttttc taattgagac cctaacgtac tggtatagac
    22321 agtgccttgc cattcagtct gcataacatg actttctggt ctaaacacgc taaccgtttg
    22381 gtttatccaa taataataag cgcccgttaa ggtgtcttta tcaaggaaga gatagcatag
    22441 cagcgctgtt aagatgagca cgccaaaaca cgtccagcgg acaagcacgg cgttaatctg
    22501 cagaaacatc cgcaaattgt gaaataaaat ctggccacca cgggtgtagt tactgccttt
    22561 agtacgtttg gggtttaagg tcattagtga ggctccttat ctaagagatt ttcaataaag
    22621 gagttaagtt cttcatcatg gcggatgtag tcatttagcg ctttgttgtt agtatcttgt
    22681 aagttttgtt tacttatgct ttgaacttta gctataaatg gcttaatagt aatatcctga
    22741 atttgtaatt tcccagagtt gatgttgtta attagcttgt cacaagcaat aattttttta
    22801 tcttgcaatt caaatttatt ttttaaatac ggtggcataa tttgctgcgc aaaattttca
    22861 gattttgatt taaccaaatc actttcgtaa aagtttttta gtaaatcatt tcgtaaattt
    22921 aaattttcga tagtttctcc agcaaaaatc ttgctgcaat tatctggata cagtttacaa
    22981 atgaaatcta taaaatcttg agtgaagtca tagttgtagt ttatttggcc gcttttgagc
    23041 atacttgcga tgctagtata gtaatctgct aagtcttctt gcttttgttg acctgttttg
    23101 tacttgtagg tgttaataat acctacaaga aaatcttttt cttgtagcga tagcggtgct
    23161 gcttgagata ctgaacttaa taagcaaatt aataataggc atgtttttat gatattcatt
    23221 aggttatctc tttttgattg aaggtcatgg ctattatcac atttttggtc ctgtattaaa
    23281 gggacttgat tgacgcactg tttctgccat tttttcatcg tcacttcgat tgtctggctg
    23341 tattagggtg tgcgccgctt ttgcgtctgc acgggcctgt tccatatcaa tgctcgggac
    23401 gctagacgcg ttatgagtct gttcttcgtg taacacatct tgtctaattt ccgcgttgcc
    23461 ttgcgctgca tggccttgga tgcgctcaaa ttcgcccgtt tggtagaggc tgtcattgaa
    23521 cggcgcaggg gcatactgtg gtgattgctg tttattgaaa tcaatatcgg cggcatagcg
    23581 ctcctgagct tgcacaatgt catcgcggtt ttgcggtaac gctgcgtttt tgtattgctc
    23641 agcaatggct ttcacttcag ggctgttcgt aaattcagcc gcaagtttgg ttcgctcttg
    23701 ctgcatttct ggcgtttgcc ccctgatcac cgccatgaaa tcaccttgct catctcttga
    23761 tcttccaacg aattccacaa agtcttgatt taaatcgtga ctaatactga tagatccact
    23821 tttcacgcga ttagccgcat cggtgtagct ttgggcttca gtgagctggg attgggagtt
    23881 tttggcgtgg gtagtcgctt cgttaagtcc ttgtaggaag gtttgtgttt caccttcgtt
    23941 tttactgttg gttgtactgg cttgttcgcc gctgttatag gatttgacgg tgttaacgtt
    24001 agcgctgaac tggtcaaggt agctttgctg tagactgtca cgttcgcttt cactggtacg
    24061 ggctgtgctg acatcatcgg ttgagccttt agtgccagta ttggcggata cgtgcgcact
    24121 agaaccaaga aatccactcc caggtgtgcc gagtttcacc cctgcttctg ctccgacata
    24181 cattgataat aaggtacttg tggcttggtc ttctgtcagg ttgaagtcct tagcaaaaga
    24241 cttaaccgta ctacgcatat ctgcgaagcc tttgttatgg gtgccgctat cgctggtggc
    24301 gctattgctg ccataactgt tcgaggtatt gaccccgctc atttgactta gtgcggcatt
    24361 cttgacggtg gcgaggcttt cgcttgctag ctcactctca attttgctcg cactgatcgc
    24421 gtttgatcca gattgcgata aggagtttga gaccacatcg ttactgctga tattcactgg
    24481 caagctacgg cttaaagcat tttggccatt aatgacttgt ctgccatcat caaaggtggt
    24541 ggtttcatag ccagttgcat cttgcttggt gttgccatga atacgttcaa cgccagtggt
    24601 gtcgatttta ttgccgttgg tgttgttgta gctgtagtta tccacctgag cgttacccaa
    24661 attgatatca ccacttgccg cactcgcaga ggtgcgcgcg ttaacgctgc tcatcatgcc
    24721 cgcgaactga tgcgacatac tgctcattac cgacgcgccg cctttcataa tgagcgggac
    24781 aattaatgtc ggtacgctca tcattaaaaa gccggtcatg gccgcatagc gggagtgcat
    24841 ttcttgtaag ggatcaacgt tgcttaacgt gataccgccg taaatgttag tgatttcggt
    24901 ggcgttaagg gataagcgcg tggtcatgat gaagttaatg agggcaaaca tcaccggcca
    24961 tgtgccaagg tagataaagc ctttgaaata gttgccgagc acttgaaacg tgagtgaggg
    25021 gatcatggca atcgccacca ctaaaaaggc gacagagcta aacagcaaaa acaaaatcga
    25081 ttgcagcatg ggcaaaaatt cccgcgcctg cagggccatt cccgcccaca tcgatgtggt
    25141 ttgcattttg ttttgcgtat aggcgtagtt gaatgcggcg gcggtgttgt tgctcaccgc
    25201 tgcatcatct gcaaggccat ttcgcagggc gttaatcgtc atgttttgca gcgtgatttg
    25261 cgacgcgctt tgactgatat tggcgtattt ttgataacca ctgctgatgc tggtattcaa
    25321 aaagctttgt tggcttgtgg ccttttcacc ataaatccaa ctgcccagta acttgatgct
    25381 ttttgcgctg tctgcttgga atagctgctt gaggcgcgga agggcttctt tgcaggtagg
    25441 atagtcatta ggacccattt gaatcgcccg tagtggcgaa gggttgtgag tcgctagaaa
    25501 gtcccaaata tccggcgcac tggctaaatc tcgccatgtg tatttattat tgagtagcat
    25561 atctccgcga atacaactgc tgatgtagtg ctgccaatag cctttaagtt gggtgttttc
    25621 tatctcgctt tgtctggata acttgtacag ctcagagcca aacatcatgc ccgttttact
    25681 gtattgttga tcatccggta cgtgaaaaat atcttccacc gtttgggtgg tggcatacat
    25741 ataatgcgat gcccatgagg ccggaaatgc cactatcgcg ggcacattgt ccacgcgata
    25801 gttacccgtc ggattggtta aatcggtaat ttgcactgtg gcggtggtgt tcatggcaag
    25861 caatggcacg gcaaagtaaa ccgcgcacca tttcataatc gcgttatggt cacgcttgat
    25921 gaaaaagtgc agcgcggtgg ccaccacggc aaacagtgca cagatgctta tcatgctggc
    25981 aaatgaatcg gacttgaaca gcacggcaat ggcattcatc acttgcttgg ctacgtcacc
    26041 gttgctgtac gtgaaaatct caaccgccat ggttatcgct ccccaaaatt caagttggcc
    26101 ttagctttag cgctcatggc gcccgttatt tgctgtttga tttgctggtt ttgcataatg
    26161 agctggtgct gtgatatcgc ctcattttga gctttagcgg tgagtccttc taaaaagcgg
    26221 ttagcgttga taatgtcttt ctcgatgcgg tcaatgtctt tgggatcatt gttcgtggcc
    26281 gtgattgaag atttcacaat cgacagcatg ttttgcagat agagggtaat aaactgcacg
    26341 ctgatgattt tggcgtaagt attggtttgg ggcgtgagtc ctgcctccaa ttcggtacgt
    26401 aaaaaggtca tgatgggcag tgtggtgtat tcgagcagcg acttgtcgtt atctgttagt
    26461 ggctggtcgt tttgcatctt gctggcgata cctctgagta aggtttctac gcggtattgc
    26521 aggccgtgat tactttggat ggtgatcgtt tgttgtgtcg gtgctaagca ttggtcaatg
    26581 gcttgattgg tgcattgata gctttcagct ttgccgccct ctaacagact attaatcagg
    26641 ttattgttgt cggtcagcag tgagccataa ccgcgcgcat tgccggtcgc gtcatagata
    26701 tacgtgcccg aaatcgacat gagaaattct gccaaggtgg gatcgctggc aaggaaggtg
    26761 ttttttaaaa tggcggccca cacaatattg gtgtttttgc gcaccatgtc ttttagtgcg
    26821 ggatctttct ttgcgttatc gagctgattg ttagcttgac cgcccgcgcc gcattcttgc
    26881 tggccagata cccaatccgc aaacgcgtta ttttgtgtgc ccatagtggc acaaatgtat
    26941 ttttgactgc caacacctgc aaaccccgcc agtgcagata cgcccgcttg ggcactctcg
    27001 caagaattga tcgactgatt gagatactta tcagcaatgg ccgttagcgt gtccttaatc
    27061 tgtttgattt gcggtgccca cgtctgcagg gctaaatcga ctgcgaacgg tgcagcgttg
    27121 gcgataatag ccttgccttg ttgcacaagg gcgtcagagt taatgtggct gaatcccccc
    27181 ataaacatat caataccgcc acagcctgcg gcaatgctgg gcatttgcac actcacgagc
    27241 tgcgcgtcgc gaatggggct acgcacaaag agattgccgc cgctgtagta gttggcgctt
    27301 tggcctttga atgagcccgg attggtcacg ttagtgccat agcctaggcc attgaaaaaa
    27361 tcgtttagtg aacctgaaac ccccgcgcta taggcgtgtg ttgtcagcaa acatgaaata
    27421 gtgacgccca gtagtgtgcg cgtcagtgct aagcgtttca tgatttacct ccggtattgc
    27481 cgtttatgct gccgcttatg ttgccgttat gacgcgggtt tagtgtgcgt agcgcacgca
    27541 agcaaacggc acttaacaat gcatgcactg ggacgagtac gaatttataa atggctaagg
    27601 ccagtaaaat attgatgatt aacatcgtgt ccatgagatt gctcctaacg catgcttgca
    27661 atgacttgtg ggtcattgag ggattgaagg taactttgtt gaagctgcga gggcgtcaca
    27721 tcaccgacgg ttaaacggac aaacttacgg gtattgacgt tgattaaaaa tgtggcaggc
    27781 actgtcacgc tgcgcggatt ctcaaagaag gtggcggcaa tgtctggcgt ggaaggtatc
    27841 ggtacttcaa agcctgctat gccttggttg tcgagcgaaa aggcataggt ataggtgcca
    27901 gtttgcgccg caagctgttt cagtttcggg gcgaactggt ggcagtaagg gcaatcagag
    27961 cgaaagaaaa acactaacgc gtaatcattc ggattggccg caactgccgc cccccccata
    28021 ggcgtcgcct tagcgcttaa agagaataga agagtcatta acattactgt gatgatgcgt
    28081 ttcatgggta ttttccgttt aaaagtcagg ggcgaaatcg gtggccacgt tcaggaagcg
    28141 gccaagtaaa tcgtcttgag agataaagcc atacgcgagc ggtttcattt cccccgtgcc
    28201 aggattaact aacacgagtg cgggactaaa cgggacgttt atgtgctggt cgttttggcg
    28261 gttctgcacg atggctggca gtgctacacc atcgagcgtg acgccaagta gctcaatgcc
    28321 atgctcagta gcgaactgct gcacactggg cgctagcgca atatcaattt cttcttggcc
    28381 tttgtagaca aagaacagcc cccatcccgc atcggcaagg ctgcgtactg cgcgcatctt
    28441 cttgttgcgc tctaatgata aataggtgct tcttgccgct tgttccgtcg gtctatcttt
    28501 ggtgtaagac agctcagggt tatctagcag gaccttttta aaggtcatgc cgaactctga
    28561 cgatttattg ctgacgtact gattaagcag catggccctt tccactttct tgctgtcttg
    28621 gctgtttatc gccgcgtcat tgagcgtgtc ttggtagtag ctgtgaaacc aatccatctg
    28681 ctctgtgggc gtcagtgttt gggtgcgcgt gagtgtgacg cttggcgttt cggccttttt
    28741 aggtgcttgc ttcttggggg cggtcggttc gttataccag cgccagcctt gtgcatccgt
    28801 ggcgttcgcg ccgaggcaaa acgttgtcag cataaggatc actaacgcgc tgcgcttgtt
    28861 gaccaccgca tccccttttt ttgtggacaa ccacgccaac ggcgcgtggc ttgaccaccg
    28921 aaaaaaagga gatactgcgg catgttgtaa gcggtcattt aacaacgtca tcatggtttg
    28981 gttcctccaa ccgactgttg taagcgtttt tgaatttcat ctgtgttggg cagttcgatg
    29041 gcgtcgtaca tgtcttcata aaaatcagaa aagtccattg aagacatatc aatgcgttgc
    29101 agttcgttag gtgaaaaggc gctgcaatca ggttgtttag cgctgccgaa gtttttgccc
    29161 aattgcgcgc ggccctcaac ctgcacaatg cgcgcgagct tgctatcaaa cgcgcaatag
    29221 gcttttttct tgcggataca cacgccaagc actttctcag cgcaatattg gccaagtgat
    29281 acggtgagct tgtcttcttt ggcggtaccc agcgcttttt cttcttcact gcaggacgtt
    29341 aagccgatgc cgttacccca accgctgtcc tgacaacaat tgctgatccc cagcgcttta
    29401 tcgctgcact ccatgatgtt gcctttgaaa atgatggcgc tgttttcgtt gatgttggct
    29461 ttgtctttca catcaccggc tgcgtcactg acggcggcca gtcctgccgc agcatggtta
    29521 aagtcagtgc tgcgagtggc agcaggatcg taatagtcac cactgagcgc aaagctgtca
    29581 gcaccgcaga taaggcccgt atcgcggcat tgctgtttat cacataggcg ttgttgttta
    29641 tctttaatgc aaacgccgcc aagttgggtg tcacaactgg tcgattgaat gctgcaatct
    29701 gcgatggcgt cgcaggtatt gggaaaggca cattgatagg tggtttgttc tttccagcaa
    29761 tccaatgtca cggctatccc attaatcatg cgcgtttctt taccttctac gcattgagat
    29821 tggacttgtt ggcactcagg aagaacagca ccacagctgt tgttgtaacc gacttcaaca
    29881 tgcgtttcag tggtgatgat agtgatgggt aaattctgta actcaatttt aaagtaaaaa
    29941 tcccaatttg cacttatatg aaccgctaat ggggatgctt taatatcata attttctgtg
    30001 gttaatgaac tgtttacact cattgcgcaa ggttgattag caacacatgt accaggggct
    30061 ctctctgtta gaacatgtcc tataaacgta ccatttaatg caattgataa ttcggcatca
    30121 atggctatag aacgatactc acctttaaat tgaacacgga cgatcttaac attagggttt
    30181 ggtaatttaa tgtcaatagt aaacggtggt gtgccagtta agctgtatga atgcgccact
    30241 tccttaaccg atgtgctttt gacaaagggt gttaggtagc attgcaccgg attattggtg
    30301 ggcaacgtgc aagaacgtgg cagagaatcg acttcacaaa cgagcccttt ttcacagtca
    30361 tgatatttag atgaaatgcc gtggctgata ttgtaagcat cattttgata gccaacggcg
    30421 gtatggtatg ccggatcgtt ttcatcaatc gtcgggcggc cattattaaa gccactcgtc
    30481 acggcttggg cttggccatc cgtgctcatg ccttgcattt tggcactgtc catggcgctc
    30541 gggttgttgt agtaacggct ttcgcttggg ttagcgactt cttgctgaca tgtcgcatct
    30601 ttgcataggc tgttaacgtc aaagccggtg taacccgctt tgttctgatt ctgcttgata
    30661 ctgtctttgg cccactgcac attatcgcgg taatcctttt cgctgttggc cgccataaca
    30721 ggcaaggcgg cgctcaatgt gaggatggca ctgaggatta aggcattatt caactgagtc
    30781 atttcgcccc ctttgctaat gtcttagctg ccacatcggg aatgctgccg tgttgtgcaa
    30841 gtaagttcag cgcgtcatac aacgaaacgt tgccgtaaat cacgtcaaag tcatcggtac
    30901 tgcagggctg ttttgcctga catttgttgg gtcttacagc aacaaaggcg ggtacttggg
    30961 taatgccgaa ttgcgtaaac cactggggat taatcgcaaa accgctctgt atggttttac
    31021 ccttgttatc gataaggtga ttcatctgtt taacggtggc tgtaaagcct tgaggcagta
    31081 caccgcgcac aatgagtggc acctgtaagt ctgcgctttg catgagtaac tgctgcaaac
    31141 tggtcgcagg catacccaac gacacaaata ccatcacacc attagcatcg gcgctggggt
    31201 tgggctttgc atcgagcaat ggtgatagtg cgttgtctaa ttggcctttg ctttgcgctt
    31261 cgaactgacg ggctttatca aatagtgcgg cttggtctac gttcaatggg ggtaatgtgt
    31321 gacgttctcg catcgacagc gcttttaatt cgtcaatact gtaatccgtt tgggcgaaca
    31381 cctgtgaaat tgatccaagg caccataagc tcacgagcag ggctaagcct ttaaatgaat
    31441 gtgaaaatag gctgttatcc acaatttttg tgcataaagc ggtatatgtt gttggtaatt
    31501 tggtctcaaa ctttttcatc gaaaatccct ctccttattg gtcacaaaaa cacgcaattg
    31561 cgttttttga agttgataaa accaaagttg tcacccgaca cagggttgtc gtggccactt
    31621 tcccagatca ccgttgtcgt ggtgtaaggg tgcgcccata gcgcatcggg tatggtgttg
    31681 gtcatttgat agcgatagcg ggatttaggc atgaggggca tcggcgtttg atagcaaatc
    31741 gcgccatctt caccgtggga ttcccatacg atgccttggc gatgcaattt gtagttcagg
    31801 cgctctaaaa tcaacgtacc cgcctgaatt ggcgtgtcgc ggtaattggt ggtgccagtc
    31861 agggggtaag cactgccttg tgagcccata caccaaaaca gaaaatcaaa aggcaatatg
    31921 ctgttagttg aggtggccac ggcttcggtt gcacaggcga gttgtgacac gatattgcca
    31981 aataaaatgg cttcgggatt gaggataaat gacaactcgt catcatccca cagtgggtca
    32041 atctctgtta aataggcaat gtcgaaattg tccgtggcca tacaagctgc gctttgcata
    32101 atttgcagcc aatagatcac agggtatttg taccagtgcc catgataaaa cgcgccatca
    32161 ctggcatcgt tatcgcggtt agtgacgcgg ccgccgattt ggggggaatt actcatgtcg
    32221 agcttcatgc ccatgttgac catgcagtaa gggacgcgcg tcacgtccac taaggtatca
    32281 ggctcccaat agccaatatt gaggccaatt tgcataaaaa ttggtggcgg tttgggacaa
    32341 aatgaaatgg gtgatacggg gttgcgcgta tcgggtaggc tcccaggaat aataggcaca
    32401 ctgccaatgg tcatcgggaa gatacacgac caacaaatgt cggtcatcgg gttaacgaac
    32461 gtgcccgtac aggccgcttg cgcgttgact tgtgcgggaa tgactcccat taagaatgct
    32521 aagagcagcg caggtttaat gtgtcgcatg gtttgtttcc tccatgaata cggggaaatt
    32581 tgacacatct atttcgcgca cttgccacat cacccccgct tgcttaatga cactcggcac
    32641 gcgcttaagt gttaatgcgc ggctgaggtt tccttgctgg tcaaagtaaa cgcgcgcatc
    32701 taattggcca tgcagtgttt cgggttcgcc gcccgttaaa atccatttga tggtgtgtgg
    32761 cttgtcatgg gttgttgcaa actctttggc ccataacact tgctgcacat catccccatc
    32821 aaaaaacacc agcgttttac tgaactcaaa cttgccgacg ttggcctttt gcaatgctgg
    32881 ccatgtcttg gtgtcaaatg ggtttacgcg cgtccctttg ggataaatca ggttgccatt
    32941 agcatcattg atatctttgg ccagcgttaa agtgggatcg actaaaaaca cttctggtgt
    33001 tttagttgtg ataagtccca ctggacgagg gcgcttaaca ccggctttga cattctcttg
    33061 gaattgctcg cgcatactgt ctagctcacc cgttttttct aaggtttgca gacggttttc
    33121 aatccactgc agcatgtcaa tttcagctat ggggaacact tggcccacgg tgccgatgga
    33181 cgcagccttg agtggtaaga gtgggcatag cgctagcatc agaagcgcga atttattcat
    33241 ttagccgtga cctcgttcgc ttgggcgcgg ttcgccttgt tttgcgcttg aagggtttgc
    33301 agtagtgact gctgaatttc ttgggtgaca ttcacggcgc cactgacgac ggcggggctg
    33361 actaacacca cgacatggtt atcaatggcg tattgctgca ccacatcatc gagtgtttgg
    33421 gtaaatcgag tgatttcttt ttcgcgttgt tcgtcggata gctcgctttg accgatagat
    33481 tggtgaaagc tcgccacggt ttcgttaatg tcatactcga caacactggg ttcgcgcgtc
    33541 acccagaggg ttatcatgac gcccagcgtc accagccata aaattgattg tatgatggtt
    33601 ttttccattt tatgcggcct ctttgtgggt tgctgcggcg gacaaaatgg catcaaagcg
    33661 ggccatatca tcgggataga aatgttgggc tgtcagttca atggcatcga gtaacggcat
    33721 gccgccttta atcaagtttt cgcaatattc aaactctttg ggttcagttg agagcatggc
    33781 gcgcgaccat ggatcggcaa aaatccggtg aaaggacact agcccgcccg ctttgagcat
    33841 gacgcaggaa tgacccgcat cattggcgcg ggggaatgac ttgatcatgt gttgctcgaa
    33901 gggcgagaag tggtcaggat gcttgttcaa gaaatcccca aagccatcac cttggcgcaa
    33961 tgtgatatga atatctgaac tgttcagtgc cgcttcggcc tcggcgttgg caaagaagtc
    34021 gttcatgcct tgcgttactg tggcaaagct gccgccgaac ttacgcactg tgcgataacc
    34081 ttcgttgatg aaatccttac tttgcgcatt cgcgccgctc atgagtgacc atgcttcttc
    34141 aatcacacag attttcggaa tagaacgttg gcccgataag tacatttgtt ggctgatcgt
    34201 caccatcaac gcgaaaatca ccggacgttg tagctcgcct ttaaatccat caagttccag
    34261 cgtggtgata tcgatattgg gatcgagcat cgagggctta ttgaaaattg cgccatgaat
    34321 gccctgtgag cagaacttgt ttaattgcgc ggcaatatca ctgatacggg tatcgtcatt
    34381 tttttgtgcg gcaatgtcat agagtgccgt ttgcacatcg tcaatcagcg tgtcgttacc
    34441 gcatttttgc catgccagca aaatagcatc gccgagtaat gccgtctgaa atccggtgag
    34501 cttttcatca ggtgatgcca tggtggcgat aagcgcggtg atgtttccca acacttcggt
    34561 gatgggatca atggcttgac cttcatcatc gaggattggg ccaaaagtac ccgcatcccg
    34621 cacgcttaat actttgccta agtgggtaaa cgggtttagg aaaatctgcg aactgtcgag
    34681 atagacgccg cctaatgttt gagtgagttt tttataactc tgacccttgt ctaaaatcca
    34741 tgccttgccc cctttggcaa aaatcgattt tactaaggct tgcatgaaga atgacttccc
    34801 tgcccctgag ccgcccgtaa tcgccatgtt gtagttatca ctgccgcagt taaacggatc
    34861 gaaatagcta atttgatggc gcattgttgg caagagtagc cctgctgata agcgtttgta
    34921 gtctgcaaca atcggtaaga aattcaccaa gtttgaggtt ttcatcatga aacacaggcc
    34981 cgctttttgg ctgtctttca taaagccttc gctcattgag aacgggagtg tggacagggt
    35041 gcacatgcct tgcagtttat tgtttcggat taaatcaatg cctgccgtgc ggaaggtcgc
    35101 aatcgctttt gaggtgtcat ggcgttgttt ctcttctgtc gtatacaggg tgacattcaa
    35161 tgtcatggtg gtgattttaa aggcgtgtga gctgagtcct ttttgtatct ccttgcgttc
    35221 agccagttca tccgcggcgc tggggattaa caaccgcata ggggagttga ccgttttcgt
    35281 tagtgagcca attttgctgt cgttacgggt ggtttgctcg ccggttttat taatataaaa
    35341 agacacgctg acacgataag gacattgaac actgttcatg gtgtaactga gtgatgcaat
    35401 acagttggga aacgcatata gcctaaagtc gttcggcagc ccctttagcc caagattgat
    35461 taaggtggta tcgacactgt tgtcggattg catcggcgtg tgacggatat tgaccgaatc
    35521 acgattaatg atgaactcac tgtcagggct gagaatttgg gtgttgagag gttgatactc
    35581 gttatattta gcgggcgaaa cgcgatcttg ttgatgcgaa aaatttaaat gctcgcggca
    35641 atgctcaatc aaatcgtcag cgcctaagcg gcgaatgtgc atgcctgttt gcgccagttc
    35701 tgactcaacg ccaagacgca tatccagcag tgcaggcatg tcctctgtgg ttgaaacaaa
    35761 gaaaaaccct ttggtgttct ttaaatcgta gtggtatgcg ctgctgagct tggtgccaaa
    35821 gcctttggtc gaactgtgtt tggcatagat agcttcatta ttagcaaatt tatcgcaaat
    35881 ggcattgcga ccactgagca gcgcttgatt ttgctcgatg agttcaccga cttggttgtt
    35941 acccaccatg acgaattgat agtgccattt gtcgccctct ggcagtgtgc acaccaaggc
    36001 gttcatggtt ttgatcaagt cgtcattagc cccgccaaac agcgaaatgg caaagccaaa
    36061 accaagcgta ttggcatttt caaatacttg ttcggcatca tcataaatgc gatagggcaa
    36121 ttcatgatgc agatggttgt gctgctgttt gctgctggca tagagtgcgc cgagatcgtc
    36181 tttaatacgt tgtttcatgg cttaatcctg cttgatgtat ttggcaggtc tacccgtcca
    36241 acggctctta tcgaccacga tgtagacatc gctggtatca acgtaatcac cttgctcatt
    36301 gagatacggg aagattgtta ctttttggac tgactcagag gtgcgcagcg gtacaccgtg
    36361 gcggtcgcgg cgtggcaatg ggataaagtc ttgttgttgg ctcgcgagct tgggaagtgc
    36421 agttgtgctt tggccgctta aggccgtcac cgcagggctt tgtgcttgtg gctgattgaa
    36481 cacaccactg tcggtaagtt gcctcacttc catcatattg gtacagccat tgatgccgcc
    36541 caccttatcg caggaatagt caccatccag ccctgctgca cagccactta atagccatga
    36601 agccagtgcg ataataccgg tgttacgtaa tgcatttttg ctcatgattg ggttcaaaat
    36661 gtcactcctt aaatgaatta attcgcacgg ccaaaggctg agttaacagg ggggcgttga
    36721 ccttgttggt tatattgctg ctgtggtgta ggcgtgtttg cgccttgggc ctgcggctta
    36781 atattccctg gcatctgttc taacagtggg ttgctgatag tgttgaggat ttgcgctgtg
    36841 gcactgacag gattttgggc ttgttgcgct agcgcttctt catattcttg aatgccaacc
    36901 ggatcgagtg ggaagccttt caaaaacacg atgttgacgg tattgcccgg attgagctca
    36961 ataatcgggt ggtattgctc agctaatttg atgtagtaat cagcaagctt gctacccacg
    37021 cttgaactgg cactgccggc taagttgagc agtgcatcgg ccccattcac gcttgaagtt
    37081 gatccaagtg ctgagttaga tgtggtttgg ctcagtgctt tacctgtctc accaatgccc
    37141 gtcaaaatgc cgctaatgcc cgccatttga acgattttgc cgttcttcat aatggcagta
    37201 ccgcgaatgc cattgcggcc atagttaaat acggtcgcct cgacgggaat gtcgatgatt
    37261 tcatcttcaa aaatacagct gaggcgagtg gtgcgcacaa tgccgcgact cgatgagatt
    37321 tcgccgtaag ccgcgcctaa aactgtacag ttgtttagtt ttgagggctt gccgttaggc
    37381 agtacacctt ggttaatggt ttggaatacc attggtacgg tatcgccttg gccattcaca
    37441 cccgcattgg catctgcgcc gccagtaacg acagctgtca caaatgaacc tgcaggaacg
    37501 tagttctcag gggtgcgttt ttttggcagg ttttggtctg gcgtttccca atttagtgca
    37561 aaggaatcga tgccattttg ggttgcaggt ggcgggatag caccgccttg atagggggca
    37621 gcatacccac tttgtccgtc acccacgctc gggcgtggtg gtagcgtttg ttcacctaag
    37681 tagcgtgtgc tttgcctaac gggataggct gatgcatcaa tgccctctgt cgaaaattca
    37741 tcggtgacat tgctatgctg cattgcattt gcggtagcgg cattaatctt atcatcaatt
    37801 ctttcagtga tggtcagttg gaacgtctct aaattacgtt ttaaatcaag gcggttagct
    37861 tcattgctgc gctcaatggc ttgcatgctg ctcagcattt tatcaatcgt tttttgttgc
    37921 ttatctaagg caatttgttg tgcggtgagc gcagactgat tgtctttctc tgtgaaatct
    37981 ttatcaatca cggcaccaaa atcgattgga ttgcccgctg cggtttcagg agcacgttta
    38041 ggggcagaca tataggcgtc gcccgctaaa tagagggcac cgagtaccgt ggcccccacc
    38101 cctgcaatca cccaattgcg ttttttattg gcttcattta acgcactgcc ttgctcaaag
    38161 tcggcttcgg ggtctttttt gaagtagtct aggagttgct tcattgcatg ctctccccgc
    38221 ctgagacaac aaagaggtgg cctgtttgct gtggtgccaa ttcataggtt gataaggctg
    38281 cggctcgcgt cgttggggag tagaactgcg ccgttgtgag ggtgactggg agtgttgcgt
    38341 gattggttac gcgataaatg atgccgttga aatgcttacc agtgaacacg aaagcaggtt
    38401 ctgttgtcag tcctgctggt ttgggcattt gctcatttaa gcgagtaaac ataaggtcat
    38461 ctattgatgt ttctgtgcct cttggctcgt tatttgttgg ttctcgttca gcaggggcac
    38521 taactatatg cacacgataa ccgtcaatcg gtttgcctgt gttcaggtaa cggatcattt
    38581 gcgcggtaaa ctccgtcatc atggtggggt aaggggtttt cttatcgaaa acggagggtt
    38641 gttcttctcg ataatgttct gctgtgaaga tagaggtcac ggcaggaatg gctttagggc
    38701 tgatgaataa gccgaaatgt ctgccctttt ctgttgatac ataggctgtg aatggcatgg
    38761 ccagattgag gttaacgcgc gctgcgccgg atttatccga tttagtgcca gtgacaacgc
    38821 aaaatccttc agggcaatca atcgaggtga ttttgtcacc ttcaacgact aagcggttga
    38881 tatcgacact cgacagctca ataggaaccg tttcactgtc attgaatccg tagtgttttg
    38941 ggggcgtatt tgctgctaac acgctcatag gaaaaagcgc gcaggctgcg aaaacaagtg
    39001 ggttagcaat cttcattatt taacgtcctt ttgcactttc ttaatggctt tgagcgacag
    39061 ttggccatgg tcataattca tggcaatgat gtagctgatg ttttcgggtt ctagcgcgcg
    39121 tttgcccaca tatttgttta acgtgcccgt tatttttacg agacgatcat caagggcaat
    39181 ttgagtttca ttgatggtga agtgactgct gatgttttgt tttttaatca ttgctgcatc
    39241 ttcaaccagt aaaggttgca tctgatgcca atcagcttca tcgatatagt ttgcgagctg
    39301 tttgtactga tggtctaccg aagcgggcgt gacattgagc tttagaaagg caaagtattc
    39361 cgacatctgc tgtaaatacg gttcgtctat agacgtgtct gatacggtaa aggctgcgct
    39421 gatggtcggt ggcacaacgg tgcggctttt attgaagtag gccttccata caatacttgc
    39481 taggaccgtg ttactgatca tggctacggt aaagccgatt aacagaagtg tgttgaggga
    39541 ttttgcaatg cggataaagt cgatcttgtt cttttgtaac atggggcatc cttaggggga
    39601 ttggccccct aattcacatc atttaacgta accagtagcg gcgacatgcc gcaggcgttc
    39661 gttttaaaaa tgaagcgcta aattctgctg gggcgtacca ataagcggtg aggcgtaata
    39721 cgctcatgcc gtattgcgat ttcattctgc gcatccctaa aaaccatgaa gaggcaagcg
    39781 caatgccaat gagcgcttga ttcatcatga ataacacgac aaaaaacact aaggcaggag
    39841 caagttcatc catcgcgaac cctaatagcg taggggtgtt attaaggtgt ttagggatgc
    39901 taaaaaactg agtgggatta tccacggcct atagacctac aaccttcatt ccaacgttga
    39961 cgaaaatgac gccaacgata aagccgccga tagccccgcc ccagtttttg gtcagaaagc
    40021 ccccgaccgc ggcggcacat aaacctacgg cgagaatggc gaactgtgca gttgagccgg
    40081 tgccaacggt atcaacaatt tcagatttag ccggtgcaaa aggatcagca gcatgtacat
    40141 cccaagacaa cagcaaagta gcgacgacac aaatgatgaa taggaaagtg cagcgcatta
    40201 tgaatatggt gctatcactg ggtatatgtt ttgcgagtct taggatctct gcgtttactt
    40261 cagtttgttg tgcgctaggt tgtttttgag tcagagttgt catataacac ttcctttgta
    40321 tatatttagg tgagacttat gtaattaatt gtaattactc gtttaatcat tgttgcttaa
    40381 ttggtttggg cggagcatca acaaaactta ataaactatg ttcaattcga agctgtattt
    40441 cggctcgttt gctacgtgct gaacgttcac atgaattaac taatttattg tgatattcac
    40501 ctgttagaat aattgttatt cttgagtggt ttttgttaat ttttccatcg gacatgtaat
    40561 cctcatttat atctggttgt gcgactatcg cggcgaagat aataagtgaa aacagatacc
    40621 gttattagtt aggaaattcc taacttgaaa tgaaacttaa attgagttac gtaatacttg
    40681 tattaatagt ttatttaaaa agatagttct aatttcatta gatgacgtgc atccaaattc
    40741 tgctctgaga tcggcaaggt gcctttcaat tgccgtgcgt gagcagtctg ctttggcttg
    40801 taattgagat ggtgtcattc ctagtgaaaa atccttcatt acttctagct gccgttgcgt
    40861 aagagttggg aacaactcac ggaaaatagt gatctcgctt ttatttagag gcatattttt
    40921 ttacttcttt attgaaaaat cgatatgttc tatcatgaat aaaattacaa gattactgta
    40981 ttacagtaaa cttactgtat tacagtaggg tggtcaatac aaaatgaatt attatgaaaa
    41041 aaaattataa ccctcctact tcgtctaaaa ctgagcttgt gacgtttagg tgcccaaaga
    41101 agcttaagga attgatggac caagctgtaa aagatggtaa atatcaaaca attacagctt
    41161 taactgttga ggctgttaag gataaattgc aattcgaccc cgattcagat gcatagttga
    41221 tctgttttgc attggccttg caattttttt gatgagctat taaaatacga agtagatttt
    41281 gaagcaaaag tgcattacat agcacgctac tacatagttt tctatgtagt gtatttttca
    41341 aaattagagt gtgttggggg tggttccctg acgtgaagca ttcgacaaca aagccgactt
    41401 accgaatggg tcggcttttt tgtgcctaaa attcaagaca ttgaaagatc attgatcttt
    41461 gcgatcgatc atattatagt gtttggcaat gtttgaacta accattcaaa cagccctaaa
    41521 acattcggaa tcaacaataa tgcctaattt cttaaatggc tgctatttgc agcacaagat
    41581 ccatatcctc agatacatat accctctatg ccgccagatc tcgcgatcta tgctgagcta
    41641 cagtgggata gtgtctgatg caaaactcta gtcaatcaga tcttctctat tcatcattca
    41701 gcagtgatga ttatcaagaa catcctcctt tatctagtta tgctgatata cctcatgttc
    41761 atatggcaga actgccagat ggcaatgctt actctgtcga tgaagaagcg attaggttaa
    41821 aagttgctag aaaagctgag cgtgacaaga tcaatgccga aattaagagc cttgctaaca
    41881 tcgtcaagaa aaaaggtgta gctgttggct ttaaagcaaa agtagcatct tatgctggat
    41941 ttaaagctaa gcgactacct gattttgtgc aaacgttatt aacccaatct aaactattgc
    42001 ctcaccgcga cgatttttta gatcgtggtg atggattgtg tagaggaaaa actcaggcac
    42061 gttctaaagt gattttaggc tatatgctct ctgcatttgt tgttaactgt aatgtcaaca
    42121 acggtcatat tgtcgttgct actagacatg gcggcaagaa cgttactcat gatgaactac
    42181 gtaaagaagt ggccatgcgt cacggtgtct acataccaga atcaacatgg tacttttacg
    42241 ttaatcgatt agttcaatgc ggccacattg aaagccatac tgtgagcatt tatgaagatg
    42301 gccacgtagc ctcttttcat gctgaagcga gccataagta tttatcaaca aagcttatgt
    42361 caatgttggg tgctgaccga ttatctgtaa gaacagcagc tgcgaagcat aacgttgatc
    42421 tgaaactggc aggaaaatca tttaagcaaa aaccccgcta cgcgagttcg cgctatcgtc
    42481 gcgatggttc tcttcgtcaa aatatgccaa tcataaaacc gtctcaagaa ttgttggcac
    42541 ttattcgctc tcactatgaa cgcgaagctt actacgtacc tcccaattga cattctaagc
    42601 ctttttaatt cttcgactat caatcagtac attactgatg cttctcatgt cccaatgtcc
    42661 aataagcccc tcatacccct aatttattag gagtatctcc atcaattctt aatattactt
    42721 agccaaattg gattggattg atcttatttt atgtatagcc atactttctt tttaataaac
    42781 ttaaagtaca aaaaaaaact gcaaagttag ttgtgatctt tagtctcacc tcttttgatt
    42841 ttttcttttg atttttagct ttagaaaatg aaagataaaa agatctatag caaaagatat
    42901 aaaaatgatg actgataaat cagtcgcttc tacaagagat taagagaagc gctgcaagtt
    42961 aattttgtct tcgaccgtta aactacaaac gtgctgtaac tcagttgcta aagaaaaaag
    43021 cgtctagcag gactagtttg caagctcaat gccaaggtac ataaatagaa tggttaaacc
    43081 attctattga gaaagtcatt tgttaaagta atcccctcag atattcaacg atccacttta
    43141 tagttaacgc ttagagaaag atcaaaaaca ccgctaacac ctccttttgt catccgaccg
    43201 tttaacaaca aacgcgctgg ccaatcgtta aaaaccaaaa aacggtcttg cagggaaaga
    43261 aatttcaaac actgtgccat taacaatcgt acggttttag tacggctaaa tttgactaaa
    43321 atatcattta gacgtactat gtacggagtt ttacataaag ataaaacaca acagagtttg
    43381 ctcgcagcaa gtaatgaggt actaaaaaat ggaaattttg aataatttta atgaattaga
    43441 caaatttatt gtcttagatt gttattaagg aggttacaac ttaaaaaatt tgatccaatg
    43501 aggaattcga tatgagtatt caaaatacgg caaatgctgg agccgtttca aaaccagcgc
    43561 ggatagaact taaaacctcg ctagaggtaa aggaactgct tgaacgagcg gcagctatca
    43621 atggcatcaa tcttacggca tttatcatta atcaagcccg agagagagcc catgcaatta
    43681 ttgaatcaga aactacacta catctgaacc aacatgcttg gactcaattt gaaaccattt
    43741 tagataatcc tcgtaaagct actccggcac taaaggcact attttcggag taaaataaat
    43801 gagcacaagc gatgttgatt atcagctgct aaacaagatg gaacgacaac caagtttttc
    43861 aaattttgat tgtggtgatc tgtttcttga tagttttgcg cctaagaaat tggcgaaagc
    43921 tgatgctaat aatgattctc gggtctatgt tgctgtagac agagatatag gtgttggatt
    43981 tgcaacgatg aaagttttta tgctcagtaa tgacgagcat tcaattttat ctgggaaata
    44041 tccacgccag gttcctgtgg taatgttaga tcaaattgca gttgataaag cttaccaagg
    44101 caaaggaatt ggtaaacgcc tgatgcggaa agtgatggaa gctacggtgt tagttaatga
    44161 gcttgctgcc gcgaagggtt tagcgttatg ggctcaccct agagctaaag atttttatat
    44221 atcgttaggg tttgatgcca ttcctgatgc aaccaaacaa gtgcaagacg ttgaattagc
    44281 tttaatgttt attcatgttg aaaccatttt ggatgcattg aagtaactaa gagttatcaa
    44341 gaaacggatt accaccacta aaccccgctt gcggggtttt tatttggggt tctgtgccgg
    44401 aaccgccgaa cgccaaaact tatgcctcac ggaaatttcg gcggttccga cgtacacccc
    44461 ctaaaagcag tgctgtaagt taattttgtc tacgaccgtt aaaattcaaa cgcgctgtat
    44521 agtcagtcgc taaagaaaaa gcgtctagca gaagggattt gtaagctaag tgccaaagtg
    44581 gcgaagaaac ggagtaaaac tgagattttc aaaagcaaaa gagttgatct atataaaatg
    44641 gttgaaccat tttattgtaa gttcacttga gtatgagcca agtaagtaag aaagaaaggt
    44701 taaaaattga gaaaggtatt tagacctggc attaaagagc aggaacttaa tccctgctct
    44761 ctatggttta ttgttgaagt gttagttgtt taaatactcg ctgttgtaac caatcaggtt
    44821 tcgttactaa ccattgaatc aacaatcccg atgggatcat tggtaagtca attagacgcg
    44881 ctttttcaat ttggttatac tgaaattgtg acataagttt agttaccttt atcctaggtt
    44941 gtggcacagg ccagtgatga tcttgaccat catcattggc cgtattttta tccgtcattt
    45001 ctcatttcaa taccctcaac ttccgtattt cgttgtttgg ccacattaac agtctgacca
    45061 aattcgggtt cttttacctt taaaatagca attccattga atataagtat acaccttaaa
    45121 tattaaggta tacacttaaa tttaattatt taaggaggat ttcatggata gcatgcagac
    45181 tacagagact tttcaagagc ttaaaatggg ggctgatgcc tatattaagc gacgtaacca
    45241 acggttattg tctaatcacc ggaaagagtt gcgaaaattt acgcgtgcgg aagcctttac
    45301 ctatttggac attgacgcaa aaacacttga taaatatgta tctacagcag attttgatcc
    45361 aaggcggcat gaagattctc aatggctaat caacatagaa gaaatgtata aattacgaga
    45421 tttgctacca gataatttgc gcaaagcatc taaatttaag cgcagtgata accagaaaat
    45481 gcaggttatt gttatacaaa atcaaaaagg tggtgttggt aaaaccgttt ctgctgcaac
    45541 aattgcttca ggcttggcta cagagtttca tcaagagtat cgggtaggcc ttatcgatat
    45601 ggatggtcaa gctactttgt ccatgtatta cgcaccagaa gcggatctag aaggttgttt
    45661 atctgttggc gatctcatga tgaataattt tgatctagat gaaggtgaga ctcttgaaca
    45721 agtcgtttca aacgcattct tacctacaac tatacctaat ctccgtattt tgccggcatc
    45781 acaaagtgat agagctattg aaggttggtt tcatgaacaa gtatttggtc aaaagttaaa
    45841 gtctccttac tctcttttga acacgatcat caatgctgtt caagatgaat ttgatatcat
    45901 cattatcgat acccctccct cattagggta tgcaacttat aatgcatatt ttgccgctac
    45961 cagtgtagtt ttcccgttgt ccatcacaga aaacgacatt gatgctactt gttcctattt
    46021 tagttatatc cctcaagtgt gggctttatt ggcgaatgct aatcatcgtg gttatgattt
    46081 tatgaagatt ttaattacaa atcatcgcga tagcgctaca acaaccgatc taatgaatag
    46141 tttatacgat cattttgcgc cttatatgta ctcaaatgaa tttaaacata gtgaagctat
    46201 tcgtcagtca tcttcgttgc tttctaccgt gtttgatatg tctaagagtg aataccctaa
    46261 gagtaaagcg acgttccaaa gtgcacagca aaattgttat gaagtaacca gccaagtcct
    46321 aagagatatt gtgaacgtct ggcgtgaaca ggagcaagca taatggctaa aaaacgtggg
    46381 gtaatgagcc ctctaggtaa tgctgttggt gccgaagaag cacaaataaa tgcagccaaa
    46441 gctaatattg agtctttaaa acgccaaatt acaactgaaa ttgaaaaagt aagtgaagac
    46501 gtaacgttat ctcttcaaaa tttatttggt tttgaatctg taggtaaaag cttcttatgg
    46561 caattagctt ctggtgctac cgctacattt accgaagcaa cattatcata tgaacaagtt
    46621 cgcgatagta cctatgtgac tttcgatgtt aacgggcgtg accaggcatt attaaatgca
    46681 gattctctac aagatctcga ttcattagct ttccagcaat tttacccagc agtcgctaga
    46741 gaagtgaatg gtaaactcga tgtgctagat ggttctcgac gcagagcttg gtttttactg
    46801 caaaatggtg aagttgatat atttcgcata ctggtaacta aagatgatat ttcactttca
    46861 gatgctaaag ctctagctaa acagctccaa actgcaaaag aacataacct acgtgaaatt
    46921 ggccaacaat gtttatcttt ggaaaaagcg aatcctaaga ttacacaggc tgaagtagct
    46981 gctcaacttg gaatgagtca ggctggtgtg agtaaagctt taaaagccgc taaggtcgat
    47041 gaacgtttgg tgaagctttt tcctgtggct aatgacttgt cacacactga ctatgctttg
    47101 ctgagtaaag ttatggaagt ctatgaattt gaagatgaat tactatcatt catcaatggt
    47161 ttgactaaac aagttgtcat tattcaggct gaatattcaa gggaagaacg taaatcagct
    47221 atcaccaaag cgataaaagc agaacttcag atcgctaagg atatgaaaag taaagcacag
    47281 gttagtgtta ctaatcttgc gacatttgat agctcaggca tttacgcaag aaagcgtatt
    47341 aaaggacgca acttcgctta tgaatttggt cgactgtctt tagatattca actgcagtta
    47401 gatgttgcta ttgcagatgt tttgaaaaaa aataaattta acacaaaatc agatttttaa
    47461 aaaaatttag ttttatgtca ctgcaattaa attatttctc cgattgtggt actacatact
    47521 aaaacgcctt agttacacct taaatattgc ctatttataa cagtagataa ctcaggacta
    47581 tctactgtta tctatctatt tgctgtatat gacttcggtt cgaggtgtac atatgagcta
    47641 taaacaatcg aaatttttca gtggtggata tttccaaaat cccagcgacc cctcaaaccc
    47701 acataaatac cttaacttgt ttaataaatc cacttatgac aatatatcta tctgatattt
    47761 atatatttta ctaagggtcc ttggtgtttt atgaaagaag tttttaatgc tattcgagac
    47821 ctgttagttg tttttttgcg gtatgcctta agatgcgtgc tctttaaacg agattttgct
    47881 gaccataatg cagtacctga tttagccccg gttatttgtg agaagggtca tgaacattac
    47941 gcgcaacagt tggaagtata tctgagccga gcggaacggg taaaagggat tgctgtaacc
    48001 ggtccttacg ctagtggcaa gagtacgttt ctcaatacat atcaggttca ccaccctgaa
    48061 ctcaagtaca ttaatatctc tttagctaat ttctatgatg aggatattaa aacagttggt
    48121 gaaaacacat tattagatgc tcaacaacgg ccgacagttg aacgcattga acgtgcagta
    48181 ttaaagcagt tattatatag agaaagtgac atagagagcc gaggctctcg ctttgtccgt
    48241 gcacctttaa ctaacccatc tagaccattc gcaatcgctg tcacgtttac tataacgata
    48301 tttgggattg cattgttgtt tgcgaacctt tatggcacaa aaaagatatt agattgggct
    48361 caaataaact caaccaattt tactgattca acccaccctt tatattggtt tgcagctttc
    48421 atggtcgcag tgccaacttt attacttgct gatttggttc gttatgttag acagatacga
    48481 ataagtaaga taaatcctgt tagtggtgat atagaggtac agggtaaaag tcatgactct
    48541 gtgttcaatc tataccttga agatattttg gcttacttcg gccatgctaa aattgatgtg
    48601 gttatatttg aagatttaga tcgctttgag tgccatagaa tttttgaacg gcttagagaa
    48661 ttaaataaag tactcaacga tagtaatgtt gtcagtcggc ccgtccgttt tatctatgct
    48721 ctttctgatg atgtatttga gggtcctgat cggactaagt tttttgatgc gattgttcca
    48781 atccttcctg tggttgcggg ggctaatgcc tacccacaat tcaaacaatt actggccaaa
    48841 gctagtatca ctatcgcaga caatacaagt cattgggatg atctgtgccg aactatcacg
    48901 ctatatattc aggagatgag gcttcttaaa agcattgtgg cggagttttt attgtacaga
    48961 aaagtgcttg aactcaataa cacccaaggc agcgaaacaa aattattggc gtttatcgcg
    49021 tataagaatt tgtatagtga tgattttgct ttatgccaag aaggtaaagg ctcgcttgtt
    49081 gaacaaatac aacaaaagaa aaattttata actctagagc accaaatgct tgaaaagcaa
    49141 atattagagc ttcgtcaaga agagaaagag gccgaggcag atcatttggc tgatcaaggt
    49201 gaattggctg agttgatgtt atatagagtg aattcatcta aagtcactgg agctgattct
    49261 tcttatcatc cgcttctctc tattgatagt attcccctat atggtgttga aaatcctgtg
    49321 gaggtggttg aaagaatgtt taacgcgacc tgcagcgagt catcgtacgg aagcgttaat
    49381 ggaataacaa ggaatggggg gtctcatggt agcctcagaa aatggtcagc tatgcttgag
    49441 tcggcaatgc ctgattatca aacacgtcta gcgcggttga aaaatcgcaa tatagaagct
    49501 cgtcaagcgc ggcagaaaaa aataaaacaa ctacaacagg aacaacaggc tttgagtttg
    49561 ctaagcctag cacaatgcct aaagcggcct ctcaaccagg cgacacctac gccatcgaat
    49621 gacaagccaa tgcttcacgc atttctcata gcaggattta tcgatgagga ttacggcttc
    49681 tacttgagtg cccatgttga agggcatctt actaaacaag atatggaatt attaagagca
    49741 ttgaaggggc tgacagtatt cgaccaaaat tatgaatctg gcaactataa agagctggta
    49801 gcatttatca atggggaagc atgtgcttct cctgcggcat ataacatcgg actgatagag
    49861 tatctgtcag actcgcaaaa ttctgatgct atgccttttt tcattgagat tttgaaaaat
    49921 caatttaaag accactcaca ggggcttgag cgattagctc aacctatctg gagtaaagta
    49981 tgctttaaat ctcttattaa gcattggcct gaagtgttat caacattgca aaataatcaa
    50041 gtgttaacaa caagcgagac tgcagtatta ctcgttagaa tactacttac tattgaggaa
    50101 gtaagagaag atgagtcatt tttcattcag tcaataattg atgcctgtgc tgatatgctt
    50161 gaaatagtcg cagatagtgg caatgtatct aaggctctaa agttaatagc agaagccgat
    50221 attaaaatcg aaactgtgaa tattttacct aacttatatg tggtcattcg agaggcactg
    50281 aactatcaag tgctaaagct gaactcagta acgtttatcg ccacaatatc agcaataaga
    50341 gataaagaca tcatcacttt tcctgttgca tatactaaat taccaattac caacaaagcc
    50401 tttaaatcat ttctatattc agatattcat gagtatgcaa gattaatcta ttgtggtgaa
    50461 atttccgaag tgccagcaac agttatagct tcgctattga acgatgagtt taaatctatt
    50521 ttgactgaga aagagaagct ttctctgatt gaggggctag actttctgat tgaggatctc
    50581 aatattatgg accttggtaa ttgcaagttg atagccttag ccgaagagtt tcgaattgcg
    50641 cctacttggt ctaacgtagc tgtgttaata aatttctata acaacgttct aaatgataaa
    50701 aaaatagata aaaagcataa cgaaagcact gatgagttaa aagtcatggt gctgaatttt
    50761 ttacaagcac agagtacaaa agatgcatta tgctacaaag gtgagaagtt agaacttgaa
    50821 tcggtacgcg atgagtttat ttcatttatc gaatctagtg agataaacgc ggatagtttt
    50881 gctgaatata tagctgcggt agagtatcaa tatggtcctg ataatattta tggtttgcgt
    50941 gaggatcaat cctccatatt gttaaagaga ggattacttt taccatcatt tgagctttat
    51001 caggcgctaa gagctgacca gcaaaataat actgctttag ctttgataca gatgaacgaa
    51061 tcaatattct ttaaacttaa tattatggaa gtggatggtt cttggttacc agagttggag
    51121 ttttcgtctg aggatttgtt gaaattgatc gtcagtgatt ctctttcggt aatagcaaaa
    51181 caagcgttat taaaaactca tcaagtaaat atttataaag atattgcccc gaaagaatgg
    51241 ttacacttgg ttttacctat tcaaaagcaa gaaaaaatat acggactgac tctgataaaa
    51301 aattcagttc tgactgagca aattgctatt gatttaggct tgattcctga gcagttacta
    51361 ttggaagacg atgttataaa agcattgctt gcaatgaagt caatttcttc ggatgacaaa
    51421 gtacgtttat tgatagggca aatggctcat cagaaagcga aaatcttgcc aatgatcaat
    51481 tcgtgggact cgaagccaga tagtttctat accactagtg atggaatatt gaatggattg
    51541 ctagataata ataccaatta cgctttcagt tgttctttgg tttaccatga agtcgtatct
    51601 tcttgctctg tcaggcgtgg acgactacat atcaattact ttaagggtta gttttatttt
    51661 tcagccactc ttcaacgatg actaggttat taaaaccgtt cactcgtaat agtattgtta
    51721 gtttaaagta ggaaaatatc gtggttatac aagaacaagc attgagtaaa ttagcgaatg
    51781 ccatgaggat atatggcgaa gctcatatga attttaatcg tttgaagtta gttgatgccg
    51841 aagaggctat tgataactta gatcgagcta tggaagccaa gcttgaagct ttccatagtc
    51901 tatatgatgt aacaaagggc ctctttgatt actttgacca tgcggataca gcaattctca
    51961 ttttactgag aaatgcagtt caccaccgta accatctgtt gtttaaaact tggaatcaag
    52021 agatgggttt aaatgaaggg cacaaaaaat accttggtgg tgagtttttg cttgcaagtc
    52081 acgacatttt gactaatggt catgaaatga agcatttgta caagcttgaa gatttctatc
    52141 tgcgaataga cccatcacta gggtcacctt atgtcgagga tagaattagt gacaaaagtc
    52201 gagaaaaatt gttaaatcag ctcgaaaatg atcttagttt tggtgcgctt aaaaaatact
    52261 caaacagtga aagatacccg ctaaaacatg tgtatataaa tataattcct atttatattt
    52321 cagctactgt taaggttttc aaagcactta acgaaaaggg tgtaaagttt gttggttttg
    52381 acgcaaatgc atacaaagaa gcttttacaa atgaactagc tgtagatttg ggctcgttta
    52441 attattcgac aatacggata ttgtaattaa agtaacaact gtttaagagt gattatcaat
    52501 gcaaagcatt ttcactattc tatctatggt attcgggtgg attgcgttgc tcacgtctta
    52561 acaggcagtt agctttctta tattaaatgg tgctatttat gaaatttttt gaagcaggag
    52621 ttcaatataa agatcttgat ggttctgtcc atgcagaccg agatgataat caggatgcaa
    52681 cttattatct aagaaaacac cacagcattc ctgataatag cttcgtgctt ggtattcaag
    52741 tttattcgtc tgtacataat gttagatata atacccttac agttaggttt tttcattcaa
    52801 atgttggtag ttatgacaat atccaagaaa agataaaaac tgaaggcgat gctttggttc
    52861 taaacgaagt tgaaattgaa atgccttaca atgatttttt tagtctgttt aagcgcttta
    52921 gtttaacttt atcatctaat ggtttactcg aaggcaagtc atataccaca atataaaagc
    52981 taacaaggcg ttatgcctat cttggagact atcgtgaata atgagcaacg tctaagaatt
    53041 gggtactacc gttcctctga tttaaacgat gggaaaatag attttggtat cttaaatgca
    53101 gatttttctt tagattccta tagagagctt tatcgcaact cgaaggtgat tcttgattta
    53161 cagccaatag caattttgtt cgaagctgtt caaattaatt tcaacgaatt aaattctagt
    53221 tttaatattg ggattaactt tacgaagaat atgaaacctg gtaaaggggt tgtttttcaa
    53281 tatctttcat tgatgagtga tttgtctgta aaaattacaa attttataac ctcagcgaat
    53341 acatttcttg tcaactcgga atgcaatctt aaaaagacat ctgagcattt tgaatggaat
    53401 gaatatcgaa ataaactaca taaatcctca ttttcttaca gattcactta tgagttaaga
    53461 aactattcgc aacatcatag tttgccaata tcatcgctaa atgtgaacca agataagacg
    53521 aaagataaaa taaccttgct tgtaaacatg aaaagagatg agttacttag ttgtggttat
    53581 aaatggggta aaattaaaaa tgacatccaa agttgtgacg aggtcttcga tctttatcct
    53641 catttaaata aatatatgaa aattatagag gagttattct ctaagtatat agacgttaag
    53701 agtgctaaac tgcaagaaac aatcatctat tttgcaaaac taaatagcac ttttaagttc
    53761 cctgaaaaaa gtgttcctgt agtttttgtt ggtgaagccg aaaatgacaa acctgtacct
    53821 aaacatcatg aaatgatacc atttgaaaat ttagattggt tattaagtat ttgtaataag
    53881 gtaggttcat tatcctgatg aacagttcta aagggaaaat ttaccgtttg ccattttcac
    53941 ttagttaaat gttatcgcta acgttaaatt tatcattaac tggttcgtta ggtttctagg
    54001 aagtattatg tatctattag acagatcaaa gttgaagctc ggagacatca ttctcactcg
    54061 ctcgaatgaa aagaacagct cattaatttg taagattact aattcaaatt tctcacatgc
    54121 tattttgtat gttggtgaat cgagctatat tcattctgat ctctatgggg tgcattctag
    54181 taatactcag cgattactaa tagatgagct tcaatatgta aaagttatgc gagtggacga
    54241 tcccgttgta gcagaaaaag ccataattta tgcgcggcta caagttggaa cttcctattc
    54301 aaaggttagt gctgctaatg cgttcgttaa agtttttaca aaactagatt cgaaaaggca
    54361 gttttgttct agtttggtcg caaaagcttt tgagtcggca ggtgtcaaac ttgttgcaaa
    54421 cagtgatgcg tgtttaccgc aagaaatcgc tgattctatg tttgtaaaag aagttaaagg
    54481 ttgtgtgtat caagctgaac cgaatgaaat tgactttgct aatagctatg atcctatcaa
    54541 gaatcaagct gaaattacaa acaacatact caaatctgct agaaaaatgt taggtaacaa
    54601 aatccaatca ctttcagata ttactaaagc tcttatagcg gaccctaaat acgatagcga
    54661 aatcactgat atttatgagt cctctggata cttaaccatg tgggaatacg agctaaaagc
    54721 aaacccatgg cgatataaca ttgacttatt tgaggcttta ccattgtcaa aaagtgaaca
    54781 atatgtacta gctacacaag agttgaaaaa tgctgatggg ctacttgagt tgtacaagat
    54841 taactttgaa caatactttt atatcaaaga gttacaccgt ttgaaatatg ccaaccaaca
    54901 atatatctta tacaaaaaat tagttgaaaa tgctcttgac cataagttta cagccgaagc
    54961 aattctcggg aaatagacca tacaaagtgt tccaacaccg ttccggcgct tcgcgcctcc
    55021 actcgacagt ttgtaagtag cgcatttagc gaattgctgc ccaaggttta tcgcaatgtg
    55081 ctacttacaa actgcggttg aacacaacgt tatacatcac atggagtcaa cttatgtcct
    55141 atgaatgggt aaaggattta atgccactgg ctggtgttgg tttaggtgtc tatctagttc
    55201 cttatatcga aagtagaaag tcaaagtcag agtcaaaaag agctattgat tgtttttatg
    55261 ctgagttggc tgattatgaa aaggcagcat cctcatacgt aaaaaattat tatgaatcat
    55321 actggatact ttggaaggct gataaaggtc aaaagtttaa tgatcgtttt tatgagctta
    55381 ccctagctcc tcgtctagaa ttcttatctt tggaaacctt gcttagcaag tctttgctag
    55441 agctgtctag cgatcaaaga atggctgtta aagcactaaa gtctcttgca gataaaatta
    55501 ataaaaattc agacctgatt gggcaagcga agagtgcgga agattttgtg ctcctaattg
    55561 gaaaatttag agcaaataca gaaatgttag cttcatttta ctatttggtt agtcgtatgc
    55621 atcatgaagc tgatcggttt gcttatctag atctaacaaa tagtgaggta gtgaaaaagg
    55681 tcaatggagt tcttggcatt tcgttcgaat gggaggatct agcgaaagcc aatgtataac
    55741 aaattgctgc acgctgacac atactgctac gctaattttt gtgttttcgc tgcgctccat
    55801 tttatacaaa agcactctcc gcagcatgtg caggtgagaa agacgttgtc aaaaatgaac
    55861 cagtgaatca ctctacacca gactgatttt caccccgtat cttccttcca acggggcttt
    55921 tttttgcctt agaatgaatc aaatctttag agaattgatt catcggtttt tagctcattc
    55981 aacttagcag ccttggcaat ggtagaacga ctgcatttaa gcagactctg cacttgtgac
    56041 cagcttttcc cttcatcgag tagtaaccga atattgtgcc tcaatccatg gttaggctga
    56101 cgcccaaggt atttacctaa ggttttggcc ttttcgatgc cttgtgcttg tcgctttctt
    56161 cttgtctcgt aatcatctct ggccatggcc gcggctaaat caatcatgaa ctcagtcagt
    56221 acctttgcga tcatggtatg ttcttcagtg ttatttaaga tcccatgtgt cattggctgg
    56281 tcaacaacaa caatatgaat ataggctttt accaatttac tttttaggac cttccattgc
    56341 tcaaagggga ggcgagacaa tctatcgact ttttctatga gtaaaacatc accagggtga
    56401 gagtccatga ttaagcgccc aagttcaggc cgttcaattt tcgcccctga ttgcgtctca
    56461 gtataaaaac tggctatgcg aacattttta ctttctgaaa actgaaccaa ctcatttctg
    56521 gctcgattgg catcttgttc atctgttgat gcgcgtaggt aggcccgaat aaacattttg
    56581 cctcatttgg tgtttttagg atgtggttta cgatgctagt gcgagtaggg ttttaaatca
    56641 atatatagcg aaccaattgg caatgtgatg tggttagttt gcttggggta taccctaaat
    56701 ggtggttcgt ctagtggtat ccttgtgtat agatatacta atagcgacct acttcggata
    56761 tgagcaacgt gacactactc aagttgtcga tacctgcata ctcttgagct ctttcttgtg
    56821 gaaaccttac gatcatactt gccgcaatga gagagtaaat aactctttca ggagtataga
    56881 agctgtactt agattatccc cgatcagcga taaacacgtg aacatgctgg ggcattattc
    56941 gtttaccctt attgaacaag tactaagtgg gcaactcagg ccgcagaagc aaccatcaga
    57001 gcagaacgaa ttgacttagc gtacgttttg ttccgttgga cttcacactc ctgaagcaag
    57061 gcttaaccag tataaatatg ctacgctacg ccaaaaagtg gcgcacttac ttaaggtgtt
    57121 atgtgcaatc aatcagaggt atcgtatttt gactgaaatg aaaaccttag ttcttttttt
    57181 aattactgct ttggcagaga ttgttggttg ttatttacca tacctttggt tgcgtgaggg
    57241 aaaatcgatt tggttgctga ttccggccgc cattagtctt gctgtgtttg cttggttgtt
    57301 atccttacat ccaacagcag caggcagagt ttatgccgct tatggtggtg tttatatttt
    57361 tatggctatt ttgtggctgt gggtagtaga tggaatcaaa ccaacaacct gggattttgt
    57421 tggctcaggc gtggcaattt tgggtatggt aattatcatt tttgcaccac gcacgtagta
    57481 cataataagt tgtttaattt tgttccgccc acaaaaatcg tagccagaac tggactggct
    57541 acgctgcgcc agccaattag caaagcgtta cctatagata tttttcgcca ctagatctga
    57601 acatctaaca atttgtattc cagagtaatt tagcgttgtt cagtttcgat tgtaatcagt
    57661 accaattaag cattagtttt catagttaga aagcaaactt agaaatattt tcaaagagtt
    57721 cattgtttat caacaacaga gaattgacat tcaatacttg aatttagaat cttgtgttca
    57781 gtcaataaaa tagatgtcac tttgcgttat tcaccaacgt ttttttagct cgattatttt
    57841 atacttatca ctgatttagc cactgtagag ttaagggatg tcagtaatga aacaacgcat
    57901 catattaaaa gctaatattt tcaaagctct ggggcatcca acgcgattat ggatggtaga
    57961 gcaactaaca aagggtgaaa aatgtgtatg tgaatttgtt gagggcgttg atgttgattt
    58021 ttccacaatt tctaagcact tatccgtttt gcgccatgct ggaattgtgg atatggaaaa
    58081 acgaggtaag cagatttttt atcgtctcac catgccatgc ttactgacat cgttacattg
    58141 cattgatggt ttattagatc aacaaattca gaagcagatc gcattaatgg agtagtttca
    58201 gacttatcat ttggttaaat ggcaaaataa cgaagtaacc aagtgaggct aaattatgga
    58261 tattaaaatt ctcggtacgg gttgtacaaa gtgtcaaaaa ttggcagagg ctactaatgc
    58321 cgcggcgcaa gcacttaatc ttgattacca gctaactaaa gtgactgata ttgagaaaat
    58381 tatggcctac aacgtaatgt cgacaccggc gttggtggtc gacgagcaaa taaagctgat
    58441 gggacgactt gccagtgttg atgaactcat gaccttgctt caagcccata cagcttagtg
    58501 gcataaagga gtcggcatga acgttaaaaa aattgtccgc tacctgctgc tcactgtggt
    58561 ttgtgtaggc ttagggttgg ttgggtatca gcaatttggc acgataaccg ctgctaaaac
    58621 taacaatgcg gatatcgctg ccagcgtgtc acctcaatta aaagatgggc tgaatgttta
    58681 ttattttcat ggaaatcagc gctgtacaac gtgtgtccgc atggaaaaat tcacacagtc
    58741 tactgtgatg aatcagtttt tcaagcaagt gcgcgatggt gaaatgcagt taaatttggt
    58801 gaatgtcgat ttgcctgaaa accagcatta catcgatgat tatcagttgg tatttcgtac
    58861 cgtggtgatt gctaataccc ataatggcgt ggatacagat tggcgacggt tagaccgtgt
    58921 gtgggagttg gccaacaacg agctggcatt cagccaatat ttgactgaag agattaacgc
    58981 aatggttaat caaattcagg caaatcaaac cctcgcggcg ccatctccca aggagctccc
    59041 ccatggatga gtgggcagtc atgctgttat cggccttttg gtttggcatt ttaacctcta
    59101 taagtccctg tcctttggcc accaatgtgg cggccatttc ctatatcagt aaaggaatac
    59161 aatcgcctta tcgggtagtg ggtactgggc ttgcctacac gatagggcgc atgctgagtt
    59221 atttggtgat tggtgtgata ttggttggca gtttgctctc gacaatgaca ttatccgtcg
    59281 cgcttcagaa atatatgaac ctactattag gtccgatttt gatattggta gggatgtttt
    59341 tgctggagtt attgacgttg cgtctaccgg gtgatggtgc cttaatcgaa aaattaaagt
    59401 ctaaaatcaa ccctcaggga tatgtaggag ctttactgct aggcgtgtta tttgcgctgt
    59461 cattttgtcc gacttccgcc gcgctcttct ttggttcgct gctgccgctt gcactagagt
    59521 cacaatcgag tattgcactg ccagcgattt atggttttgc gactgggctg ccggttttag
    59581 ttttcgctat tttgcttggc gttagcgccc atcgtgttgc taaagcctac aaccatattt
    59641 tgacgtttga gcattgggcc agaaaaatca ctggcgtggt gtttatcatc attggtgcct
    59701 attacgcttg ggtgaatatt ttcgttccat ctttgtttta gcataatttt attcctaaca
    59761 atgcttatct tgtgaggtcc ttcctgtgaa aaaaacgttg gtgttaatag ttggaagtac
    59821 ctttattcta ttaattggga tagtagtttg gggtcttaat ttttcctcaa aaacacaata
    59881 tgctgaaagt aaattaacgg cagagatgat ggctaagtca acgtctaaaa agtcgcaact
    59941 acctcctgca gttagccttt ttaaagtcac aaatcaaacg tttagccagt atattgtatt
    60001 gactggaaca attgagccaa caaaaatggc gagtttggcc tctccggcag aaggtccgat
    60061 tcttaatctt gtggtgcgcg agggggacac tgttaattta ggacaagaga ttttacgcat
    60121 tggacgaact catgcggcta attcttttca aacatctgcc gctgaagaag tacgtaaaca
    60181 agtattaaat ttaaagcgta ttgaaacttt agttaagcag catactttac ctgaggagca
    60241 gttagacgaa gcactagcat cattagaaaa agcgaaggcg gcattgagcc aagcaaaaca
    60301 agctcttaat gattacatcg tgacctcgcc ttggtcaggg attatatcta aagtcttggt
    60361 ttcagatggt catttcgtta taccccgtag tcccttggtt gaaatgtatg atccagatag
    60421 tttggtatta cgatttagcg tcgcagaagc ccaagcttta gcgcttaaga aggggcataa
    60481 aattaaagcg acttttgatg ggcttgctgg gaaggaattt gaattagaga ttattcgagc
    60541 ttatcccgat ttagatagaa agttacgtac gcgtcttttt gaggcggcgc tgcctgtaaa
    60601 tgagtttatt ccaggtatgt ttgcgcggat cagtgcaata caacaaaaac acgaaaatac
    60661 ccttgtcata ccgattgatg cgcttcaagt gcaaggaaat gacaaaagtg tgtttgtggt
    60721 gactgataat atagccactc gacgattagt cgaaactggt ctagagcagg atgatcaaat
    60781 tgaagtgtta tcgggactga aagcgggcga gaagatcgtt ctaactggca ttgaacgggt
    60841 gaaaaatggc tctgcagtaa gagtattgga gcaacccgct aaaaacaata gcgcgggtgt
    60901 tgtgaaatga tcattaaagc cgctatttct cgtcgaattt caacggctgt attggctttc
    60961 ggtttagcta tttttggggc gctaaatctg aatatgctac ctgtcgattt cttaccttcg
    61021 gttaaatacc ctctcatcaa gttatcgata gtttggcagg gtgcaacacc tgaggatata
    61081 gaccaaaact tagccgatcc tattgagcgt gaactcgcct cagtagatgg tctagattat
    61141 ctttcatcta gcgcgataga gggcctatat caattggatg tcaattaccg ttacggtgtt
    61201 gatgttgatg ttgcatatca agatacgtta gcggcgttta atcgctccac caaggagctg
    61261 cctgttgata ttgaggctgc cgtcatcatc aaagccgatc cgtcacaatt accgatagta
    61321 caagctgtgt ttgagtcgga acatatggat ttgactcagc tgcgtacttg ggttgattca
    61381 tggttaactc agcgactgtt atctgccggt ggcgtagccg ctattgatgt tgccggcggt
    61441 cttgagcgtg aaattcgtat ttttgtggat gatgaaaaac tagaagccca cggattagat
    61501 ctcaccacgt tagaacgggt cctcgctgct gagaatttac aacgggttgg cggaagggtg
    61561 actggccaat accgtgagaa tatagtgagg gtgatggggg agtttaggca gttagctgtt
    61621 attcaagatc tcgtattaag ccgcgataat aatggcaaca ttgttcgtgt cagggatgtg
    61681 gccgaggtta aagatagcca tgaagacatt cgtatgctga cccgcttaaa tggtcatccg
    61741 gcggttaaag ttaacgtgat taaacaagcc gacgctaata ctgtcacaac ggtagataat
    61801 gttgaggacc gtttagcgga gttagcgcca tcttttccta aggatatcaa attcacttta
    61861 gttgaaaacc aagccgacta tatcaatgat tctatccgtg gtgtacgtaa cactgcctta
    61921 gaggctatgg cgctggttgt gctggtatta ttcgtatttt taggtaactc aaggcaagtg
    61981 ttaattattg cgatagcctt gccatttgca ttattggtga atttcttttt aatgcacctc
    62041 gcaggctttt cactcaatat tttttccctt ggtggtcttg tcgttgcgat tggggtgtta
    62101 cccgacacat caattatagt ggttgaaaat atttcccggc tgcgtagttt acatgataag
    62161 gctaacccac aatccatctc cgaggaggct acactggaag tgggtggggc gattatggca
    62221 gcgacagtga cctttatagc gctgtttgtt ccgtttttac tcgtgcctgg gctaatcacc
    62281 ttactattta aagagttagt cctagttatc cttggtttga tgatcattgc aggtcttgcc
    62341 gctatcacac tgactcccat gctaggtggc gtgttattaa aagccaatca acgcgaattt
    62401 gccttcagtg agaagattaa ccatggctta cgctgggctt atggcgtctt gttgcatagc
    62461 gcattgcagt ttaggttaac cactatattt atatttattg gtgttgcaat cggtggtgtg
    62521 ctgctgttta agtccgcagg gtctgaattt ttccccgctg ttgatgatgg ccgtatagtc
    62581 gttaaaattc gaatgcctgc gggggcgaat ttagctcgca tggatgccat agcacagcaa
    62641 gttgaagcat tagtgatagg cgatcagcga gttcgtagtg tttttgcgct ttcaggtggt
    62701 gcggtcaggg gactgtatac caataaaatt ggtaatgaag gtgaagtcga tattgaactt
    62761 gtcccctcca gtgagcgtaa aattactact acggaataca ttaaagaatt gcggcctaag
    62821 gtggctaagt tgctagcccc gggggcgata ttagcggtca atcaggcaaa gatgcggggt
    62881 attcgctctg tgggacaggc cgaaattgaa gttgaaatta atggctcaga agttgataca
    62941 ctttttgatg tggcgaataa attggcggca aaattagccg aaaggcccga attaaccaat
    63001 gtctatgtct cgcttgattc ttcgaagcct gaatggcaag ttgatattga caggactctg
    63061 gccgccgaac atggcttatc tactaaggaa attgcccacg ttcttaacgg ctacattaat
    63121 ggaagtgtgg cgacacgtta tcgagaggcg agtgagttgt atgatatccg aatcattatg
    63181 cctgagtcac agttacggtc gcgctctgat gttgaaaata tctctatagc cacgccttct
    63241 ggtcattatg tgcgccttaa agacgtagct aaagtgaccg cagcaacagg tcctgttgaa
    63301 ataattagaa aaaatcagat aaaacaagta attgtacgtt gtgatccgtc agcaactgat
    63361 cttaactcag caaaagaatt ggtcactaat attcttacag agacaacttg gcctacggga
    63421 tacacttatt cgataggcgg taaggcattg caaatgacgc aaatgcaaac gacagtgcaa
    63481 agtattctgg gctatgcagt atttttttcc tttattgtct tagcggtaca atttaatagt
    63541 attcgccttc ctttggtgat cttatttgcc gcaccttttt gccttacagg tattggatat
    63601 gggctcttct tagcaggtca accgtttgga gctaccgtga tcattgcggc tatgatagtg
    63661 ctagcggcca atgttattga tggtgtgtta ctgatccaaa ccgctgagcg tcaaaaacaa
    63721 cagggtatga ccttgttgaa agcgacattt gatgcaggtt tgagtcgact tcgtcctcga
    63781 ctgatgacgg tattacccgc cgtattaggc tttacaccgt tagcatttgc atttgaggaa
    63841 ggaggggagt tattgcgtcc tatggccgct gcagcgatag gtggtttgct attaaatgtc
    63901 tttgttgcgc tatttctggt tcctgttctg tatactttta tggcatctac accagaacca
    63961 gcatcagctg atataactta agcggtaggg taataaacgc ggttatcaag gttaaaaaac
    64021 gcctgcgaag tcattagctt cgcaggcgtt tattttgaga ttaagcagcg tttagggagt
    64081 aatctataaa cgaaaatgtt attgagccac tctttgccca ttggcatcaa taaccacttc
    64141 accgtcttct ttagtaaaag cacccagttg gggtttgggt ataatatcca atacctgttc
    64201 cgaggggcgg cagaggcgag tgcctaatgg agtaacgacg atagggcgat taattaggat
    64261 cgggtgctca agcataaaat cgattaattc actgtcgcta aacttatctt cacttaagcc
    64321 taatacggta aagggctcaa cattttgccg cagtaaactg cgtaccgaaa tacccatctc
    64381 cgcaatcagt tgctgcagag tttgtcggct cggtggcgtc tcaaggtaga ggattatggt
    64441 cggttcaacc cctgaattgc ggataaggcc taaagtgttg cgcgatgtgc cacaggctgg
    64501 attgtggtaa atcttaatgc tgtcatcaat catattagtc ataacatgtc tctgataaat
    64561 aatcgcttat aaatttatcc ataggcacta aatagatgct ctagtgccca tggaagaaga
    64621 ttagaaggag aggcgcagcg ccagtgccgc tagggtgaca aatagcactg gtactgtcat
    64681 cacaatgccg acgcggaaat aataacccca ggtaatattg atatttttct gcgccagtac
    64741 atgcagccat aacaaggttg ctaaactgcc gatgggggtg attttgggac ctaaatcgct
    64801 accaattacg ttcgcgtaaa tcatggcctc tttaatcacg ccagttgcat tgctaccgtc
    64861 tatcgacagg gcgccaatta acactgtggg catgttgttc atgatggacg ataaaaaggc
    64921 gaccaagaag cctgtgccca tagtggcagc ccaaagccct tgttctgcca agctatttaa
    64981 tacgcttgat aggtaatcgg ttaagcctgc gttgcgaaga ccataaacaa ccaaatacat
    65041 gcctaatgaa aagactacga tttgccatgg cgcgccgcga agtactttag tggtatctat
    65101 ggcatggcct tttttcgcga caacaaacag gatcagggca cccacggcag ccactaaact
    65161 cacgggcaca ccgagtggtt ctaagccaaa aaagcccacc aagagcaaga ctaatacacc
    65221 ccaaccggtt ttaaaggtgt tgaggtcgcg aatggcggcc ttaggctcgc gtagtttttg
    65281 caagtcgtag gtcgcgggaa tatctttgcg gaaaaacaga tgcagcatga ctaaggtggc
    65341 gctaatagcg gcaatatcga cgggcaccat cactgcagca tattcgttaa agcctatgtt
    65401 gaagaagtca gccgaaacga tattcactaa gttagagacg attaacggca aactcgcggt
    65461 atcggcaata aaacccgccg ccattacaaa ggctaaggtc gctccggcgc taaagcccag
    65521 agccagtaac atcgcaatta ctatgggggt gaggatcagc gccgcgccat cattggcgaa
    65581 caatgcggca acagtagcgc cgagtaacac tatgtaagta aagagtaaac ggccacgacc
    65641 tttgccccaa cgggccacat gcagcgcggc ccattcgaaa aatcccgact catctaataa
    65701 taaactgatg atgatcacgg caataaaggt ggcggtcgca ttccagacaa tattccatac
    65761 cacaggaata tcccctaagt gcaccacacc cagtagtaga gccaatacgg cgcccaaggt
    65821 ggcactccaa cctatgccta atcccttagg ctgccaaatt actaacacta tggtgagtac
    65881 aaaaattgcc ccagctaacc acatacaagc tcctaaaagg gcagataccg tctacccgta
    65941 accctaaaat aatgcccata aggatacatt aatgttgttt tgccagtagg cttaatcgcg
    66001 taataccaat gggttcttct tgctgcaatg ggattaatgc caaccgagag gctaagccct
    66061 gttgcacttt ctctatttgc accagttcat ggcgagcgcg tacttttaat aatggcgagg
    66121 tcgttctggc aacggcgagg ctattattga taagccatgc ccaaggttca atccctgcgc
    66181 ggcgcaaatc ttcctgcaaa ttcgcggctt cgagcacagg ggtagtttcg ggcaaagtga
    66241 ccaataatac cttagtgcgc tctttgtctt gcaactgcat cattggcgtt gaatagtgag
    66301 ttgtttctcc catacgttta gctacttcac ggtggtaggc gccggtagcg tcaagcagca
    66361 ataaggtatg ccccgttggc gcggtatcca ttaccacaaa gcgtttcccc gcctcgcgga
    66421 taatgcgcga aaaggcttgg aatacggcaa tttcttcggt gcatggcgaa cgtaaatctt
    66481 cttctaacaa ggctttacct tggacatcta acgctttgcc cttcgttgct aacacctgtt
    66541 cgcggtagcg agtggtgact tcgacgggat cgattctgct gacttgcaaa ttcgccaatt
    66601 gaccatgcag cgtttgttct agatgcgcgg caggatctga tgtggtcaaa tgcacatcta
    66661 agcccagctc tgccaatctg accgcaatgg cggcggccag cgtagttttc ccgacaccac
    66721 ctttgcccat gagcatgata aggccatggt cctgctgcgc gatttcactg attaaactat
    66781 ccagtgttgg cacttggggc tgactgtctt gcttacattg gtcttgctca tccattgcgg
    66841 gtaaatctat gtcttctgca ggcataaaga gttggcgtaa tggcgcaacg cctaccaggt
    66901 tcatcgattg aagtatcagc gtttcgtgag gtaatgccgt gagaatgggg gataaattgg
    66961 tgagcaccgc ttgttcacgt tggtagagtg ctgaggcaag gggatcattg agtgctgcgc
    67021 ctttgggcaa tacgccgtta atcaccagat attgattctt aaggcccact tggcgcaatt
    67081 cttggtgagt gcgctccact tctatcaggg tggattgctg tggacgcgca actaagatca
    67141 agcgtgtttt gtcgggattg gccagtgcag ctaatgcttg cgagtagcgt tccgcctgtt
    67201 tttcgaggcc cgctaatggg ccaagacagg aagcgccctc ggggttagtc tcgataaagc
    67261 tgctccaagc cccagggagt tgtaacagcc taatcgtatg ccccgttggt gcggtatcaa
    67321 aaataatatg atcgaaatct tgcagtagcg atgcatcggt taataaaccg gtgaattcat
    67381 cgaaggcggc aatttcagtg gtacaggcac cagagagttg ttcttcaata ctgcgaacta
    67441 catctggcgg taataggcct ttgacgggat ccacaatacg agcgcggtat tgctctgcag
    67501 ctgcttgagg atcaatttcc agtgccgtta gtcccgcaac gctgtctatt ggcgtgagtt
    67561 tattacctat ggtttgtccg aaaacttgac ctacattgga tgcgggatcg gtactgacca
    67621 acaacacccg cttaccactg tcagctaagg taattgctgt cgcgcaggat agcgatgttt
    67681 taccaacacc gcctttaccg gtaaagaaga ggaatgcggg cggattctga ataaatttca
    67741 ttagattatc cttggtgttt ccaaacgtga gttgactaac agcaagaggt tttgccactg
    67801 caacaaggag cgatattttt cgcaggttct gcgatatcga tcttcgccca acgggctagt
    67861 tcctgccgac ttggataacg gcccgctaat atcatctcac catttaggag aataagcggt
    67921 agggattctg taccagatgt ttctaaaaag cgtctgacaa gggcattttc tgcaaaggcc
    67981 atgggctgtt gggataaatt aaagcgatct actgtaatgt cttgttgttt tagccattgg
    68041 caatcggcgg caaaggtgac gagtgcttgg tcaacttcag tgccacacac gccagagctg
    68101 caacataaag cgggatcgaa tattgaaaat tgagtcataa cttttcccca taaaattgat
    68161 tttggtttga aagtggaggc gataaaaggt ggtaacaggc gccttaaaaa tcacttcata
    68221 taaacatatg aattttcata tatactatac gcttcaaaaa aggggagtca aacatactga
    68281 ggatattcgt cattaaaatc taaaaaatct gaaatagatc atctttatac gtgtaaattt
    68341 ttttactaaa cttcaggata ttgttcttga tcacattttt tatatttttc aacttagttt
    68401 cacaattgta aatttcagta aaggatactt gtgtattaat tgatctaaat cgcagttaca
    68461 taccctaaaa gatatatatt aaattccata cccttatcag gagtgtggaa atgaaaaaag
    68521 aaattcaagt caacttgggg cggcgccagc tactcaagtc aactgcggcg ggcacggtat
    68581 taacaggtat tggtgggacc ttatccttta cccctatcgt tgatagtatt gctgcagaat
    68641 tacctgcgcc tttgcgtaga accggcactg gagagtggtt agcgacgacc tgccaaggtt
    68701 gtacctcatg gtgcgctaag cagatttatg tgatggatgg ccgagcatta aaagtgaggg
    68761 gtaatccaaa ctccggcgta cacggtatgt ccagttgccc tcgccagcac ttaagcttac
    68821 agcaggttta cgatcccgat agattgcgta caccaatgat gcgaactaat cctaaaaaag
    68881 gccgcgatca agatcctaaa tttgtcccta ttacttggga taaagcgctg gatatgttag
    68941 cggataaaat cattgcttta cgcgaagcta atgagcccca taaatatgcg ctccttcgcg
    69001 gtagatattc gcatatcact gatttactct ataaaaagat gaccaatctg attggttctc
    69061 ccaataatat ttcccatagt tcagtgtgtg ctgaagccca taaaatggga ccgtattatc
    69121 tagatggtaa ctggggatat aaccagtacg atatcaaaaa tgctaaattt attttgtcat
    69181 ttggcgccga tcccattgcg agtaaccgtc aagtctcgtt ttattcgcag acatggggtg
    69241 attccctcga tcaggctaca gtcgtcgtag tcgacccaag gctttctgct tcggcggcca
    69301 aagcccataa atggatcccg attgaacctg gtcaagacag tgtgctggcc ctagccattg
    69361 cccatgtcgc cttggttgaa ggtgtatggc ataagccttt tgttggtgat tttattgagg
    69421 gtaaaaacct gtttaaagcg ggtaaaaccg tcagtatcga gagctttaaa gaaacccata
    69481 cctacggttt agtggagtgg tggaaccaag ctcttaaaga ctatacgcca gaatgggcga
    69541 gcaaaattac tggtatagac cctaaaacca ttattgccat tgctaaagat atgggggcgg
    69601 cggcacctgc ggtgcaagta tggacttccc gtggcgcagt gatgcaagcc cgcggaacat
    69661 atacttcgat ttcttgccat gctttaaatg gcttatttgg tggtatcgat agtaaagggg
    69721 gtttattccc aggtaacaaa acgcctctcc tgaaagaata tccagaggca aaagcctata
    69781 tggatgagat tgctgctaaa ggtgtcaaaa aagaaaaaat tgaccaacgt ggtcgtttag
    69841 cattccctgc cattgctaaa ggtaagcctg gaggtggggt gatcacgggt aacgtcccta
    69901 atggcatgct cgctgctgat ccttatgaaa taaaagtgat tttagcttat tttaataact
    69961 tcaacttttc caatcctgaa gggaaacgtt gggatgaagc cttaagcaaa gtcgatttca
    70021 tggcccatgt gaccaccaac gtgtccgaat tcagttggtt tgctgatgtg ttattacctt
    70081 ctagccacca tatgtttgaa aaatggggtg tgttggattc tatcggtaat ggtgttgcac
    70141 aggtttcaat tcaacaaccc tcgattaaac gtctatggga tacccgtatc gatgaatctg
    70201 aaatccctta catgttagct aaaaagctgg cagataaagg atttgatgca ccatggcgtt
    70261 atatcaatga acaaattgtc gatcctgaaa caggtaaacc tgctgcggat gaagctgagt
    70321 ttgcgaagtt gatggtcaga ttcttgactg cgccgctgtg gaaagaagat gcgtctaaat
    70381 acggtgataa gctcaattca tgggatgagt tcgtgcaaaa aggggtgtgg aatagctctc
    70441 cttataagct tgagtctcgc tggggtaagt tcaaaacaga aacctctaag tttgagtttt
    70501 acagtaagac cttggaaaaa gcgttgcaag aacatgctga taaacacaaa gtcagcatag
    70561 atgaggtaat gaaagcttgt gactaccaag ctcgtggtca attggtattt atccctcatt
    70621 atgaagaacc ctatcgattt ggtgacgaag ccgagttccc gctgttactc gtggatcaaa
    70681 agtcacgtct aaacaaagaa ggtcgaactg caaatagtcc ttggtactac gagtttaaag
    70741 atgtcgatcc tggtgatgtg gcgaatgaag atgtggctaa attcaacccg atagacggca
    70801 agaaatttgg cctcaaagac ggtgatgaaa tccgcattac aagccctgtg ggtacgctga
    70861 cctgtaaggc gaagctatgg gaaggtgtcc gtcctggcac tgtggctaag tgttttggcc
    70921 aagggcattg ggcctatgga cgttacgcca gtaccaaatt tggcataacc ccaagaggtg
    70981 gctcaaataa tgacttgatt gcagacaggt acgatcgctt aagtggcgcg tcggcattct
    71041 atggtcatat ccgtgttcgt gttgagaaag tgtgaggtaa cccactatga gattaggaat
    71101 ggtgattgac ctacaaaaat gtgtagggtg tggtggctgt agcttagcct gtaaaacaga
    71161 gaacaacacg aacgacggta ttcattggtc gcatcatatt gccaccactg aggggatttt
    71221 tcctgatgta aaatacactt atataccgac cttatgtaat cattgtgatg atgcaccttg
    71281 tgtaaaagtc tgcccgacag gggctatgca caaagataag cgcggcttaa cgctgcaaaa
    71341 caatgatgaa tgtattggtt gcaagaagtg tatgaatgct tgcccatacg gcgtgattag
    71401 ttttaatgcg gcaacaccac atcgtcgttg gcaggatgac tcagaggtgg tcgcgaacgg
    71461 aactgtatct ccactgatgc tgctcaaacg cacgggggct gctgcatcac ccaatgaaaa
    71521 cccagagcgg ggtgatactt accctgttac acgaccaaga cgcactacag agaaatgtac
    71581 tttctgtgat cataggcttg ataaggggtt gaatcctgcc tgtgttgacg cttgtccatc
    71641 tgaagcgcgg gtgattggtg atttagatga tccgcagagc aaggtatccc agttgattaa
    71701 attgcataaa ccgatgcagt tgaaacctga agcgggaacg ggaccaaggg tattttatat
    71761 tcgcagtttt ggtgttaaaa ccgcttatta atcatatagg ttaatttgtt agttaaagcc
    71821 acagatgaga ttctgtggct ttttacttta tacgcgccct gttaatcgct aaacatcagc
    71881 gaatctaata ccccttggcc gctgtgaact ccaccctcag tcaccatggc cgatttgctg
    71941 cgaactaaat atcccgcata accggggttg tcgctattag agctatcctc catcacaggc
    72001 tcgccatcaa tgtggatggt gaacatgcct atttcaggga tcatgtcatt tatggtttct
    72061 atcttgccgt tacgcaccac taaggctggt gttgctctcg gtctagggtg taagcggcgc
    72121 atcagtgacc atgcttggta ttgcgcgggt tctagctcgg ctaattcatg tgaaatatcg
    72181 gtaccaaaca ggcaattgcc accgccttca ccttgatttt ttagcaccca agtgtctatt
    72241 ggggatgctt cgactaattt gatactctct ggggtaacgg ggcgcatctc gccgaggagg
    72301 gatttgacca ttttggcttg ttgcagcgtt aaaccaaact gagtcaagga catttcatcc
    72361 atagacgaga gcagcatctg catccgctta ctggttgcca gttgttgccc tacggtggca
    72421 ttgacggcaa cgcgatgttt ttcaatcaat acacggatcg ccatcagggc ttggcagttt
    72481 ttgttaccat tgatgtcaac ggattcataa tctgtatatt gataacccgc tcgcagataa
    72541 acggtatcaa tagtgcctat gccttcgagt atcagtctat gtttttcgcc tgtggtaact
    72601 tgttcttgta gttcactaaa ggttctgcga attgtttgta tcttttgttg ttgtaacgcg
    72661 agttcgagta aatgttggtc aaacacattg tcttcatttt cttgcactat catcaaaaat
    72721 cttgctggcc ccgcatcttc aaattcctgt tttatcttaa aggttgcttt agctatgcct
    72781 gcggataatt gttcaatggc atgattatca acaagttcac ctataggcag ttgatgccat
    72841 tgctgcaaat aatggtggaa ttgatgcact ctctgaccaa agggccccat accagccgca
    72901 atgccattaa actccactag ttttggccct aagtccttat cgtccatgaa gtcactacgc
    72961 ataatgagca atggcattct ctgcgctgga gtctgcgagc aatgtacttg ctggtgtata
    73021 ccaagcaagg cggcaaaaaa gggatcgcta gccgtaatag gttgaatcgc atcgtataag
    73081 aaggcatgtt cttctgatat agaatgaata agtttaccga gtaaatgcac agaatctttt
    73141 aagtattgat agtgacctcg actgattaaa ctcggcgtta aggtaaatgg cgcgtggcgg
    73201 gcagaatatt gggtttcttt aaacgccatg ccatgggtta gcgcccattc tattgcatca
    73261 tctttggctt ttagactaat aggtgaattc attatgcttc tcttaagcga ggcgaattta
    73321 ttcgcaatac cagtatgtta taggtttacg ttttagatga tttaatcttg gggcgtaaag
    73381 gccctatggc actcacttta ggagcatgcg gtgagtgcca tatcgagtta gaacattatt
    73441 ttttgtgtta actaaataca tagctataaa gaaatccggc agtcattgcc atacttaaaa
    73501 ttaccgctaa aaatgcaata atcatctgat ttttaaagag ggattttagt aaaatgactt
    73561 ctgttaaact cgctcctgca ctgccgataa ttaaggccat tacagaaccc atcgccatcc
    73621 ctttttgcac taatgcggcg ctgagaggga ttactgcttc ggcgcgaata taaagtggaa
    73681 taccaattaa agccgccaca ggaatagcgt accattttgc ttcaccggca tatttaacga
    73741 ttaaatctgt aggaataaaa ccgtagatca ttgaccccaa cagaatgccc acaaatagat
    73801 aaggtagtac ttgtttgaag tccttccaag tagagtgcca aactcttatc cagcggctct
    73861 gaggcttact tttgggtgct atatcagtag tcgttactgg tttagtatcg caacatgagt
    73921 tcgcaacagc tgtgggttta gtatcgcaac atgagttcgc aactgctgtc gatttagttt
    73981 cgcaacaggt actggaaaag gaggaaggtt tagtgtcaca acatgaagtg acagtgtctt
    74041 ccagagtata agcttcttta cggacatacc tttcaaaccc cagcttttca agcatatagc
    74101 ctgcaatgac agagactccc attgctacta caaaataaaa aagtgctact tttaagccaa
    74161 aggtgacaac aaatagtccg ataataatcg gattcagtaa tggactggca aacaggaata
    74221 ccatcatagg gccaaaaccg gcacgagccc tgagtaagcc tttcaaaaat ggaatggtag
    74281 aacaagagca aaacggggta attgacccaa gtagtgcagc aatgacataa cctctgccgt
    74341 tgcgtgagct tagcatcgct tgtatttttt gaggggtgat aaattcttgt aaaataccta
    74401 ctaggtagct tatgacaaga aatagtaggg taagctcaac ggcaaggaaa gcgaacatgc
    74461 ttgccgtttc tttcatcata agaatcattt caggactcat ttttttacct cttcaactta
    74521 aagtttcgaa tattctagaa taatagtgtt tgggcgaagt gttttcaata tattatttct
    74581 agaataatgg aaatatttgg tatacctatt gatgcttaaa cacatgacac cctgcttttg
    74641 attgtttatg agtggtcgat tttgaggtcg ctagggtaag gatatttctg gtattatcga
    74701 attacttaac gaaatgaggc cgatatgaat atagagaatg ctgctaaagt attaaaagaa
    74761 ctgggccatc caacgcgtct cgccctattt cgattactgg tcaagggcgg atatgctggc
    74821 gttgcggtgg gtcagttaca agacgagttg cagatccctg gttcaactct ctcacaccat
    74881 attagtgccc ttgtgtcagc gggagtgatt tcccaacggc gcgagggaag ggtgctgtac
    74941 tgcgtacctg actatgaatt attacaagga ttagtgcatt ttttacaaga tcaatgttgt
    75001 agtgctcagt gaacaatttt gttaaatgaa cagtaaatta ttacatgtgg atatttacat
    75061 atatgataaa tcgtatatag tgacattctc tttcatcagg actcattccc atgaaaaaac
    75121 gtgtactttt tctctgtgtt ggtaattctg cgcgttcaca actcgctgag gccttattaa
    75181 gacaccaagc ccaagagcag tttgatgtgt ttagtgcggg tacgcagcct gagcccatcg
    75241 atgagcgaac tcttgcgctt ttgcagaaaa ataatttggg tacgagtgag ttacgttcga
    75301 agtctgtcag tgagtttagt gggcaatcct ttgactttgt gatcagtctc tgtgaaaaat
    75361 caacgcaaga gtgtcagagt ttccccttgg cagataagat tattgcttgg gattatcccg
    75421 atcccaaaat cgaatcgggc actcgtgggt ttgaacaaac ttttagagaa ctcaacgaaa
    75481 gaataaaaat gtttgtactc gttcagtcta aggatcttaa tgattaatcc tacgcaattt
    75541 tttaaatgtt tagccgatga aactcgcttg cgctgtttga tgttgattca gcacgagggt
    75601 gagctttgcg tctgtgaatt gaccgaagcc ttgcaggaaa ttcagcccaa gatctcgcgg
    75661 catttagccc aattacgtaa gtgcggatta ttagtcgatc gccggcaggg gcaatggatt
    75721 ttctatagta tcagtaatga tttacccgaa tggggaaagt cagtgttgag tgaggttacc
    75781 agccaaaatc cggtattcct tgaagaaaac atgcgtaatc tgtgcaagat gggtggccgc
    75841 cccgagcgcg ctagagcctg ttgctaaaga ttgtttgtaa caaataaata aaaaatttaa
    75901 tctaaaatat atgaaaattc atatattaaa tcgctagagg ttgatatggc accagctata
    75961 aaagtgctct ttctatgtac ccataatgcc tgtcgcagca tcctagctga agctataggt
    76021 cgagatctcg tcggtaagca agctttgact actattgctc aatggcaatt tgcgagtgcc
    76081 ggtagtgaac ctgccggggt cgttcatcct caaactctat tgcaactagc acacagaggc
    76141 tatgttaccg aagggctctg cagcaaaagc tgggatatga tggcggattt cactcctgac
    76201 ttagtgatca ctgtttgtga taatgctgcg ggagaaacct gtcctttgtg gttaggtcaa
    76261 acacttaaat tacattgggg tttacccgac ccaacatcaa tcgacgcccc cgatatagat
    76321 gagcaattta gctatgttat agaaacactt gaaaatcgta taaaggcatt aatctcgttg
    76381 ccgctttcgg caggtataga agctcaaaaa gcatcattac aatcaattgc gagtcaattt
    76441 ccacttattc aaagataaat ggtttgtatt taattggtgt ttattcaact aattaaaata
    76501 gcaatatcct tttgcttcat cgctttcatg tataccaagg aagtttgatt atgctgcaac
    76561 tattttccga tttagcgagc tggctaacct ttggagtaat gggtttagat cccaatacta
    76621 agctcgccga cgccatccat ttttttattg aagataccac taagattttt gcgctcctgt
    76681 tgctgatgat ttatggcatc gctttggtgc gggcctcgct caatgtcgag cgcgttcggg
    76741 attacttggc gggtaaaaat cgttttgtcg gttactttat gggatcgggt tttggcgcgg
    76801 ttactccatt ctgctcatgt tcgagcattc cggttttttt aggtttcacc tctgctggga
    76861 tccccgttgg gatcactatg gcgtttctga ttacttcgcc gttaattaat gaagtcgccg
    76921 ttctgttgct tgtgagtctg ttgggctgga agtttactgt gatatacgtg ctggtcggca
    76981 tgtcagtggg tatgttggcg ggggcatttt tggacacgat ccgcgctgag cgttggctgc
    77041 agtcctttgc cgccaaagca ctcgagcaag gaaaggcaca agcaagtcac gataatagcg
    77101 agggtatgac atcaacatcc atgacgttaa cggaacggca tgaatttgcg aaaggcgaga
    77161 ccctagagat ttttggccga gtgtggaaat gggtcattat tggggttggg cttggcgccg
    77221 cactccatgg atttgtacct gacggttgga tcgaagccca cttaggcgat ggtcaatggt
    77281 ggtctgttcc tgcggcggta ttgattggta ttcctctgta ttccaatgcc acaggggtta
    77341 tccctatcat ggagagcctt atcactaatg gcttgcccgt agggacaaca ttggcatttt
    77401 gtatggcaac ggttgccgcc agttttcctg agttcatttt gctcaagcag gtgatgcaat
    77461 ggcgtttact ggccatcgtt tttgccattt tattgatttc attcacctta ataggttgga
    77521 tctttaacgc tataggtccc gttctgtgag aattataaaa atgctaaaca tcaaagtatt
    77581 aggcagtgga tgtgccaaat gcacaaaaac cgctgagatt attaccgcca tcgccaacga
    77641 aaagggcatc agtattgcgc tggtaaagga aaccaatcca gaagtcatca tgggctataa
    77701 ggtgatgagt acacccgctg tggtgattga tgagaagcta gtgcattggg gctccattcc
    77761 ccatagagcc atgattgaat cttggttagt ggggtaacac ttaaatgtca catccatttg
    77821 atattttgcc gctagagagt ggtgctaggt tgatttttac cccttgccca gggactaaat
    77881 ctgtccctgt gacagaggcg gtggcaattc ttaaagcggc gggaactgag gtcatcataa
    77941 ccttaatgcc acttgccgaa ttgcaaacat ttggtgctgc attattgccc gatatttgcc
    78001 atgaagcggg gatccgttgg ttgcatttac ctatagaaga tgatgcggca cccgcagagg
    78061 tattcgagct cgcgtttgca cgacacaaag cagaactgct ggcattgatg caaactcaat
    78121 ccacaattgc cattcattgt cgcggtggtt ccggtcgcac aggattaatg gcggcaatct
    78181 tgctgttact ggcgggaggc accttggcag aagtgattac ccaagtgcaa tccattcgcc
    78241 ctaatgcctt aaccaatgtg catcaacgtg gctatatcga acagataacg ctttaatctt
    78301 aaacaaataa tataaaacac ctaatataaa actgagtgtg aaggatgcag gtatgacaat
    78361 caaaatcggg ataaatggct ttggccgtat gggacgttta gcactgcgcg ctgcttgggg
    78421 ctgggaagag gttgagtttg tgcagattaa tgatcccgcc ggagatgcgg cgaccttagc
    78481 ccatttgctg acattcgatt ctgtgcatgg ccgctggcaa catgaggcga gcagcgatgg
    78541 cgatgacatc attatcgatg gcaagcgtat tcgctgtact cgcaataaaa ccatcgggga
    78601 aaccgattgg tccggttgtg atgtggtgat tgaagcttcg ggtaaaatga aaaccaaagc
    78661 agtgctgcaa gcttatttag atcaaggcgt taaacgcgtt gtggtcacag cgccagttaa
    78721 agaagagggc gtgttaaacg ttgtcatggg agtgaatcat caactctatg acaaagctat
    78781 tcatccgatt gtgactgcgg cctcctgtac tactaactgt ttggcgccga tcgtcaaagt
    78841 gatccacgaa aacctcggca tagtgcatgg ttccatgacg actattcacg atattaccaa
    78901 cactcaaact attttagatg caccgcataa agatcttcgc cgtgcgcggg cctgtggttt
    78961 aagccttatc cctacgacaa caggctcagc gacggccatt acccatattt tccctgaact
    79021 caaaggtaag cttaacggcc atgcggtgcg ggtgccatta gcgaacgctt cattaaccga
    79081 ttgcgtgttc gaggtgagtc gcaaaacgac cgaagctgaa gtcaatcgcc tgttaaaaga
    79141 agcggcagac ggaccgctaa aaggcatttt aggttatgag gaacgcccat tagtctcggt
    79201 cgattataaa accgatccgc gttcgagcat tatcgatgcg ctatcgacca tgattatcaa
    79261 tggcactcag gtcaaactct acgcttggta tgacaacgag tggggttatg ccaatcgcac
    79321 cgtcgaactg gcccgcatgg tcggtctgat ggataaggca taagctttat gggtaagctg
    79381 acagggttct tgtctaacat atcacccgag atccgccagt atttggtggt cacaggcaac
    79441 tattgggcat tcacgctcac cgatggcgca ttacgtatgt tagtggtgct ccattttcat
    79501 ggcttaggtt atagcccgct gcaaattgcc atgctattcc tcttctatga aatctttggg
    79561 gtggtaacga acttagtcgg cggctggctc ggggcgcgtt taggcttaaa taagaccatg
    79621 aatgtaggcc tatttatgca gattgtcgcc cttagcatgc tgcttgtgcc tagcggtatg
    79681 ctcacggttg cttgggtgat ggcggcgcag gccttgtcgg gtatcgctaa agatctcaat
    79741 aagatgagcg ctaaaagcag tatcaagttg ttggtgccca atgatgctca gggtgagctg
    79801 tataagtggg ttgccatgct cactggctcc aaaaatgcgc taaagggcgc ggggttcttc
    79861 ttgggcggcg ccttactgac cctgtttgga ttccagctgg ccgtgttagg tatggcgatt
    79921 ggcctattac tggtgtggat ttttagtctg ttaagtttgc aacgcgattt aggtaaagcc
    79981 aaaaacaaac ctaagttcac ggaaattttc tctaagagtc cggcggtaaa tacgctttct
    80041 gccgcacgca tgtttttgtt tggtgcgcgg gatgtgtggt ttgtggtggc tttacccgtt
    80101 tatttggcct cagcctttgg ttgggatcat tggtatgtcg gcggttttct cgcactctgg
    80161 gtaataggtt atggcatagt gcaaggcttt gcacctcgct tgacggggac aaagtcggcg
    80221 agccaaaaca aggttcccga tggacgtagc gccttaggtt gggcggcgat attgagcata
    80281 gtgccggcag gcattgcgct ggcgataagt tatgacttcc atgccgcgaa tatactgatt
    80341 tggggattga tgctgtttgg cgccttattc gcgatcaact cttcattaca cagctatctt
    80401 atcgtcagtt atgcggatga agatggcgta tcgttagatg tgggttttta ctacatggct
    80461 aatgctatgg gacgcttgat cgggactgtg ttgtctggct gggtgtatca agtgtatggc
    80521 atggcggctt gtctgtggat atcggcggca tttattgcgc tcgcagcgct tatctcaatt
    80581 aagcttccaa gacatagagc gatataaaga cattaaacgc gaaaaaatgt cacaaacaat
    80641 atgcgaatta acatatatgt catatttcat atgtattcta gcggtgttac ataaagacag
    80701 ttaaatgaca cctatgtctc caaatgagga tatcaatatg aaaaaaacag cgttaatgtc
    80761 actgcttggt ttaggattat ttgcttgtgt tgctcacgct agcgagttcg atttaccggg
    80821 ttttgtcact gaagtagaag atggtcgtct atgggtgttt aaagagaatt cggctgagtt
    80881 aactgagttt aaacagcatg gtgagccagc aaagcaattt actgtcattg gtgttggtcc
    80941 taaggggatg acggttaaag cggccgatca aataacctta gatgaatatt tagctaaggt
    81001 aaaagcgaac taatgtactt agtgaagcgt tactcgaatt tctaaatccc attttctgat
    81061 gttttacgag ttggaacttt ggttctaact cgtaatatct aaaaattagg tgaattactc
    81121 tagcccagat tgactgagtc agacttacct attcgggttc acgtgccaaa cccctgctat
    81181 tttgtgcagc cttcttacta accaattttt gccccattgt gagctatgac cgattaatca
    81241 ctcagtgcac agaggataat tgacttacat ttagtcattc caaaaatatg gaagtaaagt
    81301 caaattacgc ctctatctaa gtgaccaaat ttagcgtacc agtacaagtc aataatctgt
    81361 gggtattgac cagatttatg caactaaagt ggatttgtct gcaattattt accgttttcc
    81421 atcattcatt gccatttcaa gcgaaatatc actcgccacc gaaccctgat tttttgtgga
    81481 taacacccca aagagcgcgg tgattatcca ccgaaaaaat cacgaaccgg cagcaggacc
    81541 gaaattttag aattttttaa atttcctgct attattactg attatttata cagtagtttg
    81601 gtgct
//
