# Supplementary material for: Genomic Analysis of Shewanella sp. O23S—The Natural Host of the pSheB Plasmid Carrying Genes for Arsenic Resistance and Dissimilatory Reduction
Source: Int J Mol Sci. 2019 Feb 26;20(5):1018. doi: 10.3390/ijms20051018 (PMC6429310; doi:10.3390/ijms20051018)
Supplement: Supplementary file 1 [file ijms-20-01018-s001.zip › Appendix B/O23S_pSheC.gbk]

LOCUS       pSheC                   8147 bp    DNA     circular SYN 10-JUL-2018
DEFINITION  pSheC
ACCESSION   pSheC
KEYWORDS    .
SOURCE      Unknown.
  ORGANISM  Unknown
            Unclassified.
REFERENCE   1  (bases 1 to 8147)
  AUTHORS   Self
  JOURNAL   Unpublished.
COMMENT     SECID/File created by SciEd Central, Scientific & Educational Software
FEATURES             Location/Qualifiers
     gene            66..320
                     /locus_tag="pSheC_00001"
     CDS             66..320
                     /product="hypothetical protein"
                     /protein_id="pSheC_00001"
                     /transl_table=11
     gene            complement(283..501)
                     /locus_tag="pSheC_00002c"
     CDS             complement(283..501)
                     /product="transcriptional regulator "
                     /protein_id="pSheC_00002c"
                     /transl_table=11
     gene            complement(505..729)
                     /locus_tag="pSheC_00003c"
     CDS             complement(505..729)
                     /product="hypothetical protein"
                     /protein_id="pSheC_00003c"
                     /transl_table=11
     gene            complement(1115..1318)
                     /locus_tag="pSheC_00004c"
     CDS             complement(1115..1318)
                     /product="hypothetical protein"
                     /protein_id="pSheC_00004c"
                     /transl_table=11
     gene            1454..3598
                     /locus_tag="pSheC_00005"
     CDS             1454..3598
                     /product="RstA-like protein"
                     /protein_id="pSheC_00005"
                     /transl_table=11
     gene            3658..3972
                     /locus_tag="pSheC_00006"
     CDS             3658..3972
                     /product="RstB-like protein, ssDNA binding protein"
                     /protein_id="pSheC_00006"
                     /transl_table=11
     gene            3985..4191
                     /locus_tag="pSheC_00007"
     CDS             3985..4191
                     /product="minor virion protein"
                     /note="pVII"
                     /protein_id="pSheC_00007"
                     /transl_table=11
     gene            4201..4410
                     /locus_tag="pSheC_00008"
     CDS             4201..4410
                     /product="major virion protein"
                     /note="pVIII"
                     /protein_id="pSheC_00008"
                     /transl_table=11
     gene            4485..5942
                     /locus_tag="pSheC_00009"
     CDS             4485..5942
                     /product="attachment protein, receptor-binding protein"
                     /note="pIII"
                     /protein_id="pSheC_00009"
                     /transl_table=11
     gene            5951..6298
                     /locus_tag="pSheC_00010"
     CDS             5951..6298
                     /product="minor virion protein"
                     /note="pVI"
                     /protein_id="pSheC_00010"
                     /transl_table=11
     gene            6298..7605
                     /locus_tag="pSheC_00011"
     CDS             6298..7605
                     /product="assembly protein, Zonular occludens toxin (Zot)"
                     /note="pI"
                     /protein_id="pSheC_00011"
                     /transl_table=11
     gene            7618..7875
                     /locus_tag="pSheC_00012"
     CDS             7618..7875
                     /product="hypothetical protein"
                     /protein_id="pSheC_00012"
                     /transl_table=11
BASE COUNT     2061 a   1591 c   1725 g   2770 t
ORIGIN
        1 aacctagcgt tatgttgagg attcacggtt tggtatagtg cgttagcacc taaccgcgag
       61 aagggatgaa gggggtgggc gaggtacgag aatcactcga gttctttcga gtccgtaaca
      121 taatgcatat tgtgcgcgtc tatcaaaaac acatcctggc acacctatat tgctatcaaa
      181 aacaggcact ggcttttatt tttttgctat caaaactaaa gccaggatta agcctattgc
      241 tatcattatt ttgcatcgat gctgttaatt tgctatcaaa aatcatttac cggttaatag
      301 ttctgctatc gtttctttga ttaataccat ttctttttct agtttcttaa tctcacaaaa
      361 acgcttgttg ttttcgatta gatctttacc gttctcaatc atatactcga cagctcctga
      421 tttggttgct ttgcccgtta gtttcataag ctcaccaagt tgttcttctt gttcttccgt
      481 taatctaact gtgatagcca ttttttatac tccgaaagtt tctgataacc attttatgat
      541 tgcttttctt gcgccctttg catcgggttc tttatctaat tttccgtcaa tccatagctt
      601 acaatcgtaa ctatgaccct taacggatac ctctctggag aaacgttccc agtaaaactc
      661 tattccttca aattcaaccc aaacacacca cacaccattt tctttgtagt tcaattctga
      721 ttgtttcata tgcccgcctt tttgctatca attaatgttc tttccatgtg ttaatgatag
      781 caaattggcg ggttaaatca agcaaatgat agcatttttg gtaaataaac tcatattttg
      841 ctatcaattg atggttcaac cattctattg atgttcgggt atattaaggg attattaaac
      901 cgtaggtttg atgggagcgg agcgatactg aaacaagtga agcgggtgct tttccccgct
      961 ttattccccg ccctgtagac aagctttttt ctcttagctt gcacaattct aatagcgcta
     1021 ctgttctcaa acggtcgcag acaaaaccaa cttaaagcat tgtttcctaa ctgaatctat
     1081 gcattagctt atgttgttgc tgatttaaac actcttattt ttttggactt ttattgcttt
     1141 taatccattc atttaattcc actttcccaa tttccctctc cagtatccag tggatgatat
     1201 ctgcttcttt caccacttct tttgttccaa tggtgagttc tactgcttta tctctaagca
     1261 gctctgcgtg ggcttctctt actctgaatg ttgatattaa tttagccatt tttttcatct
     1321 gctgtttgtc cagtgtttat cttagttttt tagttacata tcacaagtaa ctattgacat
     1381 gtaacatatc acaagtgtat tttgctcatt aatgtaattt gtaacatgta acggattatc
     1441 gctaaggtag cttatgttta gctttgagaa ggggtctctt tataccaata tgacaaggaa
     1501 agcggcttta cggccagttc ctagcgcttt gagttcgtgc atgattggcg aggctttaga
     1561 gtcgttttct cgtggtgagc ttacttatca aatttgtttg tcatgtggtt atgaatttga
     1621 atctgacaaa ctttgtgctt gtccttcgtg tcattccaaa accgtttatt cctctgatga
     1681 tttttcacct gagccattgc cgtcagtctt tgaggtttcc gactctcatt ctgattttgt
     1741 ttcggggatt tataatcgtt tagctgcctt tgatttccct gttcgtaaca gtgccgaacg
     1801 tgaggccagt caaaccaatt ggcgcaaacc tgtttttgat atcgtgcgtc gtcacggtga
     1861 ttttgccccg acaatgctta attcgtttat taccatttgc tccaaacaat cctatttaga
     1921 cggggtgcgt gctgttgagt ctgcttctca acgtcttaaa tcactgaatt taaatgtgac
     1981 aatgactgaa tccgaggtta aggaattagc ccgtgttaag tctcaaaatt tacgccgtcg
     2041 cttatctact atcacagacg gtgaggcgtc ctttgaggct gctcaacagt ttcttgctca
     2101 tttggggctt tcatttgatg aattgttgat taaacaaaaa cgcgcctctg gtgagctttt
     2161 ttctttagtt aatcgtgcat gtgatgaaca ttggctaggt cgtcaattac gacgtcgatt
     2221 tcttcgtatt gttgagaatg tggcgcgtga tttaggcgtt gttcacaagg gtaaacaggc
     2281 ttattgcagt gattacgccc ttactcgcca tcgtcaacgc cagtctgata atttagaagt
     2341 gttggaaaat accattgccg ttgatgatga cgatcactca aatgcgtttt ccttgtcaga
     2401 actttcccgc aaatcaattt ccaatcctga aatccgtcgg gctgaaatgt ttgtcaggct
     2461 gaaaggattt gagcagatag cacaggaatt ggggcatgtt gccgttttca ccacggtaac
     2521 atcaccgtct cgttttcatg ccgtttctaa tggcgtgtta aaccctaaat ttatcgctgc
     2581 tgatagacct attcctgaag atgcgcacag gcatttgatg ggggtttggt cgaattttcg
     2641 caagtctatg gataaggcgg gtattaaatt ttatgggatg cgcattgttg agccgcatca
     2701 cgatgctacg ccacatcatc acatgattat tttcgcatta cctactgata ttgaattcat
     2761 tgttactgag ctacgtcggt tctcattact ggattgtcca gatgagaagg gcgctcagga
     2821 ataccgtttt aaatctgaga atattgaccc taaaaggggt tctgctgttg gttacgttgc
     2881 taaatacatt tctaaatctg ttgacggtca acacattgat aaagaccgtt caacgtcact
     2941 cgatggtgtt gatgctgctg aacggattgt tacgtggtcg cgcgtccaag gcattcgtca
     3001 atttcaattc tttggtggcc ctagtgtcac cgtctggcgc gaaatgcgtc gtttacgtga
     3061 gcaaatagcc gagggtgatg ccgtgtttac acaattaaat tccgacgagc attacctatt
     3121 agaaaaggtg cgtcgttctg ctgacgaggg cgactggggg gcattttgta tggccatggg
     3181 gggcatcttt gttcgtcgtg ctgaccaaac ggttaaaaca cattatgccg tcccagcggt
     3241 gttttccaag ttatttgaat cgggtgcgtt ctctaagact cgctttggtg atgcggctca
     3301 tgcccgtgtt aatggcgtga tgtttcaagg catttttaag gcgacccgct ttaagagttg
     3361 gaagctgatt aataaagaag aatatgtcaa agcccgtaac caagtcatgg acggtgttgt
     3421 tgatattttc gatgtactgg aattagagcg tgaatatcag cgtatggccg aagccgacta
     3481 tgccgagtat gagcgccaca ttcaggaata tgaagaactg caagcgctct ggcttgatgc
     3541 catagctaat gaagatgcac caacgagcga agcgagtgct ttggtgcttc ggcattagcc
     3601 ttggactcgt gtcaataact gtccccacat aattttataa ctgtaaggaa atacaaaatg
     3661 aaacttgaag gcttaatttt agacccgtct gatattcaga ttaaaccgaa agtaaatttt
     3721 cagactggtg aaaccacaaa tgttggtttg ttgcgtttga ttacgacatc acccactcaa
     3781 acggttgatg tccatgtttc tgctgatttt gtaaaagacg gtaagactct tgatgtttta
     3841 aagagcgctg tcggcactcg ttgtcagtta cacgttgaat ataaagaaat gagctttgca
     3901 aatagtgacg gtaaacatgt ttctattact ggtttccatt tatttgaaac ccccgttatt
     3961 cgcaaggcat aaggattaaa caaaatgtct ctgtgcgtta taccagatga taatggaact
     4021 ttgttttatt ccagtgttga accttgtgcg ggttatctat taatttcggc tcaagattta
     4081 gattctcatc tgactgcgta tgaagtcgct ttgtttatag caggcgctgt gtctctctat
     4141 ggcatggctt ttatttttaa acttggtagg cagaccatgg gtctgcgata aggatgttat
     4201 atgtctaaag ctaaaaaact gctgttaacg ttgggagtcg gtgcggcttc tgttgtttcg
     4261 acaagtgcaa tggctgctat tgatattcag gcgactgtcg acaaaatggt tgctgatggc
     4321 acgattgtta ttgctgccat tggtattggc atgatgactt tggccgctgg tactgtggtc
     4381 tttaagtggg gtaaggctca attcttctaa ccactatttc aatttaggcg gggaggtttt
     4441 ccccgctttt gaggttttat gctgattacc ttacaggata taatatggtt aatcgtactt
     4501 ttggtaacct tggattgcat aaggcgggtt tttttctagc tttattttca tttccgcttt
     4561 ttgcttatac ccctccagct acgcctgatt tgccattatc ctatgaattt ctaggttcca
     4621 atgctgaggc tgaatcaaca gctttctaca atactcagtg tgattctaat aatttttcgt
     4681 ggcgcggggt tgattgggct tgtgccgttg gtgaccctgc gaaccctatt tgttatgtaa
     4741 aaatggcgta tcacgctact gatgtgaata aatgccaaga ctctggcgga actgacccag
     4801 actctgagaa cccagaccct cagaacccag accctgattc tttgcaagcg tccaatcctc
     4861 acattttgca tccaacagct tttactactg agctaagaga tattcataaa gatttgggta
     4921 ttgtttacga tgcaatatta aaaggcgctc gtcagtcttc ttacacaaag accgctatta
     4981 atgagcagac ctcttctatt gctagagatt tagctgaatt aacgaggcat gttgatcttt
     5041 ctggtgatgg tatttatacc gttttacagg aaatgcgtac tgatattaat gcccaaacta
     5101 attgggttag tcaaaaccaa atgattttgg ctgagtcaaa aaaccttttg aaaagcattg
     5161 attcaaaaac aggttctggc ggtggcactg gtaataatta tggcgattac atgcctgctt
     5221 tgggttacat tgctaattct gtcggtaatt taagttcttt gtctaatatc gttggaaata
     5281 ccgctcaaat aggggctatt aataatattt tatcaggttc aattaatagc aatcttgaaa
     5341 agatagcggg tcaagttggt aagcctgctg ataactctgc aattattgaa cagcttgttg
     5401 aggctaataa cggtcttact gatattgtca ttcgcatgcg tgacattgaa aacgcaattg
     5461 gtaaatctga aaaaagtatt gtggacgcaa taggcaaggg cggtgatggc actgaccccg
     5521 attcggtttc ttctactggc tgcgcttctt ttcaatgttc atctgattcg ccttcgtgtt
     5581 ttattgccag aaaagaatgg gaacgttctt gtgcattatc tcaaactgaa actgatgtta
     5641 agggcttagt agattcattg gtttcgagtg tcaaacaata taatgaatct cccgattctg
     5701 acattcaaaa tattgacgcg ggagtcatta acacggatgc attattaaat aaatatacca
     5761 atgcaaatgg gtttaatgca ggtggtcagc aaacctgtcc agcgcctttg cctttggata
     5821 taggtattgc tgttttgcat attgatttgt cgccaatgtg cgatttagct gcggtgatta
     5881 gttggttcgt tatcgccacg gccatgcttt cttctggtct agccattgct aaatattcat
     5941 aggtgattac atgccatatt ttttgatgtt ccttgcgtct gtttttccat ttctagctaa
     6001 ctttgttgct gcaacggctg gccgtgtagc tgttgccatc ggttttggta cagtgacatt
     6061 tatgggggtt ggtttgattt ttgataagat attggacaag ttaaacgcca ccacgtcggg
     6121 gcttccgcca cttgttgcta cgtttattca tctgtgtggc atcgatacag ctatcaacat
     6181 aatgatgtct acaggctttg ccttgcttgt tttaaaaggg gcgagtcggg cagggaattc
     6241 gcgtcaaatg gtatggcgta agccgggcga taaatcggat gtggactggg gtgcctaatg
     6301 attgtcttac gaacaggcaa gcccggagcg agtaaaacgc tgaattcatt ttctgattta
     6361 gtgactcaga atgatggtac tcgtccaatt tattatcata acgtccgttt ggtgatgctg
     6421 gactatgatg ttgcatcctc tttcagcggt tggttttatg gttcttactt gcccaagctc
     6481 aaaaataagg gggctttgaa gcgtatacag cggattctta agcgtgtgca tgctgatgat
     6541 gagtttcttt ctctagatca cgctccgtgg ctccaaagct attttgaagc agcttcaccg
     6601 cttgaggctt ggcttgcatg ggtaagaaag ctgtattcaa aaaaacagct tgagtccatg
     6661 gaggaattta tttctaacat gccagccgac caattaacat ttgaaagttt aaagcaattc
     6721 aatttgcact ttacgtattt tgataatgcc cgtgattggt tcaaattacc taaaaccgcg
     6781 attatcttta ttgatgaatg tcagcacttt ttcccgcctc gcgcgattgg tgccaaagtt
     6841 cctgaccatg tttctgagtt tgaaactcac aggcataaag ggtttgatgt gcatcttgtt
     6901 acacaagata ggatgctgtt agataatcat gttcgtaagc tcgcgaataa acatattcac
     6961 tatcacaatc catttggagg tgaaagggta tctcgttatg aaaattcaaa gagtttcgac
     7021 cctgacaatt atttcgatac tcaaacgtgc caaaagtctg taattaagcg gccagcgttg
     7081 ttttacggtt cttattttag ttctgaaatg cacacgcata aatttaaaat gccaaagatt
     7141 tttattgtgg gtatttttct attattgttt tttattctgg ttgtttattt gtttttcacc
     7201 tctggaatta tgaacccttc taaaggctct gattctgttg atgctaaggg cgattccgtt
     7261 tctgcaaaaa aagatgatat ctctagggtc gctaaaatta ataatttaaa tacaaacgat
     7321 tcaccgatgt ttcaagctta tattgccaag ttaactgacg gggtgtttat tactggttcg
     7381 ctctataagc gtgatactta tggtgttgca tcgtttgatt actcttttgc taaaaaagat
     7441 acagctgaac tctttgaccc ttcggctgta ggttttgcag tcaatgctat ttcaccttgt
     7501 cttgttcgtc tgtcttttga taattacacg acatttatta cctgtgaccc ctttagtaaa
     7561 tttgaacctg ttactgaatc ctccgaaccg tcagccccta cataatcacg tacatttgtg
     7621 gggtgggagg caagcgcaag cgcccacctc accatatttg attttattac attgaactta
     7681 ctgattaaat taggtgtttc tatgaattat tgggatattg ctgctgttgt ttttattttt
     7741 attgtttttc ttcttttagg gtttgcttta ggtgttattt attcacatac actttacttt
     7801 gattttataa attcattttg tgacacctta acgctagagt ccgtttctaa cgttgagtca
     7861 ctggtgacac catgaacaga aattcaaaat atgaacttaa acaacgttct caaggtttaa
     7921 aaaaattaac gctatgggtt cccgttgatt ccgaggttga attcaaatcc atggctgatt
     7981 ttctttgtca taaccgtgat catgttcctt ttatggctcg gtctgtcatt actggaaaaa
     8041 tgaagaaagc agtttgaaca ttaacaaagg gtctcccaat gtgcctaatg ccgatacacg
     8101 tacttatcgg cactgtggtt aacttaaaaa aaagatgcgc acaatgt
//
