# Supplementary material for: Genomic Analysis of Shewanella sp. O23S—The Natural Host of the pSheB Plasmid Carrying Genes for Arsenic Resistance and Dissimilatory Reduction
Source: Int J Mol Sci. 2019 Feb 26;20(5):1018. doi: 10.3390/ijms20051018 (PMC6429310; doi:10.3390/ijms20051018)
Supplement: Supplementary file 1 [file ijms-20-01018-s001.zip › Appendix B/O23S_pSheD.gbk]

LOCUS       pSheD                   6658 bp    DNA     linear   SYN 10-JUL-2018
DEFINITION  pSheD
ACCESSION   pSheD
KEYWORDS    .
SOURCE      Unknown.
  ORGANISM  Unknown
            Unclassified.
REFERENCE   1  (bases 1 to 6658)
  AUTHORS   Self
  JOURNAL   Unpublished.
COMMENT     SECID/File created by SciEd Central, Scientific & Educational Software
FEATURES             Location/Qualifiers
     gene            245..505
                     /locus_tag="pSheD_00001"
     CDS             245..505
                     /product="hypothetical protein"
                     /transl_table=11
                     /protein_id="pSheD_00001"
     gene            495..686
                     /locus_tag="pSheD_00002"
     CDS             495..686
                     /product="hypothetical protein"
                     /transl_table=11
                     /protein_id="pSheD_00002"
     gene            complement(902..1138)
                     /locus_tag="pSheD_00003c"
     CDS             complement(902..1138)
                     /product="Mobilization protein BmgB"
                     /transl_table=11
                     /protein_id="pSheD_00003c"
     gene            1168..2328
                     /locus_tag="pSheD_00004"
     CDS             1168..2328
                     /note="pII"
                     /product="RstA, Replication-associated protein"
                     /transl_table=11
                     /protein_id="pSheD_00004"
     gene            2029..2328
                     /locus_tag="pSheD_00005"
     CDS             2029..2328
                     /note="pX"
                     /product="Isoform pX-like protein"
                     /transl_table=11
                     /protein_id="pSheD_00005"
     gene            2342..2665
                     /locus_tag="pSheD_00006"
     CDS             2342..2665
                     /note="pV"
                     /product="ss DNA binding protein"
                     /transl_table=11
                     /protein_id="pSheD_00006"
     gene            2678..2881
                     /locus_tag="pSheD_00007"
     CDS             2678..2881
                     /note="pVII"
                     /product="minor virion protein"
                     /transl_table=11
                     /protein_id="pSheD_00007"
     gene            2899..3117
                     /locus_tag="pSheD_00008"
     CDS             2899..3117
                     /note="pVIII"
                     /product="major virion protein"
                     /transl_table=11
                     /protein_id="pSheD_00008"
     gene            3187..4668
                     /locus_tag="pSheD_00009"
     CDS             3187..4668
                     /product="pIII, receptor binding protein"
                     /transl_table=11
                     /protein_id="pSheD_00009"
     gene            4676..5023
                     /locus_tag="pSheD_00010"
     CDS             4676..5023
                     /note="pVI"
                     /product="minor virion protein"
                     /transl_table=11
                     /protein_id="pSheD_00010"
     gene            5023..6333
                     /locus_tag="pSheD_00011"
     CDS             5023..6333
                     /note="pI"
                     /product="phage assembly protein, Zonular occludens toxin"
                     /transl_table=11
                     /protein_id="pSheD_00011"
BASE COUNT     1736 a   1317 c   1346 g   2259 t
ORIGIN
        1 gaccgtagat tcatgtttaa ctgctgccct cgatacaatg cgcagcatcg agggacgcca
       61 caggcgagtt taatataatc ttcattgtgc gaaggtatgt catttttcac gttaaaaatg
      121 acataccttt tttttgattt ctgtatacaa atattttctt ttttcgtttg atttatgttt
      181 acaataatca aatatttgat ataatgattc acgtaaacag taatcaaccg gtaagggatt
      241 taaaatgata accatgtatg ttgaaattga tgattttatc cagaatttac gcaattacat
      301 tttcacaatt cccgattctt tgcccattat tgaagtcatt gcaaagcttg aatctggcac
      361 cgtttggttc tgtcctgcag ttgcttgttt caatcagcca gaagttacct atgttcttga
      421 ttgggttaac ggttttgatt cttatgagga ggttgtggac tcatttgatg atttctattc
      481 agaggcttct caggatgcaa aatgattcta tccgtggagg cgttcgctca ggagcgggac
      541 gccctaaatc tgaacccact cagatggtca gggttcctct tggttgctta gatgatgtta
      601 aggctcttat agctcgttat aggaaggttt ctgtgcagcc tgatggtcaa actgattggg
      661 ttggaaaagg gattattaaa ccgtaggttt gatgctagcg gagcgttacg cttgtaagcg
      721 gggcgctttc ccccgtggtt ttccgtcctg ccaagccgct tttttctttt cgccttactt
      781 tcagcgcgtt tttggcctaa cggtcgaaga caaaatttac ttatagcaat ttgtggccgc
      841 gaagcggttc gggttctagt gacacccgaa ctttaccatg ataacccatg gtttctcatg
      901 actactccag atcaatctcg ccttttttat ttattttaat tctacttagc gctaattcta
      961 taactaaatg caataactct gattcttgca tcggtgactt ttcaatattt attaatacct
     1021 tattgatttc tctacatttt aactccgtgt ttctttgctc ttcctttgtt aaacgtaatg
     1081 ttactggcat tttttcagac cttattccta gtatttctac cattatatat gcatacatgt
     1141 tgacacgtga cgggcgtgca tgtatacatg cactcacatt ctaataatgt tacatgtata
     1201 cacggatgca ttatgttttt tgattggctg actatagagc aggattttgg ttttgattta
     1261 ccattcttag cggatgtggg ctatcagcgt attcgtatcg agacagggga gagcagttct
     1321 atcaaccaag ccccttttct ccacaagggt agtttttgcg atactatatt ggttcagatt
     1381 cgtggttcag ttttgaaatt ttcgggcaat ccatcacgat gggatcgtct ggacaatctt
     1441 tttggtttac ccactgttga ttcgtgtgtt tcggtttata actcaatttg tcgccagctt
     1501 aatcttcctg agttcactcg ttgtactcgt ttattgcctt gtcaaacacc tgatgccact
     1561 cgccaaaaat ggacgtctaa cggtgccatt attaaagaaa ttcatatcac gcaaaatatt
     1621 tcagttgggg ctggaaatgt tgatgattat ttagcgggtt tatcaactca gcgttatcgc
     1681 cattccgttc cacgtttaca tagcaatggt aaatctgttg attggttgtc acctaaaggt
     1741 aatgcgtctc ttatttatcc tacggtttac gataaggcca atgaaataga attacatgct
     1801 atgcctaagt ttaaaaatgc ctttggggca gaatctgaaa attatcttta tttaaaatca
     1861 cttgctgatt attgccgctc acttggaatt gttcgttttg aacagaaatt aaaatcacgc
     1921 tatttacaaa aaaatgactt ttgctattgg ggtatgtctg atttatcccg cttaaaccaa
     1981 ctacacgatg aatttttaaa cgttgataaa aaattacagg taaccgccat ggattttgaa
     2041 tctatctctg aacgcctttt aacactcggt attgttgaaa ctacacgcgc tgccaatacg
     2101 actgcaattt atgctgttca gtggatgcat ggccatactt ttgattttgc aaagtcccag
     2161 acacaaacgc atagagcccg tctgcgtaaa atcggtatag acattgccca gcgctgtaac
     2221 atcgccaaat ttagtccaat ttatgtcact gctacacgcg aaataaaacc cgtacccgtt
     2281 caaattccgt cttggtatca aatgccacgt cacttatctg ttgcttaaag gagacaatat
     2341 tatgcttact tttgaaattt tccctgatga agtcgcttgt gaaatgcgcg ttattaaagg
     2401 caaggacagc aagcctgata gacaggttta tgaccaaaaa gtgtatttaa aaaagggtcg
     2461 tcagttaatt caattaactg ttactcataa ttcgttatta gaggcttatc cagcgggaga
     2521 atatacgatt catgatgatt cgtttgaagt cgaaaattat tatggtcgtg gtcaacttaa
     2581 atttaatcca tataacttta agttgcttcc gttaactcaa gttgactcta agccaaaaac
     2641 tgaaaagtca gcctctagtt actaggaatt caaaatcatg accttatgcg ttgttcagca
     2701 gcccgacaat tctctattag ttagctctac tcagccatgt gacggctttt atttagttga
     2761 cgcaagggat ttacagggac agctatcggc ctctgaggtt ttgcttttgt ttggtgctgc
     2821 cgcgtcactc tacgcgcttg tgtttgtttt taaaatcgcc cgccgacaac tcggctttta
     2881 gttaatggag ttttacttat gtcaaaatta aaaagtgttc ttcttatagc ggtaactctt
     2941 ggcgcatctg ttcttgcgcc tagcgctttt gctgctggtg ctgtcgatgt tactgccgct
     3001 acatcaacct taacaactga tggtttagct gctatagccg ccattggtgc atctatgttg
     3061 ggactggctg ctttagctgt tgtgtttaaa tgggctaagg catctatttt cggttaattc
     3121 aaattcaaat gtcgcggggt tcgccccgct ttgaggcttt atgctgataa cattgacgga
     3181 cttaatatgg ctattcgttc tcttggtttt agtggatgct gtcaggcgat tattcttcta
     3241 gctgtctcac ttcctgctta ctctgcttac actccacctg ccacgcctga tttgccctta
     3301 tcttatgaat tcctaggttc caatgctgag gctgaatcaa cagctttcta caatactcag
     3361 tgtgattcta ataatttttc gtggcgcggg gttgattggg cttgtgccgt tggtgaccct
     3421 gcgaacccta tttgttatgt aaaaatggcg tatcacgcta ctgatgtgaa caaatgccaa
     3481 gactctggcg gaactgaccc tgagaaccca gaccctgaga acccagaccc tgagaaccca
     3541 gaccctgatt ctttgcaagc gtctaatcct cacattttgc atccaacagc ttttactact
     3601 gagttaaagg atatccataa agatttgggt attgtttacg atgcaatatt aaaaggtgcc
     3661 cgtcaggctt cttatacaaa aactgctatt gatatgcaga ctggctctat agctagagat
     3721 ttagctgaat taacgaggca tgttgatgct tctggtgatg gtatttatac cgttttacag
     3781 gaaatgcgta ctgatattaa ttctcaaact aattgggtta gtcaaaacca aatgattttg
     3841 gcagagtcaa aaaacctttt aaaaagtatt gagtctaaaa tggggtctgg ttctggctct
     3901 ggtgatggta ataattatgc tgactataat cctgcattga atcatattgc taattctatt
     3961 ggtgaattaa gctctttatc taatattgtt aataatactt ctcaaattgg cgctattaat
     4021 aatattttgt caggttcaat taacaataat cttgcaaaga tagcgggtga aattggtaag
     4081 cctcaagata actctgcaat tattcagcag cttgttgagg ctaatgatgg tcttactgat
     4141 attgttattc gcatgcgtga cattgaaaat gctataggta aatctgagaa gggtatcgtt
     4201 gatgcaatta aagagaatgg ctcaggtggt cagggttctg accccgatgc tatttctgaa
     4261 actggatgcg ctgcattctc ttgttcttct aatactccac agtgttatat cgctcgtaaa
     4321 gagtgggagc gctcttgtgc tgcaactaaa aatgaaactg atgccaaggg tttagttgat
     4381 tcgcttactt ccagtgttaa ggattacaac gcatctcctg attctgatat tcagaatatt
     4441 gatgcgggta ctattaacac caatacattg atgcagcatt acaacgaaag taatggtttt
     4501 tcttctagtg gtgcctctga atgtccacct ccttacaccg ttgatattgt tatttccgtt
     4561 atcacaattg acctgagccc gttctgtcag cttgcctctg ttatcaaatg gtttgtaatt
     4621 gccttcgcaa ctgttggcgc tggtttaatg atttctaaat actcataggt gacttatgcc
     4681 atatttcttt atgttcctcg cgtctgtctt tccgttcctt gctcagttcc tgacggccac
     4741 agttgcccga gttgctgttg ctgttggttt tggcacagta acctatgcgg gtgttggttt
     4801 gatttttgat tcaataatcg aaaagttaaa ttcatctaca ggcgtccttc ctccacacgt
     4861 agcaacgttt atccatttgt taggcataga cactgcctta aacattatga tgtctgctgg
     4921 attcgctttg atggtgttga agggcgcttc cagagcaggt gacatgcgca aaactgtatg
     4981 gcgtaagcca ggcgataaat ctgatgttga ttggggtgca taatgctgtg tctttgtact
     5041 ggtaagcccg gggcgtcaaa aagccttaac acgctcgcgc atcttgtcac tactaatcag
     5101 ggtgataggc caatttatta caccaatatt cgtttgttaa tgctggattt tcgtgttgcg
     5161 agtagtttct ctggctggtt ctatggcaat tatttactaa agctaaagaa taaaggcgcg
     5221 ttaaaccgtc ttaataagat tattaagcgt gttcatgccg atgatgagtt tgtatcgtta
     5281 caggacgttc cttggcttga gagtttattt gaggcgtcta atccgttgga aacttggctt
     5341 tactgggtac gtaaactgta tacgaaaaag caattaactc gcattgaaga gtttatgtct
     5401 aatatgccag ccgatttaat tacatttgat ttgctagttc agttcaactt gcattttata
     5461 catttcgaga atgctcgtga ttggcatctg ttgccaaaaa ctagcaaaat cattattgat
     5521 gaatgccaac aattctttcc tccaagagcc gttggctctg tcgttcctgt acatatttcc
     5581 aagtttgaaa cacaccgcca taatggttat gacatttatt tgattacaca agataggatg
     5641 ctgctggata gcaacgttcg caaactggtg aataaccatg tgcattatca caaccccttt
     5701 ggtggtaatc gtgttacacg ttatgaacat tcaaagagct ttgatgctga taactttttt
     5761 gatttaaagg caacacaaaa tagttttata aaaaggccga ctaattttta tggctcttat
     5821 ttcagttctg aaatgcacac tcacaaattt aaaatgccta aggtctttta ctatgcgctt
     5881 attattttgg tgataattgg ggttttaatt gcgttattaa tgtcaacgaa actttttgcc
     5941 tccaattcag agcctaagcc tattgaagcc tctggaactt ctgctagtgc tgttactgaa
     6001 tctaaagtct catatcgtcc cagttcctca acgctgctta atgacgctga gaagggggct
     6061 ttgacgtctt atgtcgagaa ggctgtaact ggcgtctata tttctggttc acaatacatt
     6121 aagtattcaa cgggtatcgt gacgtttgat tatgcgtttt acaaacccga aacgggcgaa
     6181 tcatttaacc cgtacgcaat tggattcaca cagcacccaa ttagtgagtg cctagtcaga
     6241 ttgacgttta acgatttcac gacctttatc acctgcaatc cactcgataa accacaacca
     6301 ttagaaaaca ataatcagct ggcgtcttcg taggcacaga taggggggca ggcgaagcgc
     6361 cccccaatca ttcatcacaa ggattattta tgttaaccac ttctactttt gaacttttaa
     6421 tttgtttctt gctcggaata gttttaggta tgtttgcaac tgattttttt tggcttgatg
     6481 tacttaaaca tttagatgaa attattgtgt gtcactaact ttctacaatg aggatttact
     6541 tatgccatct gtatggggtt acataatcaa accagcgcta ttatgtgttg ctgtttttac
     6601 tattggttta atggtcattg tcttgctatt cagccctaac taaagctgcg cacaatgt
//
