# Supplementary material for: Genomic Analysis of Shewanella sp. O23S—The Natural Host of the pSheB Plasmid Carrying Genes for Arsenic Resistance and Dissimilatory Reduction
Source: Int J Mol Sci. 2019 Feb 26;20(5):1018. doi: 10.3390/ijms20051018 (PMC6429310; doi:10.3390/ijms20051018)
Supplement: Supplementary file 1 [file ijms-20-01018-s001.zip › Appendix B/O23S_pSheE.gbk]

LOCUS       pSheE                  14805 bp    DNA     linear   SYN 10-JUL-2018
DEFINITION  pSheE
ACCESSION   pSheE
KEYWORDS    .
SOURCE      Unknown.
  ORGANISM  Unknown
            Unclassified.
REFERENCE   1  (bases 1 to 14805)
  AUTHORS   Self
  JOURNAL   Unpublished.
COMMENT     SECID/File created by SciEd Central, Scientific & Educational Software
FEATURES             Location/Qualifiers
     CDS             245..505
                     /product="hypothetical protein"
                     /transl_table=11
                     /protein_id="pSheE_00001"
     gene            258..686
                     /locus_tag="pSheE_00002"
     gene            495..686
                     /locus_tag="pSheE_00001"
     CDS             495..686
                     /product="hypothetical protein"
                     /transl_table=11
                     /protein_id="pSheE_00002"
     gene            complement(902..1138)
                     /locus_tag="pSheE_00003c"
     CDS             complement(902..1138)
                     /product="Mobilization protein BmgB"
                     /transl_table=11
                     /protein_id="pSheE_00003c"
     gene            1168..2328
                     /locus_tag="pSheE_00004"
     CDS             1168..2328
                     /note="pII"
                     /product="RstA, Replication-associated protein"
                     /transl_table=11
                     /protein_id="pSheE_00004"
     gene            2029..2328
                     /locus_tag="pSheE_00005"
     CDS             2029..2328
                     /product="Isoform pX-like protein"
                     /transl_table=11
                     /protein_id="pSheE_00005"
     gene            2342..2665
                     /locus_tag="pSheE_00006"
     CDS             2342..2665
                     /note="pV"
                     /product="ss DNA binding protein"
                     /transl_table=11
                     /protein_id="pSheE_00006"
     gene            2678..2881
                     /locus_tag="pSheE_00007"
     CDS             2678..2881
                     /note="pVII"
                     /product="minor virion protein"
                     /transl_table=11
                     /protein_id="pSheE_00007"
     gene            2899..3117
                     /locus_tag="pSheE_00008"
     CDS             2899..3117
                     /note="pVIII"
                     /product="major virion protein"
                     /transl_table=11
                     /protein_id="pSheE_00008"
     gene            3187..4668
                     /locus_tag="pSheE_00009"
     CDS             3187..4668
                     /product="receptor binding protein"
                     /note="pIII"
                     /transl_table=11
                     /protein_id="pSheE_00009"
     gene            4676..5023
                     /locus_tag="pSheE_00010"
     CDS             4676..5023
                     /note="pVI"
                     /product="minor virion protein"
                     /transl_table=11
                     /protein_id="pSheE_00010"
     gene            5023..6333
                     /locus_tag="pSheE_00011"
     CDS             5023..6333
                     /note="pI"
                     /product="phage assembly protein, Zonular occludens toxin"
                     /transl_table=11
                     /protein_id="pSheE_00011"
     gene            6724..6978
                     /locus_tag="pSheE_00012"
     CDS             6724..6978
                     /product="hypothetical protein"
                     /transl_table=11
                     /protein_id="pSheE_00012"
     gene            complement(6941..7159)
                     /locus_tag="pSheE_00013c"
     CDS             complement(6941..7159)
                     /product="transcriptional regulator"
                     /transl_table=11
                     /protein_id="pSheE_00013c"
     gene            complement(7163..7387)
                     /locus_tag="pSheE_00014c"
     CDS             complement(7163..7387)
                     /product="hypothetical protein"
                     /transl_table=11
                     /protein_id="pSheE_00014c"
     gene            complement(7773..7976)
                     /locus_tag="pSheE_00015c"
     CDS             complement(7773..7976)
                     /product="hypothetical protein"
                     /transl_table=11
                     /protein_id="pSheE_00015c"
     gene            8112..10256
                     /locus_tag="pSheE_00016"
     CDS             8112..10256
                     /product="RstA-like protein"
                     /transl_table=11
                     /protein_id="pSheE_00016"
     gene            10316..10630
                     /locus_tag="pSheE_00017"
     CDS             10316..10630
                     /product="RstB-like protein, ssDNA binding protein"
                     /transl_table=11
                     /protein_id="pSheE_00017"
     gene            10643..10849
                     /locus_tag="pSheE_00018"
     CDS             10643..10849
                     /note="pVII"
                     /product="minor virion protein"
                     /transl_table=11
                     /protein_id="pSheE_00018"
     gene            10859..11068
                     /locus_tag="pSheE_00019"
     CDS             10859..11068
                     /note="pVIII"
                     /product="major virion protein"
                     /transl_table=11
                     /protein_id="pSheE_00019"
     gene            11143..12600
                     /locus_tag="pSheE_00020"
     CDS             11143..12600
                     /note="pIII"
                     /product="attachment protein, receptor-binding protein"
                     /transl_table=11
                     /protein_id="pSheE_00020"
     gene            12609..12956
                     /locus_tag="pSheE_00021"
     CDS             12609..12956
                     /note="pVI"
                     /product="minor virion protein"
                     /transl_table=11
                     /protein_id="pSheE_00021"
     gene            12956..14263
                     /locus_tag="pSheE_00022"
     CDS             12956..14263
                     /note="pI"
                     /product="assembly protein, Zonular occludens toxin (Zot)"
                     /transl_table=11
                     /protein_id="pSheE_00022"
     gene            14276..14533
                     /locus_tag="pSheE_00023"
     CDS             14276..14533
                     /product="hypothetical protein"
                     /transl_table=11
                     /protein_id="pSheE_00023"
BASE COUNT     3797 a   2908 c   3071 g   5029 t
ORIGIN
        1 gaccgtagat tcatgtttaa ctgctgccct cgatacaatg cgcagcatcg agggacgcca
       61 caggcgagtt taatataatc ttcattgtgc gaaggtatgt catttttcac gttaaaaatg
      121 acataccttt tttttgattt ctgtatacaa atattttctt ttttcgtttg atttatgttt
      181 acaataatca aatatttgat ataatgattc acgtaaacag taatcaaccg gtaagggatt
      241 taaaatgata accatgtatg ttgaaattga tgattttatc cagaatttac gcaattacat
      301 tttcacaatt cccgattctt tgcccattat tgaagtcatt gcaaagcttg aatctggcac
      361 cgtttggttc tgtcctgcag ttgcttgttt caatcagcca gaagttacct atgttcttga
      421 ttgggttaac ggttttgatt cttatgagga ggttgtggac tcatttgatg atttctattc
      481 agaggcttct caggatgcaa aatgattcta tccgtggagg cgttcgctca ggagcgggac
      541 gccctaaatc tgaacccact cagatggtca gggttcctct tggttgctta gatgatgtta
      601 aggctcttat agctcgttat aggaaggttt ctgtgcagcc tgatggtcaa actgattggg
      661 ttggaaaagg gattattaaa ccgtaggttt gatgctagcg gagcgttacg cttgtaagcg
      721 gggcgctttc ccccgtggtt ttccgtcctg ccaagccgct tttttctttt cgccttactt
      781 tcagcgcgtt tttggcctaa cggtcgaaga caaaatttac ttatagcaat ttgtggccgc
      841 gaagcggttc gggttctagt gacacccgaa ctttaccatg ataacccatg gtttctcatg
      901 actactccag atcaatctcg ccttttttat ttattttaat tctacttagc gctaattcta
      961 taactaaatg caataactct gattcttgca tcggtgactt ttcaatattt attaatacct
     1021 tattgatttc tctacatttt aactccgtgt ttctttgctc ttcctttgtt aaacgtaatg
     1081 ttactggcat tttttcagac cttattccta gtatttctac cattatatat gcatacatgt
     1141 tgacacgtga cgggcgtgca tgtatacatg cactcacatt ctaataatgt tacatgtata
     1201 cacggatgca ttatgttttt tgattggctg actatagagc aggattttgg ttttgattta
     1261 ccattcttag cggatgtggg ctatcagcgt attcgtatcg agacagggga gagcagttct
     1321 atcaaccaag ccccttttct ccacaagggt agtttttgcg atactatatt ggttcagatt
     1381 cgtggttcag ttttgaaatt ttcgggcaat ccatcacgat gggatcgtct ggacaatctt
     1441 tttggtttac ccactgttga ttcgtgtgtt tcggtttata actcaatttg tcgccagctt
     1501 aatcttcctg agttcactcg ttgtactcgt ttattgcctt gtcaaacacc tgatgccact
     1561 cgccaaaaat ggacgtctaa cggtgccatt attaaagaaa ttcatatcac gcaaaatatt
     1621 tcagttgggg ctggaaatgt tgatgattat ttagcgggtt tatcaactca gcgttatcgc
     1681 cattccgttc cacgtttaca tagcaatggt aaatctgttg attggttgtc acctaaaggt
     1741 aatgcgtctc ttatttatcc tacggtttac gataaggcca atgaaataga attacatgct
     1801 atgcctaagt ttaaaaatgc ctttggggca gaatctgaaa attatcttta tttaaaatca
     1861 cttgctgatt attgccgctc acttggaatt gttcgttttg aacagaaatt aaaatcacgc
     1921 tatttacaaa aaaatgactt ttgctattgg ggtatgtctg atttatcccg cttaaaccaa
     1981 ctacacgatg aatttttaaa cgttgataaa aaattacagg taaccgccat ggattttgaa
     2041 tctatctctg aacgcctttt aacactcggt attgttgaaa ctacacgcgc tgccaatacg
     2101 actgcaattt atgctgttca gtggatgcat ggccatactt ttgattttgc aaagtcccag
     2161 acacaaacgc atagagcccg tctgcgtaaa atcggtatag acattgccca gcgctgtaac
     2221 atcgccaaat ttagtccaat ttatgtcact gctacacgcg aaataaaacc cgtacccgtt
     2281 caaattccgt cttggtatca aatgccacgt cacttatctg ttgcttaaag gagacaatat
     2341 tatgcttact tttgaaattt tccctgatga agtcgcttgt gaaatgcgcg ttattaaagg
     2401 caaggacagc aagcctgata gacaggttta tgaccaaaaa gtgtatttaa aaaagggtcg
     2461 tcagttaatt caattaactg ttactcataa ttcgttatta gaggcttatc cagcgggaga
     2521 atatacgatt catgatgatt cgtttgaagt cgaaaattat tatggtcgtg gtcaacttaa
     2581 atttaatcca tataacttta agttgcttcc gttaactcaa gttgactcta agccaaaaac
     2641 tgaaaagtca gcctctagtt actaggaatt caaaatcatg accttatgcg ttgttcagca
     2701 gcccgacaat tctctattag ttagctctac tcagccatgt gacggctttt atttagttga
     2761 cgcaagggat ttacagggac agctatcggc ctctgaggtt ttgcttttgt ttggtgctgc
     2821 cgcgtcactc tacgcgcttg tgtttgtttt taaaatcgcc cgccgacaac tcggctttta
     2881 gttaatggag ttttacttat gtcaaaatta aaaagtgttc ttcttatagc ggtaactctt
     2941 ggcgcatctg ttcttgcgcc tagcgctttt gctgctggtg ctgtcgatgt tactgccgct
     3001 acatcaacct taacaactga tggtttagct gctatagccg ccattggtgc atctatgttg
     3061 ggactggctg ctttagctgt tgtgtttaaa tgggctaagg catctatttt cggttaattc
     3121 aaattcaaat gtcgcggggt tcgccccgct ttgaggcttt atgctgataa cattgacgga
     3181 cttaatatgg ctattcgttc tcttggtttt agtggatgct gtcaggcgat tattcttcta
     3241 gctgtctcac ttcctgctta ctctgcttac actccacctg ccacgcctga tttgccctta
     3301 tcttatgaat tcctaggttc caatgctgag gctgaatcaa cagctttcta caatactcag
     3361 tgtgattcta ataatttttc gtggcgcggg gttgattggg cttgtgccgt tggtgaccct
     3421 gcgaacccta tttgttatgt aaaaatggcg tatcacgcta ctgatgtgaa caaatgccaa
     3481 gactctggcg gaactgaccc tgagaaccca gaccctgaga acccagaccc tgagaaccca
     3541 gaccctgatt ctttgcaagc gtctaatcct cacattttgc atccaacagc ttttactact
     3601 gagttaaagg atatccataa agatttgggt attgtttacg atgcaatatt aaaaggtgcc
     3661 cgtcaggctt cttatacaaa aactgctatt gatatgcaga ctggctctat agctagagat
     3721 ttagctgaat taacgaggca tgttgatgct tctggtgatg gtatttatac cgttttacag
     3781 gaaatgcgta ctgatattaa ttctcaaact aattgggtta gtcaaaacca aatgattttg
     3841 gcagagtcaa aaaacctttt aaaaagtatt gagtctaaaa tggggtctgg ttctggctct
     3901 ggtgatggta ataattatgc tgactataat cctgcattga atcatattgc taattctatt
     3961 ggtgaattaa gctctttatc taatattgtt aataatactt ctcaaattgg cgctattaat
     4021 aatattttgt caggttcaat taacaataat cttgcaaaga tagcgggtga aattggtaag
     4081 cctcaagata actctgcaat tattcagcag cttgttgagg ctaatgatgg tcttactgat
     4141 attgttattc gcatgcgtga cattgaaaat gctataggta aatctgagaa gggtatcgtt
     4201 gatgcaatta aagagaatgg ctcaggtggt cagggttctg accccgatgc tatttctgaa
     4261 actggatgcg ctgcattctc ttgttcttct aatactccac agtgttatat cgctcgtaaa
     4321 gagtgggagc gctcttgtgc tgcaactaaa aatgaaactg atgccaaggg tttagttgat
     4381 tcgcttactt ccagtgttaa ggattacaac gcatctcctg attctgatat tcagaatatt
     4441 gatgcgggta ctattaacac caatacattg atgcagcatt acaacgaaag taatggtttt
     4501 tcttctagtg gtgcctctga atgtccacct ccttacaccg ttgatattgt tatttccgtt
     4561 atcacaattg acctgagccc gttctgtcag cttgcctctg ttatcaaatg gtttgtaatt
     4621 gccttcgcaa ctgttggcgc tggtttaatg atttctaaat actcataggt gacttatgcc
     4681 atatttcttt atgttcctcg cgtctgtctt tccgttcctt gctcagttcc tgacggccac
     4741 agttgcccga gttgctgttg ctgttggttt tggcacagta acctatgcgg gtgttggttt
     4801 gatttttgat tcaataatcg aaaagttaaa ttcatctaca ggcgtccttc ctccacacgt
     4861 agcaacgttt atccatttgt taggcataga cactgcctta aacattatga tgtctgctgg
     4921 attcgctttg atggtgttga agggcgcttc cagagcaggt gacatgcgca aaactgtatg
     4981 gcgtaagcca ggcgataaat ctgatgttga ttggggtgca taatgctgtg tctttgtact
     5041 ggtaagcccg gggcgtcaaa aagccttaac acgctcgcgc atcttgtcac tactaatcag
     5101 ggtgataggc caatttatta caccaatatt cgtttgttaa tgctggattt tcgtgttgcg
     5161 agtagtttct ctggctggtt ctatggcaat tatttactaa agctaaagaa taaaggcgcg
     5221 ttaaaccgtc ttaataagat tattaagcgt gttcatgccg atgatgagtt tgtatcgtta
     5281 caggacgttc cttggcttga gagtttattt gaggcgtcta atccgttgga aacttggctt
     5341 tactgggtac gtaaactgta tacgaaaaag caattaactc gcattgaaga gtttatgtct
     5401 aatatgccag ccgatttaat tacatttgat ttgctagttc agttcaactt gcattttata
     5461 catttcgaga atgctcgtga ttggcatctg ttgccaaaaa ctagcaaaat cattattgat
     5521 gaatgccaac aattctttcc tccaagagcc gttggctctg tcgttcctgt acatatttcc
     5581 aagtttgaaa cacaccgcca taatggttat gacatttatt tgattacaca agataggatg
     5641 ctgctggata gcaacgttcg caaactggtg aataaccatg tgcattatca caaccccttt
     5701 ggtggtaatc gtgttacacg ttatgaacat tcaaagagct ttgatgctga taactttttt
     5761 gatttaaagg caacacaaaa tagttttata aaaaggccga ctaattttta tggctcttat
     5821 ttcagttctg aaatgcacac tcacaaattt aaaatgccta aggtctttta ctatgcgctt
     5881 attattttgg tgataattgg ggttttaatt gcgttattaa tgtcaacgaa actttttgcc
     5941 tccaattcag agcctaagcc tattgaagcc tctggaactt ctgctagtgc tgttactgaa
     6001 tctaaagtct catatcgtcc cagttcctca acgctgctta atgacgctga gaagggggct
     6061 ttgacgtctt atgtcgagaa ggctgtaact ggcgtctata tttctggttc acaatacatt
     6121 aagtattcaa cgggtatcgt gacgtttgat tatgcgtttt acaaacccga aacgggcgaa
     6181 tcatttaacc cgtacgcaat tggattcaca cagcacccaa ttagtgagtg cctagtcaga
     6241 ttgacgttta acgatttcac gacctttatc acctgcaatc cactcgataa accacaacca
     6301 ttagaaaaca ataatcagct ggcgtcttcg taggcacaga taggggggca ggcgaagcgc
     6361 cccccaatca ttcatcacaa ggattattta tgttaaccac ttctactttt gaacttttaa
     6421 tttgtttctt gctcggaata gttttaggta tgtttgcaac tgattttttt tggcttgatg
     6481 tacttaaaca tttagatgaa attattgtgt gtcactaact ttctacaatg aggatttact
     6541 tatgccatct gtatggggtt acataatcaa accagcgcta ttatgtgttg ctgtttttac
     6601 tattggttta atggtcattg tcttgctatt cagccctaac taaagctgcg cacaatgtaa
     6661 cctagcgtta tgttgaggat tcacggtttg gtatagtgcg ttagcaccta accgcgagaa
     6721 gggatgaagg gggtgggcga ggtacgagaa tcactcgagt tctttcgagt ccgtaacata
     6781 atgcatattg tgcgcgtcta tcaaaaacac atcctggcac acctatattg ctatcaaaaa
     6841 caggcactgg cttttatttt tttgctatca aaactaaagc caggattaag cctattgcta
     6901 tcattatttt gcatcgatgc tgttaatttg ctatcaaaaa tcatttaccg gttaatagtt
     6961 ctgctatcgt ttctttgatt aataccattt ctttttctag tttcttaatc tcacaaaaac
     7021 gcttgttgtt ttcgattaga tctttaccgt tctcaatcat atactcgaca gctcctgatt
     7081 tggttgcttt gcccgttagt ttcataagct caccaagttg ttcttcttgt tcttccgtta
     7141 atctaactgt gatagccatt ttttatactc cgaaagtttc tgataaccat tttatgattg
     7201 cttttcttgc gccctttgca tcgggttctt tatctaattt tccgtcaatc catagcttac
     7261 aatcgtaact atgaccctta acggatacct ctctggagaa acgttcccag taaaactcta
     7321 ttccttcaaa ttcaacccaa acacaccaca caccattttc tttgtagttc aattctgatt
     7381 gtttcatatg cccgcctttt tgctatcaat taatgttctt tccatgtgtt aatgatagca
     7441 aattggcggg ttaaatcaag caaatgatag catttttggt aaataaactc atattttgct
     7501 atcaattgat ggttcaacca ttctattgat gttcgggtat attaagggat tattaaaccg
     7561 taggtttgat gggagcggag cgatactgaa acaagtgaag cgggtgcttt tccccgcttt
     7621 attccccgcc ctgtagacaa gcttttttct cttagcttgc acaattctaa tagcgctact
     7681 gttctcaaac ggtcgcagac aaaaccaact taaagcattg tttcctaact gaatctatgc
     7741 attagcttat gttgttgctg atttaaacac tcttattttt ttggactttt attgctttta
     7801 atccattcat ttaattccac tttcccaatt tccctctcca gtatccagtg gatgatatct
     7861 gcttctttca ccacttcttt tgttccaatg gtgagttcta ctgctttatc tctaagcagc
     7921 tctgcgtggg cttctcttac tctgaatgtt gatattaatt tagccatttt tttcatctgc
     7981 tgtttgtcca gtgtttatct tagtttttta gttacatatc acaagtaact attgacatgt
     8041 aacatatcac aagtgtattt tgctcattaa tgtaatttgt aacatgtaac ggattatcgc
     8101 taaggtagct tatgtttagc tttgagaagg ggtctcttta taccaatatg acaaggaaag
     8161 cggctttacg gccagttcct agcgctttga gttcgtgcat gattggcgag gctttagagt
     8221 cgttttctcg tggtgagctt acttatcaaa tttgtttgtc atgtggttat gaatttgaat
     8281 ctgacaaact ttgtgcttgt ccttcgtgtc attccaaaac cgtttattcc tctgatgatt
     8341 tttcacctga gccattgccg tcagtctttg aggtttccga ctctcattct gattttgttt
     8401 cggggattta taatcgttta gctgcctttg atttccctgt tcgtaacagt gccgaacgtg
     8461 aggccagtca aaccaattgg cgcaaacctg tttttgatat cgtgcgtcgt cacggtgatt
     8521 ttgccccgac aatgcttaat tcgtttatta ccatttgctc caaacaatcc tatttagacg
     8581 gggtgcgtgc tgttgagtct gcttctcaac gtcttaaatc actgaattta aatgtgacaa
     8641 tgactgaatc cgaggttaag gaattagccc gtgttaagtc tcaaaattta cgccgtcgct
     8701 tatctactat cacagacggt gaggcgtcct ttgaggctgc tcaacagttt cttgctcatt
     8761 tggggctttc atttgatgaa ttgttgatta aacaaaaacg cgcctctggt gagctttttt
     8821 ctttagttaa tcgtgcatgt gatgaacatt ggctaggtcg tcaattacga cgtcgatttc
     8881 ttcgtattgt tgagaatgtg gcgcgtgatt taggcgttgt tcacaagggt aaacaggctt
     8941 attgcagtga ttacgccctt actcgccatc gtcaacgcca gtctgataat ttagaagtgt
     9001 tggaaaatac cattgccgtt gatgatgacg atcactcaaa tgcgttttcc ttgtcagaac
     9061 tttcccgcaa atcaatttcc aatcctgaaa tccgtcgggc tgaaatgttt gtcaggctga
     9121 aaggatttga gcagatagca caggaattgg ggcatgttgc cgttttcacc acggtaacat
     9181 caccgtctcg ttttcatgcc gtttctaatg gcgtgttaaa ccctaaattt atcgctgctg
     9241 atagacctat tcctgaagat gcgcacaggc atttgatggg ggtttggtcg aattttcgca
     9301 agtctatgga taaggcgggt attaaatttt atgggatgcg cattgttgag ccgcatcacg
     9361 atgctacgcc acatcatcac atgattattt tcgcattacc tactgatatt gaattcattg
     9421 ttactgagct acgtcggttc tcattactgg attgtccaga tgagaagggc gctcaggaat
     9481 accgttttaa atctgagaat attgacccta aaaggggttc tgctgttggt tacgttgcta
     9541 aatacatttc taaatctgtt gacggtcaac acattgataa agaccgttca acgtcactcg
     9601 atggtgttga tgctgctgaa cggattgtta cgtggtcgcg cgtccaaggc attcgtcaat
     9661 ttcaattctt tggtggccct agtgtcaccg tctggcgcga aatgcgtcgt ttacgtgagc
     9721 aaatagccga gggtgatgcc gtgtttacac aattaaattc cgacgagcat tacctattag
     9781 aaaaggtgcg tcgttctgct gacgagggcg actggggggc attttgtatg gccatggggg
     9841 gcatctttgt tcgtcgtgct gaccaaacgg ttaaaacaca ttatgccgtc ccagcggtgt
     9901 tttccaagtt atttgaatcg ggtgcgttct ctaagactcg ctttggtgat gcggctcatg
     9961 cccgtgttaa tggcgtgatg tttcaaggca tttttaaggc gacccgcttt aagagttgga
    10021 agctgattaa taaagaagaa tatgtcaaag cccgtaacca agtcatggac ggtgttgttg
    10081 atattttcga tgtactggaa ttagagcgtg aatatcagcg tatggccgaa gccgactatg
    10141 ccgagtatga gcgccacatt caggaatatg aagaactgca agcgctctgg cttgatgcca
    10201 tagctaatga agatgcacca acgagcgaag cgagtgcttt ggtgcttcgg cattagcctt
    10261 ggactcgtgt caataactgt ccccacataa ttttataact gtaaggaaat acaaaatgaa
    10321 acttgaaggc ttaattttag acccgtctga tattcagatt aaaccgaaag taaattttca
    10381 gactggtgaa accacaaatg ttggtttgtt gcgtttgatt acgacatcac ccactcaaac
    10441 ggttgatgtc catgtttctg ctgattttgt aaaagacggt aagactcttg atgttttaaa
    10501 gagcgctgtc ggcactcgtt gtcagttaca cgttgaatat aaagaaatga gctttgcaaa
    10561 tagtgacggt aaacatgttt ctattactgg tttccattta tttgaaaccc ccgttattcg
    10621 caaggcataa ggattaaaca aaatgtctct gtgcgttata ccagatgata atggaacttt
    10681 gttttattcc agtgttgaac cttgtgcggg ttatctatta atttcggctc aagatttaga
    10741 ttctcatctg actgcgtatg aagtcgcttt gtttatagca ggcgctgtgt ctctctatgg
    10801 catggctttt atttttaaac ttggtaggca gaccatgggt ctgcgataag gatgttatat
    10861 gtctaaagct aaaaaactgc tgttaacgtt gggagtcggt gcggcttctg ttgtttcgac
    10921 aagtgcaatg gctgctattg atattcaggc gactgtcgac aaaatggttg ctgatggcac
    10981 gattgttatt gctgccattg gtattggcat gatgactttg gccgctggta ctgtggtctt
    11041 taagtggggt aaggctcaat tcttctaacc actatttcaa tttaggcggg gaggttttcc
    11101 ccgcttttga ggttttatgc tgattacctt acaggatata atatggttaa tcgtactttt
    11161 ggtaaccttg gattgcataa ggcgggtttt tttctagctt tattttcatt tccgcttttt
    11221 gcttataccc ctccagctac gcctgatttg ccattatcct atgaatttct aggttccaat
    11281 gctgaggctg aatcaacagc tttctacaat actcagtgtg attctaataa tttttcgtgg
    11341 cgcggggttg attgggcttg tgccgttggt gaccctgcga accctatttg ttatgtaaaa
    11401 atggcgtatc acgctactga tgtgaataaa tgccaagact ctggcggaac tgacccagac
    11461 tctgagaacc cagaccctca gaacccagac cctgattctt tgcaagcgtc caatcctcac
    11521 attttgcatc caacagcttt tactactgag ctaagagata ttcataaaga tttgggtatt
    11581 gtttacgatg caatattaaa aggcgctcgt cagtcttctt acacaaagac cgctattaat
    11641 gagcagacct cttctattgc tagagattta gctgaattaa cgaggcatgt tgatctttct
    11701 ggtgatggta tttataccgt tttacaggaa atgcgtactg atattaatgc ccaaactaat
    11761 tgggttagtc aaaaccaaat gattttggct gagtcaaaaa accttttgaa aagcattgat
    11821 tcaaaaacag gttctggcgg tggcactggt aataattatg gcgattacat gcctgctttg
    11881 ggttacattg ctaattctgt cggtaattta agttctttgt ctaatatcgt tggaaatacc
    11941 gctcaaatag gggctattaa taatatttta tcaggttcaa ttaatagcaa tcttgaaaag
    12001 atagcgggtc aagttggtaa gcctgctgat aactctgcaa ttattgaaca gcttgttgag
    12061 gctaataacg gtcttactga tattgtcatt cgcatgcgtg acattgaaaa cgcaattggt
    12121 aaatctgaaa aaagtattgt ggacgcaata ggcaagggcg gtgatggcac tgaccccgat
    12181 tcggtttctt ctactggctg cgcttctttt caatgttcat ctgattcgcc ttcgtgtttt
    12241 attgccagaa aagaatggga acgttcttgt gcattatctc aaactgaaac tgatgttaag
    12301 ggcttagtag attcattggt ttcgagtgtc aaacaatata atgaatctcc cgattctgac
    12361 attcaaaata ttgacgcggg agtcattaac acggatgcat tattaaataa atataccaat
    12421 gcaaatgggt ttaatgcagg tggtcagcaa acctgtccag cgcctttgcc tttggatata
    12481 ggtattgctg ttttgcatat tgatttgtcg ccaatgtgcg atttagctgc ggtgattagt
    12541 tggttcgtta tcgccacggc catgctttct tctggtctag ccattgctaa atattcatag
    12601 gtgattacat gccatatttt ttgatgttcc ttgcgtctgt ttttccattt ctagctaact
    12661 ttgttgctgc aacggctggc cgtgtagctg ttgccatcgg ttttggtaca gtgacattta
    12721 tgggggttgg tttgattttt gataagatat tggacaagtt aaacgccacc acgtcggggc
    12781 ttccgccact tgttgctacg tttattcatc tgtgtggcat cgatacagct atcaacataa
    12841 tgatgtctac aggctttgcc ttgcttgttt taaaaggggc gagtcgggca gggaattcgc
    12901 gtcaaatggt atggcgtaag ccgggcgata aatcggatgt ggactggggt gcctaatgat
    12961 tgtcttacga acaggcaagc ccggagcgag taaaacgctg aattcatttt ctgatttagt
    13021 gactcagaat gatggtactc gtccaattta ttatcataac gtccgtttgg tgatgctgga
    13081 ctatgatgtt gcatcctctt tcagcggttg gttttatggt tcttacttgc ccaagctcaa
    13141 aaataagggg gctttgaagc gtatacagcg gattcttaag cgtgtgcatg ctgatgatga
    13201 gtttctttct ctagatcacg ctccgtggct ccaaagctat tttgaagcag cttcaccgct
    13261 tgaggcttgg cttgcatggg taagaaagct gtattcaaaa aaacagcttg agtccatgga
    13321 ggaatttatt tctaacatgc cagccgacca attaacattt gaaagtttaa agcaattcaa
    13381 tttgcacttt acgtattttg ataatgcccg tgattggttc aaattaccta aaaccgcgat
    13441 tatctttatt gatgaatgtc agcacttttt cccgcctcgc gcgattggtg ccaaagttcc
    13501 tgaccatgtt tctgagtttg aaactcacag gcataaaggg tttgatgtgc atcttgttac
    13561 acaagatagg atgctgttag ataatcatgt tcgtaagctc gcgaataaac atattcacta
    13621 tcacaatcca tttggaggtg aaagggtatc tcgttatgaa aattcaaaga gtttcgaccc
    13681 tgacaattat ttcgatactc aaacgtgcca aaagtctgta attaagcggc cagcgttgtt
    13741 ttacggttct tattttagtt ctgaaatgca cacgcataaa tttaaaatgc caaagatttt
    13801 tattgtgggt atttttctat tattgttttt tattctggtt gtttatttgt ttttcacctc
    13861 tggaattatg aacccttcta aaggctctga ttctgttgat gctaagggcg attccgtttc
    13921 tgcaaaaaaa gatgatatct ctagggtcgc taaaattaat aatttaaata caaacgattc
    13981 accgatgttt caagcttata ttgccaagtt aactgacggg gtgtttatta ctggttcgct
    14041 ctataagcgt gatacttatg gtgttgcatc gtttgattac tcttttgcta aaaaagatac
    14101 agctgaactc tttgaccctt cggctgtagg ttttgcagtc aatgctattt caccttgtct
    14161 tgttcgtctg tcttttgata attacacgac atttattacc tgtgacccct ttagtaaatt
    14221 tgaacctgtt actgaatcct ccgaaccgtc agcccctaca taatcacgta catttgtggg
    14281 gtgggaggca agcgcaagcg cccacctcac catatttgat tttattacat tgaacttact
    14341 gattaaatta ggtgtttcta tgaattattg ggatattgct gctgttgttt ttatttttat
    14401 tgtttttctt cttttagggt ttgctttagg tgttatttat tcacatacac tttactttga
    14461 ttttataaat tcattttgtg acaccttaac gctagagtcc gtttctaacg ttgagtcact
    14521 ggtgacacca tgaacagaaa ttcaaaatat gaacttaaac aacgttctca aggtttaaaa
    14581 aaattaacgc tatgggttcc cgttgattcc gaggttgaat tcaaatccat ggctgatttt
    14641 ctttgtcata accgtgatca tgttcctttt atggctcggt ctgtcattac tggaaaaatg
    14701 aagaaagcag tttgaacatt aacaaagggt ctcccaatgt gcctaatgcc gatacacgta
    14761 cttatcggca ctgtggttaa cttaaaaaaa agatgcgcac aatgt
//
